# Supplementary material for: The microRNA cluster C19MC confers differentiation potential into trophoblast lineages upon human pluripotent stem cells
Source: Nat Commun. 2022 Jun 2;13:3071. doi: 10.1038/s41467-022-30775-w (PMC9163035; doi:10.1038/s41467-022-30775-w)
Supplement: Supplementary file 7 — Supplementary Data 1 [file 41467_2022_30775_MOESM7_ESM.xlsx]

## Sheet: Supplementary Data 1
Gene symbol	RefSeq ID	hTS#1	hTS#2	hTS#3	EVT-hTS#1	EVT-hTS#2	EVT-hTS#3	ST-hTS#1	ST-hTS#2	ST-hTS#3	naïve hES#1	naïve hES#2	hTSLnaïve#1	hTSLnaïve#2	EVT-hTSLnaïve#1	EVT-hTSLnaïve#2	ST-hTSLnaïve#1	ST-hTSLnaïve#2	primed hES#1	primed hES#2	hTSLprimed#1	hTSLprimed#2	ST-hTSLprimed#1	ST-hTSLprimed#2	hTSΔm/+#1	hTSΔm/+#2	hTSΔm/+#3	hTSΔm/+#4	hTS+/Δp#1	hTSΔm/Δp#1	hTSΔm/Δp#2	hTSLempty (bulk)	hTSLC19MC (clone 1)	hTSLC19MC (clone 2)	EVT-hTSLC19MC (clone 1)	EVT-hTSLC19MC (clone 2)	ST-hTSLC19MC (clone 1)	ST-hTSLC19MC (clone 2)
A1BG	NM_130786	1.8	1.51	1.95	0.83	1.43	1.62	0.18	0.2	0.14	2.44	0.89	0.61	0.3	0.34	0.18	0.04	0.04	4.5	2.63	1.67	0.19	0.16	0.03	1.13	1.17	1.02	2.15	0.57	0.78	0.71	0.33	0.6	0.53	0.39	0.55	0.05	0.1
A1BG-AS1	NR_015380	3	3.34	4.29	2.84	4.22	3.98	1.61	1.05	2.35	0.64	0.54	3.61	0.99	3.44	2	1.18	0.98	1.44	1.89	4.74	1.91	2.06	0.24	2.13	2.89	1.96	4.37	1.33	2.97	2.14	3.02	3.53	4.07	2.11	2.21	0.74	0.89
A1CF	NM_001198818,NM_001198819,NM_001198820,NM_001370130,NM_001370131,NM_014576,NM_138932,NM_138933	0	0	0	0	0	0	0	0	0	0	0	0	0	0	0	0	0	0	0	0	0	0	0	0	0	0	0	0	0	0	0	0	0	0.01	0	0	0
A2M	NM_000014,NM_001347423,NM_001347424,NM_001347425	0.04	0	0.07	0	0	0.02	0.06	0.05	0.01	0	0	0.08	0.07	0	0	0	0	0	0	0.29	0.87	2.12	1.82	0.12	0.26	0.2	0.09	1.74	0.21	1.18	0.18	0	0.04	0	0	0.03	0
A2M-AS1	NR_026971,NR_137424,NR_137425	0.09	0.03	0.08	0	0.04	0.04	0.03	0.04	0	0	0	0.09	0.31	0.18	0.14	0.06	0.06	0	0.1	0.08	0	0	0	0	0.21	0	0.04	0	0	0.05	0.07	0.05	0.05	0.04	0.06	0.04	0.12
A2ML1	NM_001282424,NM_144670	9.31	4.51	5.64	0.89	1.04	0.26	0.31	0.6	0.27	2.93	2.67	11.45	8.18	3.83	10.67	2.86	10.8	5.39	3.75	5.12	6.13	2.9	6.39	9.5	9.23	11.13	9.59	8.38	4.27	9.05	9.64	6.02	5.51	1.22	0.93	1.43	2.03
A2MP1	NR_040112	0	0	0	0	0	0	0	0	0	0	0	0	0	0	0	0	0	0	0	0	0	0	0	0	0	0	0	0	0	0	0	0	0	0	0	0	0
A3GALT2	NM_001080438	0	0	0	0	0	0	0	0	0	0	0	0	0	0	0	0	0	0	0	0	0	0	0	0	0	0	0	0	0	0	0	0	0	0	0	0	0
A4GALT	NM_001318038,NM_017436,NR_146459	98.38	165.05	196.41	44.83	74.03	50.59	14.1	20.92	9.98	167.7	237.2	140.88	131.03	34.92	36.25	16.78	29	6.06	10.95	123.51	139.37	33.98	50.23	101.27	96.56	88.41	131.63	88.87	101.87	82.28	81.22	112.41	106.45	40.28	34.25	44.33	53.46
A4GNT	NM_016161	0	0	0	0	0	0	0	0	0	0	0	0	0	0	0	0	0	0	0	0	0	0	0	0	0	0	0	0.12	0	0	0	0	0	0	0	0	0
AA06	NR_037584	0	0	0	0	0	0	0	0	0	0	0	0	0	0	0	0	0	0	0	0	0	0	0	0	0	0	0	0	0	0	0	0	0	0	0	0	0
AAAS	NM_001173466,NM_015665	49.67	63.4	73.75	57.87	41.41	51.69	23.54	17.45	13.62	50.92	58.28	90.47	78.86	53.66	40.56	27.26	22.03	96.93	108.78	48.74	56.78	30.61	22.33	45.09	51.14	40.13	49.52	41.53	60.28	44.54	55.69	85.3	82.41	47.86	42.76	29.9	30.19
AACS	NM_001319839,NM_001319840,NM_023928	49.76	49.8	62.99	19.41	21.58	26.72	12.02	10.72	10.03	29.29	26.59	41.83	32.91	18.92	16.92	12.21	12.74	49.07	47.97	39.6	39.47	8.36	8.33	39.87	43.28	39.18	35.82	36.12	44.59	49.76	24.38	47.5	44.61	19.24	22.12	14.65	13.66
AACSP1	NR_024035,NR_135095	0.13	0.28	0.06	0.42	0.32	0.03	0.15	0.32	0.1	3.9	0	3.33	0	1.15	0	2.47	0.1	0.35	0	0.09	0.03	0.1	0	0	0.09	0	0.43	0.04	0.66	0.41	0	0.83	1.86	0.62	0.71	0.9	0.81
AADAC	NM_001086	0	0	0	0	0	0	0.09	0.1	0	0	0	0	0	0.09	0	0.46	0.18	0	0	0	0.97	1.85	2.06	0	0	0	0	0	0	0	0	0	0	0	0	0.47	0.71
AADACL2	NM_207365_2	0.04	0	0	0	0	0	0	0	0.01	0	0	0	0	0.05	0	0.05	0.03	0	0	0.05	0	0.02	0.02	0	0.02	0	0	0	0	0.02	0.08	0.04	0.02	0.05	0	0.03	0.02
AADACL2-AS1	NR_110202,NR_110203	3.35	2.33	3.89	3.17	4.5	3.2	2.65	5.28	1.45	0.25	0.21	0	3.88	0	1.86	0	1.66	0	0	0	0	0	0	5.02	6.04	4.28	3.97	6.33	4.99	4.71	0	0.9	0	0.31	0	0.27	0
AADACL3	NM_001103170,NR_111984	0.12	1.97	0.88	21.68	12.62	17.95	0.36	0.45	0.68	0.19	0.45	11.06	26.26	48.82	47.01	2.29	7.56	0.2	0.11	5	1	0.35	0.53	0.32	0.2	0.45	0.72	7.82	6.26	5.83	1.79	14.18	11.87	11.25	19.43	4.2	2.25
AADACL4	NM_001013630	0.06	0.05	0	0	0.2	0.12	0	0	0	0	0	0	0	0.09	0	0	0	0	0	0	0	0	0	0	0.06	0	0	0	0	0.15	0	0	0	0.12	0.24	0.05	0
AADACP1	NR_026915	0	0	0	0	0	0	0	0	0	0	0	0	0	0	0	0	0	0	0	0	0	0	0	0	0	0	0	0	0	0	0	0	0	0	0	0	0
AADAT	NM_001286682,NM_001286683,NM_016228,NM_182662	0.32	0.16	0.62	2.25	1.08	1.75	0.76	2.91	4.03	2.73	6.02	0.55	0.08	7.8	7.18	18.79	5.12	9.4	14.86	0.62	2.66	1.78	12.25	0.72	0.39	0.83	0.26	0.4	0.76	0.94	2.13	2.95	2.64	13.8	12.15	34.3	34.91
AAGAB	NM_001271885,NM_001271886,NM_024666	31.82	32.72	32.49	27.83	28.65	26.37	26.36	27.33	22.12	26.44	28.38	43.85	44.34	27.84	27.1	31.95	31.33	34.09	41.23	32.92	33.82	21.08	26.38	32.61	33.2	38.28	30.09	35.63	35.96	49.3	47.18	51.87	51.04	32.24	33.1	36.95	34.12
AAK1	NM_001371575,NM_001371577,NM_014911	48.28	24.8	32.44	38.34	46.55	39.17	39.38	47.18	43.03	3.65	2.58	39.86	38.36	57.29	63.65	87.64	80.44	4.65	7.05	36.03	37.03	75.02	76.71	60.92	63.38	56.24	53.43	31.5	31.2	42.16	52.33	46.4	44.35	73.33	79.02	72.2	74.91
AAMDC	NM_001316957,NM_001316958,NM_001316960,NM_001316961,NM_001316962,NM_001363564,NM_024684,NR_133637	22.17	18.8	19.71	18.33	22.92	16.48	0.62	1.6	0.85	45.65	44.01	21.28	17	14.52	8.16	2.24	3.77	45.36	52.55	26.98	16.38	3.06	3.62	22.97	29.9	21.85	26.95	27.51	45.7	42.2	16.89	25.43	20.78	12.86	9.7	5.45	2.54
AAMP	NM_001087,NM_001302545	226.4	237.2	241.03	134.73	129.26	132.56	109.86	128.48	120.36	167.18	189.61	233.41	213.9	148.42	128.33	143.08	145.75	180.29	151.95	242.25	227.23	191.49	189.48	243.08	245.82	234.94	253.04	218.12	216.62	238.04	211.58	247.58	252.41	141.14	145.88	155.14	156.92
AANAT	NM_001088,NM_001166579,NR_110548	0	0	0.2	0	0	0.22	0.08	0	0	0	0	0	0	0	0.18	0.16	0	0	0	0	0	0.11	0	0	0	0	0	0.12	0	0	0	0	0	0	0	0	0
AAR2	NM_001271874,NM_015511	37.13	38.01	40.37	28.88	24.39	30.14	25.24	20.51	22.83	36.23	37.69	58.6	48.81	30.34	28.56	39.66	32.86	54.45	42.41	72.8	57.78	77.07	50.09	35.46	36.7	38.73	39.94	35.95	50.33	49.78	46.48	49.68	47.07	23.47	25.32	41.77	40.57
AARD	NM_001025357	0.04	0.06	0	0.04	0.09	0	0.12	0.03	0.03	0	0	0	0	0	0.07	0	0	0.97	0.19	0.04	0	0.04	0	0.07	0.04	0.15	0.07	0.05	0.52	0.36	0.13	0.05	0.13	0.08	0.05	0.03	0
AARS1	NM_001605	361.91	212.04	221.43	233.4	225.7	200.46	112.1	165.03	168.42	259.01	260.05	247.54	233.21	225.86	227.47	225.45	196.73	248.96	218.52	154.45	150.59	147.03	159.2	237.27	274.27	167.9	161.29	99.54	176.95	115.23	185.66	199.16	197.35	302.71	282.78	205.47	207.74
AARS2	NM_020745	16.79	17.24	19.12	11.29	11.93	7.02	4.41	6.35	3.2	134.37	140.66	18.5	10.42	14.52	11.35	9.54	7.77	15.08	17.33	17.89	18.75	10.58	7.23	16.17	17.29	16.6	18.95	15.67	14.41	17.58	17.59	21.23	21.06	12.12	11.56	10.18	9.75
AARSD1	NM_001261434	41.76	56.28	55.39	27.26	25.2	24.24	2.57	4.31	4.09	69.29	66.71	54.26	47.11	26.91	17.28	6.83	4.28	57.51	56	33.05	31.78	4.3	7.88	29.3	39.05	30.24	27.56	27.4	32.02	35.53	35.11	55.66	60.19	20.41	19.07	9.02	9.29
AASDH	NM_001286668,NM_001286669,NM_001286670,NM_001286671,NM_001286672,NM_001323890,NM_001323892,NM_001323893,NM_001323899,NM_181806	8.16	5.41	6.32	9.67	10.09	10.13	3.14	3.49	3.14	9.26	8.44	10.01	8.62	8.39	7.57	3.75	4.58	9.11	12.38	5.72	5.75	2.62	1.91	6.47	6.99	6.41	4.25	4.88	4.46	5.38	9.56	9.28	9.43	8.76	7.63	4.52	4.32
AASDHPPT	NM_015423	25.17	17.65	19.52	30.42	42.61	32.55	7.32	7.47	6.27	31.86	21.52	38.91	40.24	42.25	31.66	10.8	17.2	25.95	37.33	25.22	22.81	11.36	9.98	16.65	16.64	14.31	14.57	21.71	21.04	23.5	44.87	48.71	48.17	30.62	31.75	16.19	15.3
AASS	NM_005763	13.38	10.31	10.71	3.56	7.14	4.34	0.35	1.1	0.47	43.34	14.88	16.83	8.53	6.67	2.82	1.43	1.34	235.37	73.29	7.56	8.14	0.31	0.55	9.04	10.61	8.28	7.5	6.54	8.55	8.66	9.15	17.25	16.48	3.93	4.23	3.61	3.01
AATBC	NR_026961	0.04	0.03	0.07	0	0	0.04	0	0.06	0.03	0.19	0.24	0	0	0.03	0	0	0.06	0	0	0.04	0	0.06	0.04	0.09	0.08	0.09	0.1	0	0	0.05	0	0	0	0	0	0.03	0.02
AATF	NM_012138	63.17	58.42	69.21	55.85	44.32	48.71	30.5	46.4	35.35	50.31	59.95	72.62	78.53	61.24	62.35	56.32	57.32	61.35	71.33	81.85	83.93	77.45	66.23	62.15	59.15	54.66	58.52	57.86	64.39	67.22	73.8	82.96	92.63	66.66	66.37	73.92	72.48
AATK	NM_001080395,NM_004920	0.25	0.22	0.2	0.09	0.04	0.05	0.2	0.57	0.23	0.09	0.02	0	0	0.02	0.03	0.05	0.05	1.64	0.5	0.26	0.33	0.19	0.08	0.45	0.29	0.25	0.25	0.41	0.19	0.48	0.05	0.1	0.13	0.13	0.11	0.09	0.02
ABALON	NR_131907	0.1	0.2	0	0	0.05	0	0.08	0	0.04	0.32	0.07	0.1	0	0.07	0	0.07	0.15	0	0	0.51	0.25	0.2	0.11	0.05	0.29	0.19	0.22	0.61	0.27	0.93	0.08	0.11	0.11	0	0.06	0.17	0.1
ABAT	NM_000663,NM_001127448,NM_020686	15.93	7.64	9.31	1.15	2.94	1.86	0.37	0.48	0.49	2.46	2.84	5.89	4.3	2.82	1.73	1.48	1.68	5.85	5.35	8.05	3.36	1.41	1.14	11.64	13.15	12.5	11.12	15.42	6.79	13.53	14.9	4.98	5.71	1.4	1.54	1.37	1.2
ABCA1	NM_005502	0.55	0.41	0.28	0.55	0.74	0.46	0.42	0.55	0.54	31.65	47.29	0	0.14	0.22	1.08	0.33	0.44	3.31	1.83	1.56	1.56	4.71	6.28	0.97	1.14	0.94	1.27	2.18	2.22	2.63	1.95	0.24	0.42	0.4	0.59	0.81	1.13
ABCA10	NM_080282	0	0	0	0.01	0	0	0	0.01	0.01	0	0	0	0.03	0	0.02	0	0.02	0	0	0.03	0.03	0.01	0.21	0.01	0.01	0.07	0.04	0.03	0	0.05	0.11	0	0.02	0	0.02	0.04	0
ABCA11P	NR_002451	5.59	4.92	5.23	4.71	5.23	4.12	2.23	3.4	2.49	4.56	5.21	7.39	4.32	4.58	3.78	5.14	4.09	7.76	7.83	7.89	6.36	3.92	2.69	4.95	4.76	5.27	6.07	6.19	5.37	6.8	8.67	9.55	9.52	5.46	5.41	4.91	4.41
ABCA12	NM_015657,NM_173076,NR_103740	1.98	1.17	0.88	1.91	0.68	0.54	1.27	1.36	0.98	0	0	0.95	1.41	2.7	0.96	1.49	0.6	0.05	0.03	4.46	3.04	1.25	1.86	1.9	1.81	3.22	3.24	10.55	6.35	6.41	9.39	1.26	1.58	2.07	1.77	2.01	1.99
ABCA13	NM_152701	0.02	0	0	0.01	0.01	0	0.03	0.02	0.01	0.31	0.19	0	0	0.02	0.01	0.02	0.01	0	0	0.01	0.04	0.01	0.01	0.08	0.18	0.26	0.12	0.05	0.5	2.49	0	0.04	0.07	0.02	0.03	0.05	0.04
ABCA17P	NR_003574	0	0	0	0	0	0	0.07	0.14	0.08	0.24	0.09	0	0	0	0.04	0.03	0.03	0	0	0	0	0.06	0	0	0	0.08	0	0	0.02	0	0	0	0	0	0	0	0.02
ABCA2	NM_001606,NM_212533	2.03	1.7	2.35	5.5	6.32	8.46	1.44	1.84	1.11	9.36	8.41	0.76	1.25	1.42	1.87	0.55	0.91	6.95	6.16	2.21	2.15	0.47	0.6	2.31	4.01	2.79	2.13	1.6	1.89	2.4	1.87	1.05	0.67	2.2	2.48	0.64	0.35
ABCA3	NM_001089	2.41	0.38	0.91	0.11	0.03	0.07	0.92	0.61	0.73	3.16	4.05	0.25	0.88	0.06	0.11	0.56	0.46	6.97	8.31	1.39	1.05	0.31	0.06	2.24	4.89	3.3	1.92	1.57	5.35	5.58	0.54	0.24	0.1	0.08	0.02	0.3	0.27
ABCA4	NM_000350	3.5	3.79	4.52	0.36	0.49	0.11	0.08	0.31	0.17	0	0.02	2.94	3.56	0.05	0.18	0.18	0.36	0.03	0.06	3.38	6.95	0.9	2.45	2.8	2.21	3.89	3.84	6.09	8.11	7.88	0.73	7.44	8.03	0.27	0.31	2.04	1.34
ABCA5	NM_018672,NM_172232	1.1	0.65	1.16	1.12	1.88	1.48	0.63	0.51	0.55	0.38	0.07	0.72	0.59	1.18	1.23	0.87	1.17	0.12	0.1	0.96	1.25	1.22	2.1	0.96	1.15	1.42	0.87	1.2	0.94	1.95	3.19	1.49	1.49	1.5	1.55	0.51	0.68
ABCA6	NM_080284	0	0	0.03	0	0	0	0	0	0	0	0	0.03	0	0	0	0.02	0	0	0	0.02	0	0.02	0.04	0.03	0.11	0.02	0.01	0	0.09	0	0.03	0	0.02	0	0	0.01	0
ABCA7	NM_019112	15.77	15.77	17.3	21.35	33.85	23.01	5.71	8.78	6.21	5.28	4.75	9.29	6.92	13.82	12.1	5.83	5.47	4.94	3.25	13.95	14.44	4.94	6.68	24.82	24.84	29.97	29.61	29.14	19.97	27.09	8.63	14.83	11.47	15.62	13.13	7.59	7.08
ABCA8	NM_001288985,NM_001288986,NM_001375771,NM_001375772,NM_007168	0.02	0.01	0.01	0	0	0.02	0	0	0	0	0	0	0	0	0	0.02	0	0	0	0.01	0.02	0	0.02	0	0	0	0	0	0.02	0.08	0.05	0	0.02	0.01	0.02	0	0
ABCA9	NM_080283	0	0.02	0.03	0	0.06	0	0.02	0.01	0.02	0	0	0	0	0.04	0.09	0.02	0.02	0	0	0.05	0.01	0.04	0.17	0.03	0.01	0.01	0.06	0.09	0.03	0.05	0	0	0.02	0.01	0	0.05	0
ABCA9-AS1	NR_126414	0	0.37	0.43	0	0.27	0.74	0	0	0	0	0	0	0	0	0	0	0.36	0.54	0	0.22	0	0	0	0	0	0.22	0	0.8	0.76	0.6	0	0.28	0	0	0	0	0
ABCB1	NM_000927,NM_001348944,NM_001348945,NM_001348946	0.48	0.14	0.11	0.32	0.17	0.26	5.41	3.52	3.33	0.03	0	0.07	0.04	0.95	0.61	2.58	0.97	0.19	0.08	0.11	0.3	0.19	0.48	0.73	0.88	0.52	0.18	0.38	0.36	2.14	0.05	0.09	0.11	0.84	1.25	2.65	3.02
ABCB10	NM_012089	11.46	8.94	9.58	14.62	16.83	13.98	1.9	2.62	1.98	12.62	15.39	16.83	19.53	12.78	14.08	3.13	6.87	7.51	6.62	10.85	11.77	3.18	2.93	9.63	10.72	10.95	8.24	9.44	10.38	11.44	19.88	19.92	18.53	13.78	13.33	6.78	5.49
ABCB11	NM_003742_2	0.01	0	0	0.04	0	0.05	0.2	0.06	0.03	0	0	0	0	0.02	0.19	0.15	0.19	0.03	0	0.07	0.05	0.24	0.18	0.01	0.01	0.02	0.02	0.03	0.03	0.03	0.04	0	0	0.01	0	0.01	0.09
ABCB4	NM_000443,NM_018849,NM_018850	1.1	0.44	0.44	0.47	0.9	0.59	0.45	0.21	0.28	0	0.07	0.13	0.24	0.3	0.2	0.13	0.06	1.72	0.45	0.2	0.28	0.04	0.05	0.48	0.61	0.43	0.47	0.08	0.36	0.5	0.33	0.24	0.21	0.46	0.55	0.28	0.28
ABCB5	NM_001163941,NM_001163942,NM_001163993,NM_178559	0	0	0	0	0	0	0	0	0	0	0	0	0	0	0	0	0	0	0	0	0	0	0	0	0	0	0	0	0	0	0	0	0	0	0	0	0
ABCB6	NM_001349828,NM_005689	45.73	49.09	45.1	21.42	12.53	17.02	25.74	21.75	21.16	14.33	13.39	33.41	13.17	14.31	7.12	19.19	8.54	20.1	17.91	33.88	29.9	46.69	43.32	47.52	46.33	48.87	39.34	23.76	49	47.56	28.81	33.87	33.23	21.92	21.81	19.71	22.33
ABCB7	NM_001271696,NM_001271697,NM_001271698,NM_001271699,NM_004299	18.61	10.77	13.13	6.74	6.9	5.19	2.77	3.04	2.46	20.35	19.93	14.69	27.32	6.28	10.24	3.11	10.65	20.32	20.27	13.66	13.59	5.2	5.98	12.38	14.98	11.2	9.74	7.92	9.48	10.16	11.5	13.54	13.03	6.02	5.24	4.8	5.34
ABCB8	NM_001282291,NM_001282292,NM_001282293,NM_007188	12.34	15.98	17.35	15.33	12.01	10.46	22.21	22.5	19.72	44.54	62.19	14.06	17.17	18.16	22.49	25.51	24.96	8.69	8.38	10.27	12.61	42.46	40.75	17.65	17.2	16.65	19.05	21.57	21.32	18.81	11.76	11.05	13.26	14.95	14.09	22.33	23.01
ABCB9	NM_001243013,NM_001243014,NM_019624,NM_019625,NM_203444	6.89	8.94	11.7	6.47	4.85	5.9	2.49	2.6	1.81	2.14	1.83	12.28	10.17	7.33	6.45	3.19	3.95	1.7	1.86	21.02	14.05	3.64	3.31	6.69	7.59	7.12	9.29	16.51	14.82	11.25	17.76	11.33	8.66	4.75	4.9	3.13	3.02
ABCC1	NM_004996_2	17.97	12.19	16.99	12.73	16.51	13.84	1.86	2.93	1.91	29.5	30	17.39	13.94	11.63	10.98	5.41	10.39	44.68	36.93	17.41	15.47	10.48	13.08	18.33	21.08	17.76	15.79	7.5	10.17	13.75	15.32	22.03	18.93	13.57	13.84	8.74	8.46
ABCC10	NM_001198934,NM_001350518,NM_033450,NR_146762	15.98	13.17	14.78	18.96	24.73	20.3	7.26	9.55	6.72	19.75	21.82	12.12	10.22	22.93	18.49	11.09	9.19	6.79	6.43	20.96	18.98	12.76	11.07	21.52	23.07	20.29	22.06	20.11	13.81	23.13	16.99	15.39	14.11	27.24	26.93	12.83	13.85
ABCC11	NM_001370496,NM_001370497,NM_032583,NM_033151,NM_145186	0.05	0	0	0.04	0	0.03	0.02	0.05	0.05	0.02	0.1	0	0.03	0.06	0	0.02	0	0.03	0.07	0.01	0.01	0.06	0.02	0.04	0.03	0.04	0	0	0	0.04	0	0	0.03	0.07	0.02	0.04	0.06
ABCC12	NM_033226	0.02	0.01	0	0	0	0	0	0.01	0	0	0.1	0	0.03	0	0	0	0	0.08	0	0.05	0	0.02	0	0	0	0	0.02	0	0	0	0	0.04	0	0	0.04	0	0
ABCC13	NR_003087,NR_003088	0	0	0	0	0	0	0	0	0	2.31	3.08	0	0	0	0	0	0	0	0	0.12	0	0	0	0	0	0	0.12	0	0.14	0.17	0.17	0.04	0	0	0	0	0
ABCC2	NM_000392	8.25	4.13	3.59	0.97	0.62	0.4	2.69	3.04	2.32	1.12	3.61	6.71	7.69	1.54	7.26	4.29	11.43	0.43	0.26	35.62	28.96	23.89	17.74	9.28	8.78	11.89	8.77	38.78	29.07	31.37	48.15	8.14	16.18	0.79	1.02	1.88	2.77
ABCC3	NM_001144070,NM_003786	0.25	0.32	0.42	1.29	0.29	0.44	0.17	0.09	0.16	0	0	0.63	0.15	0.18	0.11	0.07	0.05	0.37	0.15	1.39	2.51	0.43	0.65	0.2	0.14	0.22	0.43	0.95	0.82	1.47	12.55	0.1	0.14	0.37	0.28	0.04	0.19
ABCC4	NM_001105515,NM_001301829,NM_001301830,NM_005845	9.87	5.93	6.36	0.87	1.65	1.55	0.15	0.33	0.28	3.23	2.34	11.16	16.9	0.9	0.54	0.27	0.65	5.9	2.6	7.53	5.51	0.27	0.25	6.28	7.94	5.3	4.24	8.75	10.66	9.12	12.1	13.83	17.72	0.74	0.97	0.69	0.52
ABCC5	NM_001023587,NM_001320032,NM_005688,NR_135125	36.21	29.2	44.93	14.21	15.01	11.65	5.35	15.25	7.46	11.22	11.29	39.72	35.77	13.4	12.81	8.69	15.7	21.39	15.12	47.02	48.45	12.66	16.77	42.58	40.86	44	44.96	32.02	29.8	39	49.63	48.76	42.08	17.87	16.91	26.68	24.82
ABCC5-AS1	NR_046570	0	0	0	0	0	0	0	0	0	0	0	0	0	0	0	0	0	0	0	0	0	0	0	0	0	0	0	0	0	0	0	0	0	0	0	0	0
ABCC6	NM_001079528,NM_001171,NM_001351800_2,NR_147784_2	1.05	1.05	2.02	0	0.59	0.04	0.23	0	0.37	0	0.03	1.34	0.7	0.03	0	0	0.23	3.73	1.62	3.36	0.35	0	0	0.66	0.79	0.7	0.94	1.83	2.08	0.87	0.24	0.83	1.1	0.32	0.62	0.13	0.3
ABCC6P1	NR_003569	0.11	0.3	0.06	0.03	0.12	0	0	0	0	0.27	0	0.19	0.13	0	0	0	0	0.4	0.29	0.3	0.03	0	0	0.05	0.16	0.04	0.08	0.27	0.46	0.13	0	0.11	0.04	0.06	0	0	0
ABCC6P2	NR_023387_2	0	0.69	0	0.32	0.35	0.16	0	0.13	0	0.26	0	0	0	0	0	0.47	0	2.63	0	0.31	0	0.16	0	0.21	0.27	0.84	0	0.76	1.17	0.79	0	0.23	0	0.15	0.21	0	0
ABCC8	NM_000352,NM_001287174,NM_001351295,NM_001351296,NM_001351297,NR_147094	0	0	0	0.03	0	0	0	0	0.01	0	0	0	0	0	0	0.03	0	0.26	0.16	0	0	0	0	0	0	0	0	0	0	0	0	0	0	0	0	0.03	0
ABCC9	NM_005691,NM_020297	0	0	0	0	0	0	0	0	0	0	0	0.04	0	0.03	0.03	0	0.05	0	0	0.02	0	0.02	0	0	0	0	0	0.01	0.01	0.23	0	0	0	0	0	0	0.02
ABCD1	NM_000033	28.34	13.62	23.15	39.72	48.06	51.12	26.27	29.77	24.46	14.82	21.53	8.95	16.88	41.5	132.78	45.64	128.49	2.79	3.76	61.67	50.49	70.7	51.17	42.86	34.31	38.41	43.08	13.89	17.36	25.08	23.28	13.43	8.31	42.83	37.64	37.07	43.66
ABCD2	NM_005164	0.01	0.03	0.03	0	0.02	0	0	0	0.01	0	0	0.06	0.08	0.02	0	0	0.02	0	0	0.05	0.04	0	0	0.01	0.01	0.01	0.01	0.08	0.09	0.04	0	0.05	0.05	0.03	0	0.02	0.01
ABCD3	NM_001122674,NM_002858	41.81	25.92	26.68	20.34	15.5	13.78	12.5	15.45	11.51	13.14	10.07	52.03	50.84	23.52	22.68	23.61	29.02	17.32	21.87	32.09	37.77	12.95	11.96	23.67	31.1	25.87	22.4	33.69	38.82	47.28	69.29	66.27	67.48	24.36	23.16	28.53	28.26
ABCD4	NM_001353591,NM_001353592,NM_001353593,NM_001353594,NM_001353595,NM_001353596,NM_001353597,NM_001353598,NM_001353599,NM_001353600,NM_001353601,NM_001353602,NM_001353603,NM_001353604,NM_001353605,NM_001353606,NM_001353607,NM_001353608,NM_001353609,NM_001353610,NM_005050,NM_020324,NM_020325,NR_003256,NR_148466,NR_148467,NR_148468,NR_148469,NR_148470,NR_148471,NR_148472,NR_148473,NR_148474	11.23	15.79	17.15	15.74	15.96	11.42	2.42	3.44	2.75	24.47	23.04	12.95	13	8.53	9.52	3.46	3.23	31.96	34.98	14.88	17.28	3.29	5.44	11.91	11.04	11.22	11.23	16.2	15.28	16	16.49	11.04	11.77	7	7.47	3.96	4.45
ABCE1	NM_001040876,NM_002940	42.14	33.27	30.04	53.73	47.14	42.64	26.85	29.06	27.13	54.37	33.61	88.33	86.38	73.39	53.98	54.98	57.15	81.32	70.33	30.68	25.62	22.22	15.73	24.45	31.97	28	24.29	32.7	36.47	44.18	65.81	111.91	111.26	55.41	56.33	69.1	64.55
ABCF1	NM_001025091_2,NM_001090_7	79.95	68.92	91.96	88.01	82.59	79.36	97.93	101.79	97.06	60.54	64.11	123.54	110.42	119.26	106.53	130.09	125.48	115.89	82.11	83.51	92.39	173.42	196	95.33	90.42	92.53	97.75	65.37	61.74	80.97	94.95	122.87	129.01	109.92	119.42	143.52	148.77
ABCF2	NM_007189	28.02	28.92	36.9	20.16	17.33	14.84	14.62	18.1	12.69	32.75	29.95	56.45	59.75	31.47	26.99	26.58	21.69	31.61	27.3	41.79	30.55	24.82	19.95	27.81	25.94	25.73	30.89	29.18	39.89	37.93	40.26	57.72	61.38	22.76	23.68	29.47	28.99
ABCF3	NM_001351298,NM_001351299,NM_001351300,NM_018358	51.58	47.47	54.81	34.74	40.42	38.09	33.53	44.76	33.46	23.01	31.8	53.7	56.46	51.79	58.54	49.25	54.58	26.96	32.98	61.54	68.47	58.56	60.25	60.48	55.97	51.24	55.67	46.89	40.13	53.11	52.93	61.29	63.89	44.96	47.91	46.14	46.96
ABCG1	NM_004915,NM_016818,NM_207174,NM_207627,NM_207628,NM_207629	3.73	2.21	2.09	1.97	3.65	2.1	1.26	2.9	1.69	5.18	1.87	0.25	0.06	0.22	0.16	1.35	0.36	2.2	2.72	19.04	13.21	17.58	12.83	3.16	4.24	2.29	5.44	6.53	3.37	3.45	8.2	0.14	0	0.67	0.36	0.5	0.24
ABCG2	NM_001257386,NM_001348985,NM_001348986,NM_001348987,NM_001348988,NM_001348989,NM_004827	127.64	136.1	134.28	337.66	346.42	311.95	196.71	142.25	134.56	2.5	0.78	232.75	257.46	377.21	438.67	191.4	198.46	1.54	1.53	85.19	91.15	55.45	101.12	112.32	123.59	127.74	108.82	98.86	95.25	110.14	216.42	237.82	215.18	270.28	276.62	147.02	126.47
ABCG4	NM_001142505,NM_001348191,NM_001348192,NM_022169	0.41	0.27	0.42	0.22	0.11	0.13	0.06	0.12	0.02	0.24	0	0.31	0.05	0.04	0	0.04	0.04	1.55	2.47	0.35	0.25	0.05	0	0.77	0.99	0.71	0.59	0.06	0.54	0.96	0.16	0.31	0.19	0.07	0.06	0.13	0.14
ABCG5	NM_022436	0	0	0.06	0	0	0	0	0	0	0	0	0	0	0	0	0	0	0.07	0	0	0	0	0	0	0	0	0	0.11	0	0	0	0	0	0	0	0	0
ABCG8	NM_001357321,NM_022437	0	0	0	0.01	0.01	0	0	0.01	0	0	0	0	0	0	0	0.02	0	0	0	0	0	0	0	0	0	0	0	0	0	0.02	0	0	0	0.01	0	0	0
ABHD1	NM_032604	0	0.05	0	0	0	0.07	0	0	0	0.11	0	0	0	0	0	0	0	0.15	0.17	0	0	0	0	0	0	0	0.18	0	0	0	0	0	0	0	0	0	0
ABHD10	NM_001272069,NM_018394,NR_073570,NR_073571	26.01	21.66	23.51	14.23	14.34	15.68	2.75	4.68	3.46	12.17	11	32.99	32.05	16.73	14.54	7.54	9.44	17.48	24.96	16.66	17.31	3.54	3.29	17.04	21.25	15.96	14.59	15.27	21.58	21.49	21.8	33.73	31.17	13.73	15.05	9.64	7.97
ABHD11	NM_001145364,NM_001301058,NM_001321382,NM_001321383,NM_148912,NM_148913,NR_026912,NR_135627	73.96	78.6	95.24	71.32	89.44	72.45	30.4	35.96	35.75	11.17	14.19	63.5	76.4	88.65	79.32	40.91	51.13	36.38	23.8	75.19	75.41	63.42	53.83	73.66	70.7	64.89	72.35	79.76	65.46	71.21	90.17	65.41	62.18	83.03	75.22	45.96	48.39
ABHD11-AS1	NR_026690	1.46	0.64	0.25	0.85	0	2.57	0.86	0.7	1.07	0	0	0	0	0.41	0	0	0	0	0	0.25	0.27	0.54	0	0.76	0.81	0	1.9	1.55	1.16	1.38	0.92	0	0.32	1.4	1.13	0	0.55
ABHD12	NM_001042472,NM_015600	62.9	76.64	82.61	94.13	104.64	117.92	69.2	60.24	64.32	69.9	52.79	82.45	81.07	125.48	116.6	106.12	110.8	46.43	77.46	103.62	74.65	228.09	170.35	85.38	81.3	94.94	94.98	95.04	96.07	115.64	91.5	77.55	68.92	97.73	94	80.64	79.82
ABHD12B	NM_001206673,NM_181533,NM_181814	3.36	16.73	14.14	0.46	0.14	0	0.1	0.49	0.3	25.36	46.96	18.33	20.46	1.12	1.22	0.49	0.39	1.49	8.5	7.77	3.5	0.33	0.07	2.35	1.85	2.55	2.51	11.29	9.15	10.03	3.1	21.47	26.26	1.8	1.74	1.73	1.54
ABHD13	NM_032859	3.87	2.91	2.86	3.9	3.44	2.83	1.69	2.04	1.95	3.03	1.85	4.5	5.46	5.07	5.78	2.95	4.77	3.43	3.96	3.65	3.39	2.05	2.78	3.27	3.44	3.54	3.61	4.21	5.31	6.22	8.45	6.64	5.96	3.36	3.45	3.13	3.37
ABHD14A	NM_015407	1.67	3.57	3.97	2.81	5.24	4.64	2.12	4.28	2.05	3.72	2.49	0.99	0.72	5.2	5.32	3.72	3.15	6.06	8.77	4.55	3.57	3.04	2.47	3.5	1.39	2.62	3.29	6	2.14	3.82	1.51	1.62	2.24	3.07	2.74	3.18	2.59
ABHD14A-ACY1	NM_001316331	0	0.18	0	0.25	0	0	0	0	0	0	0	0	0	0	0	0	0	0.64	0	0	0	0	0	0	0	0	0	0	0	0	0	0	0	0	0	0	0
ABHD14B	NM_001146314,NM_001254753,NM_032750	21.26	18.65	18.56	16.3	14.17	9.47	8.42	7.93	7.77	7.63	8.04	14.51	10.35	10.61	6.84	3.75	4.39	4.36	6.84	26.15	22.37	9.64	8.14	11.57	13.44	12.14	15.05	21.97	21.46	23.21	26.52	16.49	14.95	10.64	10.1	6.34	6.38
ABHD15	NM_198147	3.98	3.49	4.64	2.48	3.45	2.84	0.91	0.97	0.64	3.08	3.68	4.42	3.91	2.84	1.57	0.66	1.58	1.24	4.09	7.74	4.6	0.86	2.16	6	5.48	7.23	6.53	7.97	4.8	12.38	10.71	6.86	6.1	3.94	4.67	3.97	3.33
ABHD16A	NM_001177515,NM_021160_5,NR_033488_4,NR_033489_4	27.28	27.33	36.3	22	19.86	20.48	23.02	32.52	28.64	24.55	27.32	20.87	22.62	17.47	30.43	22.7	35.88	25.16	25.67	30.99	43.87	57.23	83.44	33.32	34.03	34.89	31.36	36.92	28.66	39.59	33.51	21.52	21.57	14.59	15.81	24.31	23.39
ABHD16B	NM_080622	0	0	0	0	0	0	0	0	0	0	0	0.11	0	0	0	0	0	0	0	0	0	0.11	0	0	0	0	0	0	0.17	0.13	0	0	0	0	0	0	0
ABHD17A	NM_001130111,NM_031213	67.71	105.36	125.36	35.55	38.92	37.33	39.29	39.18	29.54	24.72	22.23	58.47	53.41	50.14	59.69	45.25	46.29	43.31	58.67	98.78	108.56	91.3	86.32	103.96	82.39	84.92	112.15	79.39	87.49	90.48	35.56	44	43.23	34.8	30.35	29.08	29.51
ABHD17B	NM_001025780,NM_016014	8.41	6.41	7.46	6.05	5.44	5.7	3.73	2.45	2.7	22.61	17.3	10.81	13.11	6.36	6.72	6.2	8.58	41.04	28.56	7.82	5.67	4.85	4.67	7.38	7.15	6.51	6.4	8.22	8.96	8.53	10.62	13.28	12.33	5.57	5.98	6.55	6.5
ABHD17C	NM_021214	5.72	5.58	3.66	28.83	28.06	19.65	22.17	36.02	18.72	11.68	13.04	9.05	9.11	22.69	18.46	13.03	17.28	24	27.73	0.59	1.83	0.71	1.87	13.88	10.5	12.62	10.11	8.35	7.3	12.89	14.8	12.83	9.18	18.23	9.68	26.69	14.63
ABHD18	NM_001039717,NM_001319305,NM_001319306,NM_001319307,NM_001358451,NM_001358454,NM_001366037,NM_001366038,NM_001366039,NM_001366040,NM_001366041,NM_001366042,NM_001366043,NM_001366044,NM_001366045,NM_001366046,NM_001366047,NM_001366048,NM_025097	7.7	4.28	5.36	7.29	8.47	7.73	7.44	7.76	8.52	5.86	3.64	7.64	6.77	6.26	7.25	8.4	12.93	8.35	8.57	4.98	6.99	7.37	9.1	8.23	8.61	9.88	6.36	6.45	4.35	9.18	7.02	9.58	8.19	9.31	8.44	8.95	8.17
ABHD2	NM_007011,NM_152924	11.48	8.29	8.24	6.74	4.9	4.9	1.48	2.34	2.03	4.45	6.42	14.94	14.62	6.69	4.61	2.37	2.75	10.73	22.08	10.09	7.9	2.75	1.55	6.43	7.19	6.99	6.19	9.55	10.95	10.86	16.49	15.92	17.49	4.04	4.21	3.24	2.71
ABHD3	NM_001308256,NM_001308257,NM_138340	13.09	9.27	12.1	23.09	12.01	16.34	19.1	16.85	17.09	8.83	8.99	9.46	9.21	17.32	23.08	19.75	22.91	4.98	6.5	13.45	19.21	70.52	80.31	20.23	17.38	26.23	17.28	17.26	13.96	24.32	17.76	12.49	13.69	12.46	14.52	16.89	19.7
ABHD4	NM_022060	32.3	18.12	24.77	21.87	23.03	19.26	54.19	40.45	39.58	33.92	33.05	14.45	15.47	17.43	34.77	53.5	56.96	59.96	44.72	79.33	113.09	187.18	267.19	69.79	49.67	65.31	63.94	40.81	33.19	57.43	71.57	17.26	16.58	31.84	34.12	69.83	79.22
ABHD5	NM_001355186,NM_001365649,NM_001365650,NM_016006,NR_158560	30.3	16.87	25.37	32.5	35	27.23	65.81	76.46	63.38	13.75	8.96	32.83	29.34	48.02	47.73	118.93	142.57	11.6	14.02	30.47	55.61	264.76	314.7	79.84	53.1	93.98	69.79	28.02	24.86	51.88	42.38	35.8	36.95	59.45	62.17	127.27	159.23
ABHD6	NM_001320126,NM_020676	23.29	12.54	22.91	3.02	4.26	2.84	2.67	3.04	1.91	10.69	9.59	21.87	15.81	4.14	4.25	3.24	8.09	6.17	6.86	12.31	11.51	5.59	5.95	36.96	29.68	32.39	24.82	16.82	19.09	22.74	12.16	21.47	19.29	3.11	3.26	11.21	10.89
ABHD8	NM_024527	6.28	11.15	7.86	14.7	8.14	9.25	23.87	14.12	13.1	0.67	0.19	4.45	10.83	17.4	28.1	10.03	16.66	14.15	11.67	21.31	22.98	10.16	23.4	11.3	9.79	10.12	12.22	14.36	15.34	18.58	27.84	5.54	7.5	10.06	10.86	12.35	14.13
ABI1	NM_001012750,NM_001012751,NM_001012752,NM_001178116,NM_001178119,NM_001178120,NM_001178121,NM_001178122,NM_001178123,NM_001178124,NM_001178125,NM_001348029,NM_001348030,NM_001348031,NM_001348032,NM_001348033,NM_001348034,NM_005470,NR_145410	34.18	23.6	24.05	35.39	32.94	28.63	23.22	25.83	23.07	25.87	18.49	36.28	46.73	45.9	41.89	41.56	45.78	17.85	23.29	33.57	34.73	41.87	54.09	40.86	39.98	39.08	34.44	44.83	39.07	50.16	50.6	42.58	42.92	39.1	40.43	39.22	42.53
ABI2	NM_001282925,NM_001282926,NM_001282927,NM_001282932,NM_001375662,NM_001375663,NM_001375664,NM_001375665,NM_001375666,NM_001375667,NM_001375668,NM_001375669,NM_001375670,NM_001375671,NM_001375672,NM_001375673,NM_001375674,NM_001375675,NM_001375676,NM_001375677,NM_001375678,NM_001375679,NM_001375680,NM_001375681,NM_001375682,NM_001375683,NM_001375684,NM_001375685,NM_001375686,NM_001375687,NM_001375…	28.85	22.75	22.24	12.08	11.5	10.78	2.98	4.12	3.1	33.27	24.28	23.84	21.62	7.91	6.12	3.34	5.21	62.84	60.19	21.82	22.84	4.37	5.27	22.9	26.7	19.77	18.74	17.92	22.77	25.24	30.92	26.22	25.84	8.73	8.33	6.28	5.98
ABI3	NM_001135186,NM_016428	0.06	0.05	0	0	0	0	0.05	0	0	0.29	0.08	0.18	0.17	0	0	0	0	4.66	0.28	0	0	0	0	0	0	0	0	0.1	0.13	0	0	0.66	0.4	0	0	0	0
ABI3BP	NM_001349329,NM_001349330,NM_001349331,NM_001349332,NM_001365642,NM_001365643,NM_001375547,NM_001375549,NM_001375550,NM_015429	0.07	0.05	0.02	0	0	0	0	0	0	0	0	0	0.14	0	0	0	0	0	0	0.39	0.22	0	0	0.11	0.16	0.2	0.13	0.14	0.08	0.15	0.23	0	0.02	0	0	0	0
ABITRAM	NM_017832	11.7	10.04	11.4	18.22	17.32	17.51	13.93	16.55	13.47	12.75	13.26	12.89	10.87	16.98	19.17	15.96	25.73	9.88	12.86	9.41	12.12	22.5	25.29	10.62	7.99	10.61	8.3	8.71	10.5	14.43	16.42	16.2	18.37	17.54	18.69	15.92	17.43
ABL1	NM_005157,NM_007313	23.37	19.28	22.1	13.92	14.66	13.81	15.67	19.06	16.79	27.14	32.75	24.41	26.59	16.58	20.45	25.2	26.52	59.25	58.02	37.6	41.66	30.71	24.95	24.6	25.07	25.06	26	19.59	19.33	27.9	31.95	24.99	24.43	18.13	18.18	25.58	24.58
ABL2	NM_001136000,NM_001136001,NM_001168236,NM_001168237,NM_001168238,NM_001168239,NM_005158,NM_007314	6.68	5.51	5.91	5.83	5.93	4.91	5.91	5.11	4.59	7.22	7.42	11.58	10.62	6.83	8.66	9.65	10.36	6.07	6.93	8.28	8.42	5.81	10.55	5.93	6.34	6.03	5.47	11.28	7.3	9.96	15.15	12.42	13.87	6.12	6.47	6.7	6.78
ABLIM1	NM_001003407,NM_001322882,NM_001322883,NM_001322884,NM_001322885,NM_001322886,NM_001322887,NM_001322888,NM_001322889,NM_001322890,NM_001322891,NM_001322892,NM_001322893,NM_001322894,NM_001322895,NM_001322896,NM_001322897,NM_001322898,NM_001322899,NM_001322900,NM_001352440,NM_001352441,NM_001352442,NM_001352443,NM_002313,NM_006720	15.84	9.19	7.44	0.28	0.96	0.23	0.91	1.53	1.01	17.67	6.85	22.72	20.92	1.01	1.65	2.74	5.61	28.96	37.83	31.07	26.42	6.9	7.35	11.06	11.91	13.54	13.65	43.94	38.31	45.01	55.99	26.1	32.39	0.8	0.87	5.93	4.48
ABLIM2	NM_001130083,NM_001130084,NM_001130085,NM_001130086,NM_001130087,NM_001130088,NM_001286688,NM_032432	0.81	0.06	0.06	1.64	0.63	0.41	4.31	1.2	0.49	2.18	1.34	0.07	0.14	0.19	0.34	0.4	0.64	1.69	1.59	0.29	0.4	0.46	0.8	1.36	4.29	2.45	2.19	0.5	0.8	2.92	0.51	0.14	0	0.4	0.66	0.31	0.18
ABLIM3	NM_001301015,NM_001301018,NM_001301028,NM_001345858,NM_001345859,NM_001345860,NM_001345861,NM_001370417,NM_001370418,NM_014945	16.84	7.58	10.57	4.86	6.97	5.23	1.67	5.51	2.11	0.22	0.43	5.78	3.21	3.12	1.87	0.88	0.64	0.77	0.42	22.27	11.54	1.32	0.73	16.91	20.05	13.44	19.4	31.26	26.56	29.13	28.68	10.87	11.43	4.34	4.52	2.58	2.47
ABO	NM_020469	0.16	0.31	0.09	0.15	0.12	0.01	0.13	0.13	0.01	0.16	0.02	0.17	0	0	0.02	0	0.04	0.21	0.13	0.04	0.1	0.14	0.15	0.22	0.22	0.13	0.15	0.28	0.3	0.42	0.07	0.03	0.06	0.04	0.02	0.02	0
ABR	NM_001092_3,NM_001159746,NM_001256847_3,NM_001282149_3,NM_001322840_3,NM_001322841_3,NM_001322842,NM_021962_3	123.09	51.95	83.34	47.84	63.54	63.21	24.19	29.15	28.39	71.02	85.35	52.02	51.52	16.67	40.99	18.82	68.95	37.86	41.39	44.24	56.77	16.69	35.37	156.46	175.61	132.69	121.96	47.8	53.2	81.44	30.76	86.15	72.65	95.21	82.49	73.16	62.34
ABRA	NM_139166	0	0	0	0	0	0	0	0	0	0	0	0	0	0	0	0	0	0	0	0	0	0	0	0	0	0	0	0	0	0	0	0	0	0	0	0	0
ABRACL	NM_021243	70.94	64.21	94.3	90.56	82.81	67.95	9.62	12.86	9.96	104.6	108.44	91.19	79.8	69.54	76.84	18.82	30.84	222.93	245.26	88.16	94.01	17.13	26.58	57.33	69.13	62.75	62.07	97.52	92.42	113.16	103.15	104.28	107.09	54.39	62.21	38.59	30.99
ABRAXAS1	NM_001345962,NM_139076	6.5	3.31	2.46	3.27	4.94	3.24	0.15	0.37	0.26	7.22	10.28	4.02	5.18	3.1	2.95	0.45	1.07	17.61	12.83	5.54	6.32	0.24	0.6	2.7	4.59	3.5	2.92	4.13	5.97	5.37	6.81	7.03	5.89	2.48	2.47	0.92	0.74
ABRAXAS2	NM_032182	10.86	9.98	11.47	18.74	16.98	15.71	9.09	9.45	8.41	14.18	10.06	17.28	18.88	19.21	20.36	15.24	15.58	12.2	15.96	9.94	10.16	11.68	11.02	9.54	11.12	9.23	9.71	13.12	12.97	16.77	16.93	21.3	22.21	18.82	19.32	15.3	14.82
ABT1	NM_013375	33.97	41.45	45.43	29.88	23.8	28.89	17.86	23.25	19.7	38.58	38.27	53.35	46	33.51	27.77	23.15	25.04	28.22	29.47	42.99	46.89	27.38	27.95	33.56	32.17	34.65	39.55	35.75	33.44	39.91	35.66	46.16	51.32	28.16	26.64	29.97	29.57
ABTB1	NM_032548,NM_172027,NR_033429	5.59	5.45	7.31	30.56	33.53	36.37	29.45	42.07	31.7	4.08	4.11	3.26	4.89	14.65	16.92	20.3	20.43	4.63	5.52	9.37	12.93	34.97	35.39	10.35	9.42	11.35	13.86	11.88	5.98	7.8	9.05	3	3.55	16.46	13.26	17.11	17.13
ABTB2	NM_145804	22.12	4.42	12.27	16.1	25.23	24.91	91.06	104.54	85.78	6.63	4.65	2.24	2.47	33.35	42.66	159.18	108.67	7.25	9.6	24.47	48.39	311.94	226.9	110.93	70.48	105.62	77.61	9.8	6.94	41.98	8.78	6.02	4.1	79.3	74.49	141.78	164.22
ACAA1	NM_001130410,NM_001607,NR_024024	89.01	98.35	114.66	50.54	56.34	51.08	26.02	37.64	30.31	42.12	43.8	93.37	92.65	56.19	68.94	33.18	49.46	26.74	42.44	137	134.77	69.97	75.17	100.02	103.45	99.69	119.04	130.99	124.37	141.61	107.67	104.34	98.13	61.46	59.18	56.39	48.99
ACAA2	NM_006111	44.77	45.31	45.18	21.86	26.27	21.53	8.11	8.51	5.74	61.78	50.26	52.58	51.87	18.7	21.68	14.75	20.07	94.52	108.21	46.13	38.67	46.71	51.78	33.02	39.03	34.71	31.24	37.23	37.81	41.92	38.41	47.84	50.57	18.3	17.99	17.44	17.11
ACACA	NM_198834_2,NM_198836_2,NM_198837_2,NM_198838_2,NM_198839	56.83	38.73	43.84	37.96	56.02	44.7	27.72	38.23	35.28	42.67	49.06	59.47	35.74	42.34	38.49	46.76	40.54	63.07	61.77	28.31	26.95	43.68	22.62	38.92	44.9	33.63	30.46	18.06	23.58	28.64	25.8	39.37	39.32	44.59	43.88	34.03	35.98
ACACB	NM_001093	1.29	0.67	0.68	6	2.98	4.48	4.37	5.49	5.13	3.63	1.96	0.9	0.58	1.94	3.36	2.34	3.77	4.02	3.98	1.38	1.61	7.13	4.17	1.29	1.4	1.47	1.24	1.3	2.08	2.02	1.43	0.72	0.5	2.99	2.77	2	2.22
ACAD10	NM_001136538,NM_025247	14.79	11.55	12.19	10.86	13.98	11.07	4.35	4.17	3.39	16.25	23.55	10.97	10.03	7.99	10.26	4.88	4.97	14.64	15.98	10.79	12.83	7.18	7.46	11.72	14.12	12.41	11.14	13.16	10.83	14.1	12.41	9.14	7.6	6.33	6.87	3.76	3.48
ACAD11	NM_032169,NR_132426,NR_132427,NR_132428	10.1	9.77	10.73	6.51	8.44	4.46	0.58	1.77	0.77	12.04	6.79	9.85	7.18	4.24	4.16	2.42	1.94	21.23	17.9	10.86	9	1.94	1.68	9.59	11.48	11	9.36	10.71	14.39	15.48	11.16	13.18	13.6	5.36	5.71	3.45	4.18
ACAD8	NM_014384	15.45	16.3	19.47	11.69	13.7	8.79	3.27	4.95	2.73	19.97	21.46	15.6	10.62	13.45	7.06	7.03	3.67	43.92	41.79	23.55	17.09	11.23	7.47	17.07	17.98	17.14	19.34	17.91	14.74	27.16	12.19	20.84	19.94	12	10.99	7.84	7.49
ACAD9	NM_014049,NR_033426	33.23	29.13	49.61	27.39	25.27	31.96	24.74	28.68	35.04	10.58	14.68	46.79	44.76	32.12	41.7	33.81	39.15	25.61	24.38	28.41	32.04	78.36	83.49	33.7	34.17	29.33	34.2	31.02	28.73	31.36	33.08	42.12	42.29	27.6	26.18	25.66	26.24
ACADL	NM_001608	0.07	0.03	0	0	0.04	0.04	0	0.12	0.03	0.36	0.05	0.15	0	0.1	0	0.05	0.05	0.56	0	0.03	0.07	0	0.04	0.07	0.04	0.03	0	0.17	0.32	0.74	0	0.04	0	0.04	0.14	0.03	0
ACADM	NM_000016,NM_001127328,NM_001286042,NM_001286043,NM_001286044	31.85	24.64	23.45	13.97	12.23	13.01	8.9	8.73	10.22	16.98	18.5	28.2	26.43	13.6	14.95	6.1	11.27	32.69	34.66	29.67	28.41	18.14	28.09	22.75	31.06	21.54	18.09	30.14	32.72	36.53	35.14	37.96	41.93	12.76	13.12	15.67	13.68
ACADS	NM_000017,NM_001302554	14.7	17.31	18.35	13.5	10.63	10.92	10.19	9.91	8.43	32.67	55.4	9.23	11.04	11.97	15.61	5.63	9.88	8.68	12.2	20.82	30.22	14.45	11.28	20.5	18.89	16.72	22.3	15.28	15.95	27.53	14.84	9.04	7.53	6.73	6.45	4.87	6.41
ACADSB	NM_001330174,NM_001609	6.11	4.28	4.54	1.61	2.43	1.31	0.2	0.63	0.42	2.17	2.66	6.54	5.52	2.91	2.91	0.82	1.31	6.94	6.68	8.3	7.41	0.79	0.6	4.2	5.01	4.34	3.99	3.49	3.67	5.62	13.62	8.92	7.73	2.39	2.96	1.48	1.66
ACADVL	NM_000018,NM_001033859,NM_001270447,NM_001270448	70.31	91.52	110.93	232.9	249.63	222.64	173.88	180.31	163.44	86.73	87.17	83.13	103	210.41	272.99	211.11	204.24	99.32	94.35	113.41	149.29	312.16	396.47	99.2	105.67	128.85	104.07	156.48	103.47	203.74	179.01	97.16	105.76	190.59	190.07	140.59	138.76
ACAN	NM_001135,NM_001369268,NM_013227	0.03	0.12	0.02	125.52	191.6	224.97	3.18	6.94	5.12	0.96	1.25	0.08	0	64.88	29.9	19.65	1.39	0.38	0.12	0.5	0.18	41.76	1.63	0.4	0.18	1.34	0.57	0.15	0.1	0.8	0.06	0.07	0.06	70.72	75.91	4.56	8.38
ACAP1	NM_014716	0.34	0.29	0.17	0.04	0.16	0.18	0.08	0.12	0.06	0.54	0.1	0.23	0.14	0.05	0	0.05	0.05	18.93	6.68	0.31	0.33	0.18	0	0.34	0.5	0.28	0.1	0.33	0.28	0.14	0.06	0.2	0.04	0.11	0.09	0	0.11
ACAP2	NM_012287	15.21	7.91	8.62	12.56	12.5	11.85	4.06	5.58	4.66	16.64	12.13	18.06	15.74	12.73	13.14	7.92	10.7	10.29	14.58	8.49	9.37	5.69	4.98	10.22	12.64	9.51	8.67	10.87	10.91	14.23	18.89	23.9	21.95	13.67	14.54	9.91	8.51
ACAP3	NM_030649	28.51	26.39	35.71	13.2	15.73	17.76	9.13	8.45	7.45	7	11.38	19.53	14.16	11.35	14.41	8.81	10.73	7.04	8.12	33.96	33.96	31.86	29.55	33.86	34.85	36.33	37.68	30.33	30.68	32	20.82	18.39	17.33	8.63	9.18	6.77	7.06
ACAT1	NM_000019	94.31	81.98	83.02	44.4	36.01	28.68	3.66	10.59	6.94	66.22	61.04	83.2	103.2	37.16	35	10.26	12.6	65.28	50.49	89.13	69.5	9.68	6.72	67.78	90.7	67.9	61.38	57.11	82	83.39	66.47	84.25	84.26	24.64	23.16	16.06	18.31
ACAT2	NM_001303253,NM_005891	116.04	197.08	239.88	207.83	111.48	118.81	97.55	80.22	80.19	114.62	108.78	187.4	156.98	192.15	133.91	103.14	104.97	263.88	194.59	89.48	112.68	73.32	114.37	116.46	118.95	123.93	106.62	154.88	238.75	201.57	135.14	231.72	255.4	160.27	162.26	121.34	115.77
ACBD3	NM_022735	23.61	20.38	21.16	45.58	54.9	48.18	30.16	35.84	31.68	48.84	28.78	25.86	23.87	50.17	61.48	36.33	64.06	18.25	21.63	29.23	24.91	35.65	38.24	26.38	28.68	37.82	27.6	32.47	29.56	39.14	38.57	36.88	34.78	66.06	68.88	46.22	44.27
ACBD3-AS1	NR_146443	0	0.24	0.28	0	0	0	0	0.26	0	0	0	0	0	0	0.53	0	0	0	0	0	0	0	0.33	0	0	0	0	0	0	0.39	0	0	0	0	0	0	0
ACBD4	NM_001135705,NM_001135706,NM_001135707,NM_001321352,NM_001321353,NM_024722	7.4	6.46	8.12	3.44	4.41	3.64	4.49	3.42	2.54	2.34	2.63	4.86	3.86	1.69	2.44	1.03	3.1	10.63	8.29	9.96	10.15	10.85	11.34	12.57	11.06	13.38	9.2	4.53	5.81	6.54	6.72	3.55	3.4	4.85	4.35	2.25	2.04
ACBD5	NM_001042473,NM_001271512,NM_001301251,NM_001301252,NM_001301253,NM_001301254,NM_001352568,NM_001352569,NM_001352570,NM_001352571,NM_001352572,NM_001352573,NM_001352574,NM_001352575,NM_001352576,NM_001352577,NM_001352578,NM_001352579,NM_001352580,NM_001352581,NM_001352582,NM_001352583,NM_001352584,NM_001352585,NM_001352586,NM_001352587,NM_001352588,NM_145698	10.12	6.51	7.52	12.16	14.7	13.67	6.85	7.81	7	7.59	5.2	9.9	8.74	12.58	12.14	7.98	9.98	8.15	16.31	13.95	13.27	11.52	10.74	10.1	11.11	12.31	10.11	15.6	14.29	18.92	24.71	14.13	14.39	10.05	10.59	8.88	8.79
ACBD6	NM_032360	110.17	88.89	100.41	56.11	39.49	38.64	53.81	61.13	53.24	64.74	34.7	100.56	84.7	39.39	31.95	58.53	50.64	93.64	80.19	102.25	82.59	63.23	59.71	92.96	112.63	83.78	87.92	97.85	92.7	90.59	82.28	95.05	90.61	53.16	55.21	73.36	75.23
ACBD7	NM_001039844	1.5	1.78	0.95	0.21	0.5	0.05	0	0.11	0.04	6.13	2.56	1.6	1.17	0.04	0.14	0.2	0	13.43	3.99	0.73	0.29	0	0.06	1.14	2.09	0.72	1.01	0.52	0.41	0.57	0.76	1.23	1.21	0.13	0.07	0.27	0.28
ACBD7-DCLRE1CP1	NR_144471	0.11	0	0	0	0	0	0	0	0	0	0	0	0	0	0	0	0	0	0	0	0	0	0	0	0	0.1	0	0	0	0	0	0	0	0	0	0	0
ACCS	NM_001127219,NM_032592	0.35	0.48	0.58	0.54	4.5	0.69	0.15	1.07	0.14	1.09	0.26	0.1	0.18	0.07	0.56	0	0.36	2.11	0.67	1.87	7.16	0.79	1.48	2.43	2.2	3.68	1.34	1.88	2.78	7.41	2.04	0.76	0.64	0.72	0.95	0.36	0.27
ACCSL	NM_001031854,NM_001363113	0	0	0	0.05	0	0	0	0	0	0	0	0	0	0	0	0	0	0	0	0	0	0.16	0	0	0	0	0	0	0	0	0	0	0	0	0	0	0
ACD	NM_001082486,NM_022914	28.34	33.94	39.57	19.24	14.51	16.54	2.89	4.25	3.34	39.11	47.97	36.86	32.4	12.15	11.23	3.35	5.65	43.74	33.85	32.28	32.65	7.48	5.67	21.37	24.14	19.13	25.72	21.51	30.81	21.4	29.4	32.37	35.59	14.8	15.11	10.1	8.95
ACE	NM_000789,NM_001178057,NM_152830	0.38	0.37	0.12	0.02	0.04	0	0	0.04	0.02	3.75	2.43	0.04	0.26	0	0.06	0.04	0.05	2.31	2.47	0.61	0.74	0.09	0.14	0.59	0.72	0.69	0.56	1.44	1.05	1.68	0.28	0.1	0.23	0	0.05	0.15	0.19
ACE2	NM_001371415,NM_021804	0.18	0.06	0.3	1.07	0.42	0.52	6.64	4.13	6.97	0.13	0	0.11	0	1.65	8.39	4.07	19.35	0	0.06	6.03	9.14	36.08	101.49	1.26	0.93	3.06	1.85	4.5	1.2	6.89	18.55	0.18	0.19	0.99	1.74	5.55	8.28
ACER1	NM_133492	0.28	0	0.44	0.27	1.05	0.14	1.98	10.24	2.46	0	0	0	0.13	0.88	0.35	3.16	1.33	0	0	0.06	0.4	1.43	0.29	0.75	0.93	0.84	1.09	0	0.07	1.79	0	0.23	0	0.53	0.27	1.85	2.43
ACER2	NM_001010887	8.72	5.02	9.06	37.34	39.14	45	39.07	51.03	51	14.15	17.56	11.36	7.61	76.43	66.98	113.15	101.56	7.94	6.41	24.58	37.6	309.65	250.85	23.36	17.67	30.27	20.33	19.47	13.77	24.08	31.51	18.67	15.62	60.1	73.65	61.58	72.68
ACER3	NM_001300953,NM_001300954,NM_001300955,NM_018367	16.73	8.92	12.75	2.03	2.8	1.49	4.6	1.6	1.29	0.94	1.6	18.71	15.27	1.54	1.92	3.13	4.14	4.79	4.27	12.78	8.17	7.25	6.53	11.39	17.37	11.12	9.42	9	13.73	16.22	21.9	21.14	19.95	2.86	2.63	4.62	3.89
ACHE	NM_000665,NM_001282449,NM_001302621,NM_001302622,NM_001367915,NM_001367917,NM_001367918,NM_001367919,NR_160407,NR_160408	39.92	43.68	64.6	5.69	12.16	4.64	0.83	3.52	2.05	6.57	5.5	38.37	22.4	6.85	10.33	8.87	15.14	5.25	5.97	50.87	59.94	6.04	16.46	68.22	62.32	60.71	82.1	51.81	59.74	75.27	62.22	72.36	55.97	6.66	6.26	25.3	22.84
ACIN1	NM_001164814,NM_001164815,NM_001164816,NM_001164817,NM_014977	97.64	119.05	159.68	115.4	110.47	92.69	44.94	52.88	40.23	111.46	107.52	130.35	108.64	107.55	94.31	86.18	76.52	162.33	128.49	99.27	128.46	112.28	160.21	105.32	96.67	112.34	113.25	92.07	102.78	109.74	100.64	148.55	143.99	84.27	92.43	104.38	105.58
ACKR1	NM_001122951,NM_002036	0	0	0	0	0	0	0	0	0	0	0	0	0	0	0	0	0	0	0	0	0	0	0	0	0	0	0	0	0.19	0	0	0	0	0	0	0.07	0
ACKR2	NM_001296	46.77	19.11	27.63	49.86	40.08	41.86	34.26	31.44	33.59	0.05	0.13	29.43	24.28	61.35	49.42	60.9	57.26	0	0	37.65	43.3	110.76	97.32	43.6	38.74	41.97	42.63	25.15	17.81	29.92	53.88	29.52	25.57	59.52	73.68	53.33	53.5
ACKR3	NM_020311	2.14	0	0.26	5.21	1.17	4.37	9.6	2.05	6.87	15.1	24.74	0	0	0.27	0.39	0.14	0.14	1.63	0.78	0.22	1.61	4.2	7.93	13.75	8.69	14.06	6.93	1.42	1.5	4.15	1.39	0.05	0	1.22	0.84	1.93	0.76
ACKR4	NM_016557,NM_178445	0.04	0.03	0.07	0	0	0.04	0	0	0.03	0	0	0	0.08	0	0.07	0	0.06	0	0	0	0.12	0.04	0	0	0.08	0	0	0	0	0	0	0	0	0	0	0	0
ACLY	NM_001096,NM_001303274,NM_001303275,NM_198830	194.01	162.41	205.78	197.91	226.65	201.37	221.91	179.35	223.43	80.89	87.27	247.42	224.82	314.72	270.69	275.77	389.78	267.29	263.75	167.61	145.09	523.98	333.3	270.86	234.66	254.02	222.71	141.1	116.27	186.05	167.82	249.08	245.41	294.68	312.88	233.57	238.94
ACMSD	NM_001307983,NM_138326	0	0	0	0	0	0	0	0	0.06	0	0	0	0	0	0	0	0	0	0	0	0	0	0	0.15	0	0	0	0	0	0	0	0	0	0	0	0	0
ACO1	NM_001278352,NM_001362840,NM_002197	45.75	24.14	33.91	50.09	37.32	41.55	21.91	28.7	26.02	15.18	12.19	36.63	35.11	46.79	18.87	32.92	24.66	51.81	43.09	34.21	28.72	39.03	19.62	38.97	45.65	30.23	31.51	28.93	35.85	40.72	45.43	34.17	33.89	32.4	34.73	23.35	28.84
ACO2	NM_001098	82	115.81	115.07	59.59	69.27	59.79	77.32	87.97	77.37	111.26	149.56	125.41	95.68	89.74	90.99	119.44	93.06	78.92	108.71	86.5	96.55	133.66	136.4	93.56	101.42	93.74	95.56	83.07	97.75	104.01	101.43	132.22	135.83	91.58	89.89	122.64	126.4
ACOD1	NM_001258406	0	0	0	0	0	0	0	0	0	0	0	0	0	0	0.07	0	0	0	0	0	0	0	0	0	0	0	0	0	0	0	0	0	0	0	0	0	0
ACOT1	NM_001037161	5.64	2.14	3.41	5.41	4.5	2.63	15.21	6.7	6.89	2.63	3.02	1.16	1.14	3.59	5.44	9.29	9.12	2.55	3.64	4.83	4.5	24.95	20.56	11.02	9.22	14.71	11.4	2.24	2.85	6.64	3.29	2.59	1.59	5.75	3.51	10.24	15.4
ACOT11	NM_015547,NM_147161	7.41	3.08	4.52	0.88	2.23	1.72	2.87	5.05	3.86	4.5	17.09	0.91	7.18	0.5	1.39	1.59	2.82	4.32	1.62	14.07	12.82	32.04	9.09	8.41	8.19	8.16	5.38	13.47	11.8	15.7	7.28	1.45	1.3	2.39	1.98	1.44	1.11
ACOT12	NM_130767	0	0	0	0	0	0	0	0.04	0	0	0	0	0	0	0	0	0	0.2	0	0	0	0	0	0	0	0	0	0	0	0	0	0	0	0	0	0	0
ACOT13	NM_001160094,NM_018473	14.24	9.82	14.06	8.72	9.92	9.19	4.56	6.43	4.68	25.08	18.06	12.05	11.71	7.42	6.89	4.51	5.86	37.56	38.39	11.97	11.62	3.82	3.93	11.6	12.72	9.95	10.92	10.72	9.67	12.8	12.82	13.04	12.86	10.42	9.37	6.75	6.86
ACOT2	NM_001364177,NM_001364178,NM_006821,NR_046028	15.37	6.19	10.17	10.92	13.71	11.71	18.91	23.8	18.21	13.6	13.6	6.59	3.11	14.87	16.09	23.68	40.08	10.99	13.6	16.98	17.93	95.24	72.25	34.26	27.56	34.61	30.61	8.5	7.83	19.3	9.47	7.08	3.78	13.89	17.61	37.34	42.41
ACOT4	NM_152331	9.24	7.44	8.4	16.71	15.17	15.94	5.03	4.14	4.46	5.44	6.38	2.54	13.97	8.46	19.71	2.55	11.59	3.47	1.69	16.36	24.3	9.57	15.3	9.27	8.43	11.82	11.58	12.08	12.54	15.15	25.1	8.55	5.91	11.19	12.79	7.52	8.32
ACOT6	NM_001037162,NM_001365788,NM_001365789	0	0	0	0	0	0	0	0	0	0	0	0	0	0	0	0	0	0.23	0	0	0	0	0	0	0	0	0	0	0	0	0	0.12	0	0	0	0	0
ACOT7	NM_007274,NM_181864,NM_181865,NM_181866	63.51	132.17	110.8	42.75	25.13	12.23	11.4	20.04	11.69	86.83	83.15	150.57	187.23	40.79	29.93	19.96	23.68	215.27	207.46	93.44	61.75	13.26	14.64	61.64	68.5	53.37	65.78	130.53	155.27	117.79	90.44	155.86	184.17	49.74	45.86	46.82	36.91
ACOT8	NM_005469	27.68	30.48	30.7	15.51	22.91	21.22	9.33	11.85	12.42	63.62	68.31	23.25	25.02	12.33	13.96	10.95	10.7	36.15	38.87	50.45	30.84	23.6	12.29	29.84	33.33	28.02	32.15	40.75	33.51	37.25	29.47	22.57	20.34	16.07	13.73	9.49	10.7
ACOT9	NM_001033583,NM_001037171,NM_001330259	19.79	19.11	18.76	17.16	13.3	11.66	4.13	3.44	2.97	8.17	6.18	25.11	61.05	10.63	17.02	3.71	8.35	37.16	15.88	24.83	36.47	5.18	11.8	16.2	20.04	17.65	18.08	27.41	28.03	24.97	55.08	22.02	23.07	12.86	13.32	7.07	6.15
ACOX1	NM_001185039,NM_004035,NM_007292	27.17	15.35	23.21	23.82	33.16	20.65	10.61	11.62	9.34	21.49	14.33	24.03	18.13	25.88	22.98	19.04	28.18	4.78	8.83	15.03	19.08	18.38	33.65	26.43	29.48	24.31	23.27	15.8	12.28	19.74	26.05	25.59	23.64	30.99	27.82	30.61	31.08
ACOX2	NM_003500	0.04	0	0.04	0.04	0.27	0.57	0	0	0	0.13	0.5	0.17	0.15	0.23	0.2	0.18	0	1.77	0.58	0.08	0.12	0	0	0.37	0.31	0.38	0.11	0.45	0.09	0.51	0.06	0.41	0.13	0.31	0.31	0.03	0
ACOX3	NM_001101667,NM_001375783,NM_001375784,NM_001375785,NM_001375786,NM_001375787,NM_001375788,NM_001375789,NM_001375790,NM_003501	41.15	23.67	34.1	18.01	23.58	20.73	21.07	18.16	23.91	3	4.75	14.82	20.41	21.15	31.71	31.28	37.23	6.06	5.56	53.07	54.71	107.86	114.03	49.05	50.86	46.35	47.05	31.32	19.12	37.29	41.04	23.17	21.16	26.79	25.39	30.58	34.54
ACOXL	NM_001142807,NM_001365487,NM_001371254	16.18	12.9	14.85	1.3	0.44	0.94	9.98	7.32	8.69	6.79	9.96	21.09	23.3	1.24	1.32	6.35	4.06	5.34	2.2	9.12	10.97	1.35	2.75	11.34	13.06	9.7	12.06	18.09	16.79	14.84	18.72	14.81	17.11	1.05	1.14	5.27	5.11
ACOXL-AS1	NR_122074	0	0	0	0	0	0	0.02	0	0	0	0	0	0	0	0	0	0.08	0	0	0.05	0	0	0.06	0	0	0	0	0	0	0	0	0	0	0	0	0	0
ACP1	NM_001040649,NM_004300,NM_007099,NR_024080	165.42	155.89	162.1	109.57	124.83	92.51	66.36	96.86	66.87	93	77.37	181.91	184.32	129.24	117.92	105.77	106.87	205.02	162.99	154.73	151.08	86.78	75.34	147.24	150.4	132.25	127.58	135.4	162.22	167.45	180.25	180.58	178.75	125.09	128.19	123.98	129.12
ACP2	NM_001302489,NM_001302490,NM_001302491,NM_001302492,NM_001357016,NM_001610	36.82	24.83	30.88	19.78	16.03	14.83	4.2	4.63	2.85	5.47	9.09	31.13	27.66	27.13	18.22	5.83	5.7	19.84	15.92	55.95	52.5	12.28	19.28	43.56	47	41.55	43.07	67.78	34.86	66.43	73.72	35.81	33.9	15.99	18.55	10.61	10.5
ACP3	NM_001099,NM_001134194,NM_001292037	2.47	1.95	3.39	0.57	1.76	0.37	0.67	1.29	0.65	2.53	6.07	0.35	0	1.76	4.3	0.6	1.8	1	0.82	7.73	12.87	6.56	8.4	2.3	1.16	1.42	1.96	1.36	0.75	8.83	3.52	1.64	2.46	0.9	2.03	1.64	2.33
ACP4	NM_033068	0	0	0.07	0.51	0.16	0.07	3.7	3.95	2.69	0	0	0	0	0	0.37	2.52	0.44	0	0	0.14	0.07	0.66	1.34	0.07	0.28	0.14	0.13	0	0	0	0	0	0.08	0.43	0.48	1.68	1.48
ACP5	NM_001111034,NM_001111035,NM_001111036,NM_001322023,NM_001611	56.24	37.79	62.6	57.27	35.24	42.95	47.14	35.92	34.42	61.04	86.44	3.05	2.96	4.99	14.37	4.3	10.18	14.93	9.16	10.82	80.43	5.93	41.89	99.66	97.05	109.98	109.82	128.81	85.6	123.21	28.01	44.12	19.12	41.27	32.42	18.81	16.06
ACP6	NM_001323625,NM_016361,NR_136633,NR_136634,NR_136635,NR_136636	24.27	12.08	17.5	29.96	20.32	22.17	7	6.3	8.68	4.91	5.69	15.27	43.4	17.96	31.88	6.88	18.84	16.02	13.82	22.96	25.6	5.86	5.46	23.16	30.25	22.48	22.01	11.78	11.77	16.6	18.37	13.14	10.37	18.89	17.22	6.39	5.28
ACP7	NM_001004318,NM_001363687	0	0	0	0	0	0	0.03	0.05	0.05	0	0	0.07	0	0	0	0	0	0.34	0.08	0	0.1	0.06	0	0.03	0	0.07	0.03	0.04	0.31	0.09	0	0	0.03	0.03	0.04	0.03	0.03
ACR	NM_001097_2	0.07	0	0	0	0	0	0	0.11	0.05	0.55	0	0	0	0	0	0	0	0	0	0	0	0	0	0.06	0	0.13	0.06	0	0.07	0.26	0	0	0	0	0	0.17	0
ACRBP	NM_032489	0.35	0.24	0.09	0.15	0.16	0.15	0	0.08	0	1.53	0.34	0.1	0.28	0	0	0	0	2.17	1.54	0	0.24	0	0.11	0.36	0.14	0.05	0	0	0.21	0	0.08	0.17	0.11	0.05	0	0	0.05
ACRV1	NM_001612,NM_020069,NM_020107,NM_020108	0.11	0	0	0.06	0	0	0	0	0	0	0	0.1	0	0	0	0	0	0	0	0.05	0	0	0	0	0	0	0	0.12	0	0.07	0	0	0	0.05	0	0	0
ACSBG1	NM_001199377,NM_015162	0.09	0.09	0	0.27	0.11	0.01	0.65	2.02	0.42	0.16	0.34	0	0.03	0.02	0.12	0.09	0.21	1.09	1.16	0.04	0	0.19	0.25	0.03	0.25	0.07	0.03	0.02	0.02	0.23	0	0.02	0.08	0.14	0.17	0.74	0.68
ACSBG2	NM_001289177,NM_001289178,NM_001289179,NM_001289180,NM_001321384,NM_030924	0.04	0.03	0.03	0.07	0.08	0	0.51	0.64	0.96	0.24	0.61	0	0	0.05	0.25	0.44	0.44	0	0	0.03	0.07	0.19	0.4	0.07	0.39	0.11	0.07	0	0	0.05	0.06	0.16	0.04	0.04	0.05	0.16	0.14
ACSF2	NM_001288968,NM_001288969,NM_001288970,NM_001288971,NM_001288972,NM_025149,NR_110232	73.64	40.25	61.9	33.74	38.97	31.64	34.58	39.91	37.89	27.79	34.95	27.95	28.11	27.86	21.77	30.21	33.77	12.58	8.47	82.15	101.14	134.15	94.28	83.9	80.53	73.12	72.18	63.16	36.98	66.32	71.58	25.41	22.84	35.78	39.43	20.72	27.78
ACSF3	NM_001127214,NM_001243279,NM_001284316,NM_174917,NR_045667,NR_104293,NR_147928,NR_147929	11.97	12.53	12.5	1.26	2.14	0.83	2.13	2.75	1.65	3.39	6.16	14.29	10.19	2.56	1.94	2.01	2.82	9.26	7.1	12.88	11.11	1.56	1.77	9.15	13.26	8.64	9.15	6.08	8.91	11.47	8.08	13.62	13.03	2.39	2.27	3.06	3.33
ACSL1	NM_001286708,NM_001286710,NM_001286711,NM_001286712,NM_001995	66.9	42.46	35.57	11.73	7.5	6.72	7.25	5.83	4.42	3.32	1.24	101.05	82.13	18.03	13.88	8.62	9.35	6.23	7.21	45.73	36.09	13.93	12.25	53.4	64.77	45.2	38.12	41.99	36.89	43.55	63.63	103.98	102.76	13.72	12.43	8.98	6.58
ACSL3	NM_001354158,NM_001354159,NM_004457,NM_203372	80.86	63.19	59.14	24.31	22.56	19.6	49.47	42.3	47.53	64.2	95.2	64.24	71.37	24.93	30.67	66.93	74.93	38.8	40.41	53.32	45.35	121.29	142.89	44.01	53.29	49.14	36.98	62.89	87.41	67.92	84.74	62.35	67.47	24.91	27.7	50.86	53.53
ACSL4	NM_001318509,NM_001318510,NM_004458,NM_022977	28.5	17.33	20.68	90.2	137.17	115.2	71	75.16	84.02	7.04	6.86	30.75	49.86	159	282.08	120.91	207.39	52.54	42.27	52.79	43.65	190.91	187.74	24.9	28.55	29.47	23.35	28.14	33.02	38.95	86.95	39.4	36.81	138.51	141.34	102.07	109
ACSL5	NM_016234,NM_203379,NM_203380	0.03	0.33	0.05	0.25	0.15	0.42	0.11	0.05	0.04	0	0.15	0.29	2.77	0.68	6	0.25	0.95	0	0	0.58	0.13	1.09	1.81	0.13	0.24	0.31	0.39	2.57	2.32	1.94	1.2	0.43	0.58	0.21	0.1	0.05	0.13
ACSL6	NM_001009185,NM_001205247,NM_001205248,NM_001205250,NM_001205251,NM_015256	0.13	0.17	0.16	0.03	0	0.01	0.02	0.04	0.02	0.27	0.08	0.11	0.03	0.02	0.05	0.04	0.1	0.59	0.52	0.05	0.01	0.01	0.02	0.13	0.15	0.09	0.06	0.08	0.17	0.21	0	0.14	0.2	0.07	0	0.06	0.03
ACSM1	NM_001318890,NM_052956,NR_134918	0.19	0	0	0.09	0.1	0	0	0	0	0.82	0	0	0	0	0.08	0	0	0.9	0	0.16	0	0.14	0.25	0.05	0.18	0.04	0	0.36	0.25	0.29	0.07	0	0.06	0	0	0.12	0.05
ACSM2A	NM_001308169,NM_001308172,NM_001308954	0	0	0	0	0	0	0	0	0	0	0	0	0	0	0	0	0	0	0	0	0	0	0	0	0	0	0	0	0	0	0	0	0	0	0	0	0
ACSM2B	NM_001105069,NM_182617	0	0	0	0	0	0	0	0	0	0	0	0	0	0	0	0	0	0	0	0	0	0	0	0	0	0	0	0	0	0	0	0	0	0	0	0	0
ACSM3	NM_005622,NM_202000	1.74	1.15	2.04	0.12	1.69	0.95	0.13	1.32	0.22	1.86	0.08	0.76	0.21	0.18	0.83	0.28	1.09	9.37	6.01	1.15	1	1.38	0.96	1.31	2.06	1.16	0.62	1.32	0.2	1.39	1.02	0.44	0.36	0.32	0.45	0.36	0.96
ACSM4	NM_001080454	0	0	0	0	0	0	0	0	0	0	0	0	0	0	0	0	0	0	0	0	0	0	0	0	0	0	0	0	0	0	0	0	0	0	0	0	0
ACSM5	NM_001324371,NM_001324372,NM_001324373,NM_017888	0	0	0	0	0	0	0	0	0	0	0	0	0	0	0	0	0	0	0	0	0	0	0	0	0	0	0	0	0	0.12	0	0	0	0	0	0	0
ACSM6	NM_207321	0	0	0	0.06	0	0	0	0	0	0	0	0	0	0	0	0	0	0	0.27	0	0	0.06	0	0	0	0	0	0	0	0.21	0	0	0	0	0	0	0.05
ACSS1	NM_001252675,NM_001252676,NM_001252677,NM_032501	1.51	3.48	2.71	1.35	0.94	0.85	3.53	1.69	0.9	0.25	0	4.74	2.5	0.55	2.43	2.12	5.25	1.22	1.73	53.45	54.59	84.06	62.93	3.75	1.73	5.21	5.13	7.78	4.63	12.87	16.21	3.1	3.5	1.17	0.96	0.92	1.2
ACSS2	NM_001076552,NM_001242393,NM_018677	66.57	81.72	117.76	57.05	62.21	63.27	77.82	41.69	59.59	44.15	35.48	88.96	48.85	84.51	71.49	64.76	60.21	39.67	32.31	93.94	80.49	431.49	293.84	86.63	81.53	89.88	68.7	38.7	53.64	56.04	50.35	57.33	50.34	79.41	78.96	35.6	40.01
ACSS3	NM_001330242,NM_001330243,NM_024560	3.68	1.27	0.56	0.26	0.72	0.05	0.33	0.88	0.1	3.04	0.52	1.96	4.5	0.52	1.94	0.44	1.42	6.71	5.82	9.26	12.32	1.02	3.04	4.39	4.46	4.27	0.09	2.62	2.64	4.35	9.33	8.27	7.29	1.99	1.8	4.08	2.71
ACTA1	NM_001100	0.15	1.06	0.66	1.56	1.35	0.72	1.14	1.08	1	11.83	8.31	0.13	0.25	0.65	0.55	1.85	3.89	26.06	0.78	0.85	0.13	1.36	15.24	0	0.06	0.49	0.29	0.22	0.07	0.41	3.68	14.88	6.7	0.44	0.17	8.39	4.77
ACTA2	NM_001141945,NM_001320855,NM_001613	0.69	1.23	1.49	0.67	0.16	0.31	0.06	0.3	0.17	2.62	1.7	1.55	3.2	0.21	0.63	0.98	1.46	6.41	2.23	8.88	9.91	0.74	1.04	4.18	4.38	4.58	7.65	31.83	70.18	39.65	5.5	8.25	11.67	1.12	0.89	2.96	2.41
ACTA2-AS1	NR_125373	0	0	0	0	0	0	0	0	0	0	0	0	0	0	0	0	0	0	0	0	0	0	0	0	0	0	0	0	0	0	0	0	0	0	0	0	0
ACTB	NM_001101	3339.75	4977.86	5767.83	4814.49	4664.51	4801.92	896.44	1034.64	1187.41	2743.63	2771.04	6655.63	7108.15	7386.65	6407.87	1921.51	2316.75	6665.14	4717.32	4307.21	4090.11	843.63	2076.65	3269.67	3351.58	3469.93	4068.95	5538.27	6110.6	5183.32	8065.14	7734.02	8022.52	5479.5	5615.85	3286.76	2741.97
ACTBL2	NM_001017992	0.1	0.1	0.03	0.07	0.04	0.03	0.03	0	0.08	0	0	0.4	0.25	0.14	0.39	0.29	0.73	0	0	0.99	0.23	0.43	0.85	0.03	0.06	0.25	0.09	1.7	0.74	1.85	2	0.62	0.79	0.03	0.17	0.39	0.22
ACTC1	NM_005159	46.57	36.03	47.72	3.68	0.23	1.36	2.06	2.29	4.83	2.53	1.07	4.24	4.81	0.3	0.48	7.1	10.38	83.79	3.07	714.64	562.89	238.21	923.1	5.45	6.52	3.02	3.64	12.48	117.83	43.59	16.06	523.06	709.98	5.14	2.85	534.27	276.33
ACTG1	NM_001199954,NM_001614,NR_037688	3650.01	3167.4	3352.79	2131.24	1575.05	1813.58	835.38	583.13	1094.39	2078.4	2488.2	3246.18	2622.29	3607.45	2237.6	890.87	919.59	4875.79	4009.64	3382.16	2619.76	362.23	881.26	2429.34	2910.68	2170.23	2278.06	2703.25	2471.01	2881.1	4391.22	4373.02	4645.56	2903.48	3134.85	1816.3	1550.69
ACTG1P17	NR_036446	0.18	0.37	0.38	0.06	0.06	0	0.04	0	0	0	0	0	0	0	0.1	0.09	0	0	0	0.11	0.17	0	0	0.32	0.22	0.06	0.21	0.2	0.25	0	0.18	0.06	0.13	0.11	0	0	0
ACTG1P20	NR_033926	0.39	0.22	0.29	0.69	0.3	0.14	0.11	0.14	0.11	0.28	0.24	0.64	0.78	0.44	0.29	0.41	0.16	0.45	0.91	0.46	0.76	0.31	0.34	0.19	0.13	0.36	0.19	0.47	0.45	0.22	0.43	0.62	0.76	0.07	0.18	0.18	0.23
ACTG1P4	NR_024438	0.05	0	0	0	0	0	0	0	0	0.15	0.07	0	0	0	0	0	0	0.21	0.34	0	0	0	0	0	0	0	0	0	0	0	0	0	0.05	0	0.06	0	0
ACTG2	NM_001199893,NM_001615	0	0.77	0.84	1.93	2.12	2.21	0.81	4.39	1.83	6.71	4.17	0.8	1.22	18.53	8.85	9.17	24.94	19.94	2.02	0.85	1.27	4.71	38.83	0.07	0	0.18	0.57	1.74	0.08	1.86	68.63	5.96	3.15	3.61	3.84	4.6	3.74
ACTL10	NM_001024675	0.19	0.19	0.34	0.18	0.47	0.55	0.05	0	0.14	0.1	0	0.13	0	0.43	0.1	0.27	0.09	0.13	0.73	0.63	0.84	0.61	0.13	0.06	0.29	0.12	0.38	0.14	0.26	0.15	0	0.48	0.4	0.41	0.39	0.36	0.35
ACTL6A	NM_004301,NM_177989,NM_178042	59.39	47.01	50.38	64.45	47.14	52.77	8.27	14.03	10.58	57.12	54.61	74.13	84.32	45.84	35.19	18.39	18.04	112.16	130.65	36.1	41.06	16.39	20.42	43.63	49.88	36.41	31.96	35.4	43.71	42.85	59.06	87.74	85.7	44.09	42.09	31.71	28.95
ACTL6B	NM_016188,NR_134539	0	0	0	0	0	0	0	0	0	0.72	0.7	0	0	0	0	0	0	0.98	0.31	0	0	0	0.14	0	0	0	0	0	0	0	0	0.07	0	0	0	0	0
ACTL7A	NM_006687	0	0	0	0	0	0	0	0	0	0	0	0	0	0	0	0	0	0	0	0	0	0	0	0	0	0	0	0	0	0	0	0	0	0	0	0	0
ACTL7B	NM_006686	0	0.17	0.06	0	0	0	0.05	0	0.05	0	0	0	0	0	0	0	0	0	0	0	0	0	0	0	0	0	0	0	0	0	0	0	0	0	0	0	0
ACTL8	NM_030812	0	0	0	0	0	0	0	0	0	0	0.14	0	0	0	0	0	0	1.01	0.49	0	0	0	0	0	0	0	0.05	0	0	0	0	0.06	0	0	0	0.04	0
ACTL9	NM_178525	0	0	0	0	0	0	0	0	0	0	0	0	0	0	0	0	0	0	0	0	0	0	0	0	0	0	0	0	0	0	0	0	0	0	0	0	0
ACTN1	NM_001102,NM_001130004,NM_001130005	267.06	233.11	238.6	431.44	371.78	394.72	87.53	90.27	67.94	46.39	45.64	410.5	468.95	591.55	490.81	160.84	215.5	217.38	139.63	381.55	276.04	84.9	187.58	315.58	334.44	290.78	313.65	370.13	323.93	319.55	524.7	436.08	410.44	378.99	407.17	160.25	162.1
ACTN1-AS1	NR_073422	0.21	0	0	0	0	0	0	0	0	0	0	0	0	0	0	0	0.3	0	0	0	0	0	0	0.18	0.19	0	0	0	0	0	0	0	0.22	0.2	0	0	0
ACTN2	NM_001103,NM_001278343,NM_001278344	1.53	0.23	0.43	0.16	0.1	0.06	0.59	0.49	0.89	0.42	0.2	0.11	0.38	0.03	0.12	0.05	0.33	0.67	0.26	0.43	0.13	0.02	0.12	2.78	2.93	3.27	1.57	1.03	2.57	2.37	0	0.53	0.36	0.19	0.17	0.42	0.44
ACTN3	NM_001104,NM_001258371,NR_047663	0.03	0	0.09	0.09	0	0.06	0	0	0	0.26	0.44	0	0	0	0	0	0	24.91	12.9	0	0	0	0	0	0.12	0	0.03	0.04	0.03	0	0	0	0	0	0.08	0	0
ACTN4	NM_001322033,NM_004924	267.55	194.25	240.35	260.47	294.85	292.48	190.6	251.73	200.09	168.22	200.46	245.33	270.43	380.82	374.03	336.66	354.24	207.88	117.55	251.69	294.49	577.33	548.13	342.52	329.43	303.25	332.29	270.93	212.17	255.92	446.55	256.55	258.16	360.33	365.77	328.64	356.93
ACTR10	NM_018477	46.28	34.06	32.88	43.02	33.46	29.31	24.66	20.71	19.78	20.7	17.7	52.06	59.11	42.1	47.05	33.28	40.28	28.7	32.77	45.51	44.68	30.58	24.69	40.64	43.35	44.32	40.85	61.58	64.88	66.73	76.54	54.79	52.22	35.89	36.68	32.96	33.46
ACTR1A	NM_005736	106.38	132.82	142.1	137	119.66	118.46	96.32	91.47	84.01	72.47	72.18	205.16	202.1	150.44	135.84	105.8	126.13	115.3	140.91	133.28	121.81	174	149.42	125.89	123.96	140.62	139.65	166.33	161.86	173.06	159.53	180.17	191.83	138.89	145.41	107.72	106.61
ACTR1B	NM_005735	49.14	58.91	55.41	68.13	67.67	61.07	44.14	41.52	31.37	30.8	47.29	68.24	65	67.92	52.09	26.86	38.37	39.33	49.02	71.66	66.67	19.94	27.96	74.3	73.65	73.5	83.77	66.59	79.7	76.86	62.72	51.43	44.77	52.41	47.95	27.12	27.67
ACTR2	NM_001005386,NM_005722	94.55	68.54	76.22	145.14	200.35	143.05	46.5	64.54	50.06	59.91	57.31	131.77	149.12	222.67	225.26	98.57	152.05	106.46	126.91	93.54	90.37	59.21	71.91	71.47	79.07	73.04	81.3	104.29	121.67	124.03	183.57	177.69	165.36	159.94	171.93	102.19	98.63
ACTR3	NM_001277140,NM_005721,NR_102318	41.57	37.87	40.81	66.75	69.78	80.82	18.27	21.58	23.28	37.84	34.09	52.84	67.76	101.97	97.31	40.55	60.28	44.4	40.63	50.72	49.9	29.23	44.89	38.29	41	42.82	39.06	66.4	70.66	73.83	92.67	71.45	75.33	76.19	82.63	53.21	48.68
ACTR3-AS1	NR_110174	0	0	0	0.41	0	0	0	0	0	0	0	0	0	0	0	0	0	0	0.5	0	1.37	0	0.22	0.18	0	0	0	0	0	0	0	0	0	0.2	0	0	0
ACTR3B	NM_001040135,NM_001350940,NM_001350941,NM_001350942,NM_001350943,NM_001350944,NM_001350945,NM_001350946,NM_020445,NR_146946,NR_146947,NR_146948,NR_146949,NR_146950,NR_146951	9.86	7.29	11.5	8.72	8.5	7.53	9.62	8.73	8.98	8.22	8.74	8.56	7.79	7.77	7.22	9.39	8.66	31.74	35.7	8.71	7.26	14.39	7.89	12.32	12.01	12.28	12.6	7.63	10.54	9.46	5.98	10.25	11.12	7.42	6.85	7.71	10.1
ACTR3BP2	NR_027714	0	0	0	0	0	0	0	0	0	0	0	0	0	0	0	0	0	0	0	0	0	0	0	0	0	0	0	0	0	0	0	0	0	0	0	0	0
ACTR3BP5	NR_045000	0	0	0	0	0	0	0	0	0	0	0	0	0	0	0	0	0	0	0	0	0	0	0	0	0	0	0	0	0	0	0	0	0	0	0	0	0
ACTR3C	NM_001164458,NM_001164459,NM_001351027,NM_001351028,NM_001351029,NM_001351030,NR_147012,NR_147013,NR_147014,NR_147015,NR_147016,NR_147017,NR_147018,NR_147019,NR_147020,NR_147021,NR_147022	0.73	0.86	1.08	1.05	0.62	0.81	2.91	2.42	3.6	0	0	0.1	0.06	0.92	0.77	1.47	1.57	0.34	0.13	0	1.86	0	2.97	0.75	0.5	0.43	1.37	1.58	0.29	1.87	0	0.12	0.3	0.47	0	0.49	0.38
ACTR5	NM_024855	8.23	11.02	11.37	9.23	6.85	8.79	5.23	6.81	4.27	12.13	16.37	15.05	10.79	7.99	5.25	7.04	6.97	14.62	9.01	11.75	6.85	6.2	2.78	7.15	7.79	7.06	6.84	6.32	9.74	9.8	5.49	13.24	14.64	8.58	7.19	8.56	9.49
ACTR6	NM_022496,NR_048568,NR_048569	38.03	33.9	39.33	102.94	98.31	74.3	36.16	36.66	30.27	49.66	17.87	68.5	59.28	100.51	89.47	51.23	74.89	22.54	28.75	27.8	23.41	33.94	38.02	25.16	29.36	52.3	21.33	26.11	46.34	43.45	52.97	74.25	66.33	87.55	85.57	46.11	47.15
ACTR8	NM_022899	8.48	7.78	8.06	9.27	8.74	7.8	2.82	5.71	3.77	8.88	9.83	12.71	14.04	9.77	13.06	5.32	10.77	13.37	16.78	11.44	12.77	5.5	8.52	8.96	9.58	8.2	8.35	12.66	8.35	13.62	14.06	14.46	15.78	8.62	9.85	8.13	8.28
ACTRT1	NM_138289	0	0	0	0	0	0	0	0	0.05	0	0	0	0	0	0	0	0	0	0	0	0	0	0	0	0	0	0	0	0	0	0	0	0	0	0	0	0
ACTRT2	NM_080431	0	0	0	0	0	0	0	0	0	0	0	0	0	0	0	0	0	0.15	0	0	0	0	0	0	0	0	0	0	0	0	0	0	0	0	0	0	0
ACTRT3	NM_032487	1.46	1.5	1.7	4.69	2.51	2.14	3.81	4.18	2.99	0.56	0.16	2.48	2.81	2.61	3.67	1.46	4.62	5.14	3.3	2.69	1.75	2.52	1.67	3.94	2.89	5.49	2.7	4.77	2.27	5.88	2.7	3.59	2.79	4.71	4.53	4.08	3.7
ACVR1	NM_001105,NM_001111067,NM_001347663,NM_001347664,NM_001347665,NM_001347666,NM_001347667	12.54	6.57	10.12	16.93	19.44	15.75	10.16	11.39	10.54	31.71	34.92	10.02	11.72	26.58	38.13	20.24	31.34	14.85	15.21	22.24	23.97	75.4	87.72	30.2	23.54	28.28	25.42	12.47	15.31	22.65	17.65	11.72	11.93	24.12	28.74	18.41	23.84
ACVR1B	NM_004302,NM_020327,NM_020328	5.94	6.12	7.25	2.16	2.24	1.75	2.06	2.49	1.83	29.42	29.37	10.1	14.78	1.88	2.93	2.19	3.53	19.05	25.64	9.77	7.82	2.08	1.5	3.57	5.42	4.64	4.08	5.67	6.79	9.72	12.89	10.65	10.95	2.71	2.97	3.97	2.57
ACVR1C	NM_001111031,NM_001111032,NM_001111033,NM_145259	0.11	0.01	0.04	0.11	0.09	0.18	0.03	0.03	0.02	0.9	0.19	0.04	0.11	0.15	0.05	0.01	0.03	0.26	0.18	0.05	0.07	0.06	0.11	0.15	0.2	0.11	0.19	0.07	0.36	0.6	0	0.1	0.03	0.1	0.13	0.03	0.04
ACVR2A	NM_001278579,NM_001278580,NM_001616	1.68	1.13	0.74	1.86	2.01	1.67	1.08	1.34	0.75	2.84	2.12	1.82	2.99	2.43	2.79	1.76	2.6	2.57	2.61	1.35	1.71	1.13	2.15	1.44	1.71	1.97	1.8	1.69	2.56	3.64	3.96	2.5	2.42	2.23	2.46	2.66	2.31
ACVR2B	NM_001106	7.93	4.53	7.11	11.9	11.67	14.13	4.86	4.95	5.82	13.65	12.95	10.02	5.06	15.31	9.83	7.34	5.38	31.38	27.07	4.48	4.55	9.43	5.95	5.73	5.34	5.03	4.87	2.13	3.26	3.42	7.61	12.4	10.8	13.95	15.08	5.48	5.46
ACVR2B-AS1	NR_028389	1.01	0.29	0.92	1.02	0.64	0.59	0.5	0.97	0.87	0.3	0.2	0.53	0.21	1.77	1.17	0.99	1.48	1.52	0.79	1.34	0.47	1.14	0.79	1.18	1.03	0.91	1.76	0.04	0.32	0.6	1.03	0.65	0.61	1.84	1.47	0.5	0.6
ACVRL1	NM_000020,NM_001077401	0.2	0.07	0.21	53.07	35.98	30.67	67.57	47.55	55.19	2.01	12.06	0.14	0.04	8.19	7.02	7.68	5.22	0.19	0.05	0.06	0.07	2.26	0.54	0.3	0.5	2.25	0.33	0.02	0.48	0.7	0	0.48	0.1	42.88	47.03	23.81	24.05
ACY1	NM_000666,NM_001198895,NM_001198896,NM_001198897,NM_001198898	23.36	23.88	22.89	43.69	50.26	35.91	26.95	15.4	13.67	41.83	48.32	16.71	11.05	23.67	18.38	11.46	12.32	70.49	84.28	36.09	25.16	23.2	17.14	19.83	18.67	21.63	24.06	21.64	24.45	25.93	25.99	30.69	25.4	49.87	42.03	23.01	21.62
ACY3	NM_080658	0.29	0.34	0.26	0.07	0.08	0	0	0	0.05	0	0	0	0	0.1	0	0	0	0	0	0.33	0.35	0.07	0	0.52	0.21	0.2	0.25	0.24	1.38	0.45	0	0.16	0	0	0	0	0.07
ACYP1	NM_001107,NM_001302616,NM_001302617,NR_126393,NR_126394,NR_126395	33.7	39.65	33.02	25.07	24.28	26.09	14.78	14.29	12.78	15.35	10.1	19.11	19.55	8.3	7.84	8.61	13.91	30.52	25.51	18.2	17.34	26.06	22.58	26.5	30.73	32.15	21.52	22.4	34.47	29.33	18.41	14.93	19.79	21.74	15.94	14.32	18.13
ACYP2	NM_001320586,NM_001320587,NM_001320588,NM_001320589,NM_001320590,NM_138448	3.98	2.63	1.92	2.53	2.8	0.72	0.81	0.49	0.91	2.09	1.62	0.36	1.44	1.31	0.89	1.16	1.23	2.67	3.37	6.43	2.82	2.6	4.71	3.1	2.32	3.08	2.49	5.16	4.06	3.08	3.41	1.69	1.26	1.14	0.91	0.54	1.28
ADA	NM_000022,NM_001322050,NM_001322051,NR_136160	43.29	32.95	29.62	218.24	195.66	234.19	41.4	138.11	115.27	43.44	31.96	23.39	7.09	132.89	78.08	55.9	23.82	37.63	44.37	40.57	7.8	92.11	8.11	79.75	94.44	67.12	55.76	12.81	27.63	32.6	9.17	27.64	25.39	167.66	172.4	45.26	73.17
ADA2	NM_001282225,NM_001282226,NM_001282227,NM_001282228,NM_001282229,NM_177405	0.72	0.3	0.49	0.08	0.06	0.13	0	0.02	0.14	17.98	16.74	0.31	0.14	0.07	0.04	0.04	0	20.8	19.59	0.48	0.2	0	0	0.79	1.13	2.19	1.01	1.56	3.45	2.18	0.04	0.87	0.73	0.12	0.16	0.28	0.23
ADAD1	NM_001159285,NM_001159295,NM_139243	0	0	0	0	0	0	0	0	0	0.08	0	0	0.1	0	0	0	0	0	0	0	0	0	0	0	0	0	0	0	0	0	0	0	0	0	0	0	0
ADAD2	NM_001145400,NM_139174	0.28	0.07	0.04	0.04	0	0	0.34	0	0	0	0.58	0	0	0	0	0	0.07	0.88	0.11	0	0	0	0	0.3	0.45	0.13	0.12	0	0.1	0.29	0	0.21	0.05	0	0	0.08	0.12
ADAL	NM_001012969,NM_001159280,NM_001324364,NM_001324365,NM_001324366,NM_001324367,NM_001324368	2.95	3.17	4.48	0.99	2.01	0.52	0.98	1.17	0.47	3.89	1.61	3.95	1.86	1.62	0.82	2.73	1.22	7.57	5.66	3.72	1.69	2.05	2.11	1.98	2.21	1.74	2.03	2.04	2.11	2.44	2.99	5.2	6.07	0.98	1.27	1.6	1.08
ADAM10	NM_001110,NM_001320570	40.43	26.67	26.9	37.18	34.61	32.22	13.9	13.1	11.07	15.11	14.01	40.2	42.65	35.84	28.08	17.92	22.58	18.96	20.29	30.01	30.11	16.49	32.94	27.07	32.73	28.32	24.16	33.52	28.29	36.95	57.75	47.19	47.19	30.19	36.18	24.93	23.14
ADAM11	NM_001318933,NM_002390	0.32	0.22	0.6	0.15	0.25	0.16	0.16	0.21	0.15	0.44	0.48	0.24	0.18	0.11	0.1	0.23	0.23	2.32	1.07	0.15	0.12	0.14	0.11	0.54	0.28	0.7	0.56	0.09	0.17	0.17	0.03	0.32	0.38	0.07	0.07	0.21	0.24
ADAM12	NM_001288973,NM_001288974,NM_001288975,NM_003474,NM_021641	0.03	0.02	0.04	331.04	131.86	151.15	289.52	96.17	142.41	0	0	0	0	68.8	105.69	17.79	27.15	0.12	0.03	0.05	0.25	2.46	5.62	0.14	0.08	0.47	0.09	0.08	0.06	0.96	0.27	0.09	0.06	121.57	154.94	29.4	26.69
ADAM15	NM_001261464,NM_001261465,NM_001261466,NM_003815,NM_207191,NM_207194,NM_207195,NM_207196,NM_207197,NR_048577,NR_048578,NR_048579	241.43	282.68	301.44	260.6	366.68	326.41	59.51	84.59	68.38	14.58	18.97	280.6	360.96	324.74	389.78	134.65	142.26	31.28	28.01	378.63	374.55	81.71	122.87	293.11	309.52	297.23	394.24	400.46	276.27	298.81	466.41	236.03	230.51	359.65	356.33	109.69	106.85
ADAM17	NM_003183	35.34	20.03	23.02	42.79	53.61	38.31	19.13	30.18	19.28	26.44	21.78	32.52	27.04	58.36	51.52	33.72	35.36	20.67	19.83	17.19	16.52	31.4	26.75	32.3	32.87	32.52	31.13	20.9	21.16	30.47	25.71	43.65	40.13	48.31	51.87	38.69	39.94
ADAM18	NM_001190956,NM_001320313,NM_014237,NR_135201_2	0.38	0.05	0	0	0	0.07	0	0.39	0.65	0.33	0.09	0	0.38	0	0	0	0.1	0	0	0	0	0	0	1.08	0.6	0.25	0	2.35	2.23	1.09	0	1.96	2.01	0.23	0.09	1.46	1.26
ADAM19	NM_033274	10.47	21.09	19.68	363.72	376.28	371.7	187.86	157.59	140.67	2.22	1.87	44.44	58.91	500.34	656.92	281.31	333.36	9.81	12.31	39.47	23.99	373.89	326.9	19.22	17.27	34.89	32.97	45	34.23	62.15	49.32	46.45	53.56	318.38	403.74	197.59	198.25
ADAM2	NM_001278113,NM_001278114,NM_001464	0	0.03	0	0	0	0	0	0	0	0	0	0	0	0	0	0	0	0	0	0	0.08	0	0	0	0	0	0	0	0	0	0	0	0	0	0	0	0
ADAM20	NM_003814	0	0	0	0.07	0	0	0	0	0.05	0	0	0	0	0.05	0.06	0.15	0.15	0	0	0	0	0.03	0	0	0.03	0	0	0	0	0.04	0	0	0.04	0	0	0.03	0
ADAM20P1	NR_037933	0.06	0	0.07	0.03	0.1	0.03	0	0.02	0.05	0.15	0	0.06	0.06	0	0	0.04	0.09	0.07	0.14	0.03	0.12	0.18	0.07	0.03	0.07	0.03	0.05	0	0.04	0	0	0	0.12	0	0.08	0.03	0.06
ADAM21	NM_003813	0.07	0.03	0.13	0.17	0.27	0.2	0.03	0	0	0	0	0.07	0.26	0.1	0	0.05	0.05	0	0	0	0	0	0.04	0.06	0.17	0.13	0.03	0.04	0	0.13	0.05	0.19	0.12	0.2	0.31	0.06	0.07
ADAM21P1	NR_003951	0	0	0	0.09	0	0.15	0	0	0.07	0	0	0	0	0	0.15	0	0	0	0.11	0	0	0	0	0	0	0	0	0.05	0	0.06	0.07	0.05	0.05	0.04	0.12	0	0
ADAM22	NM_001324417,NM_001324418,NM_001324419,NM_001324420,NM_001324421,NM_004194,NM_016351,NM_021721,NM_021722,NM_021723	4.9	1.55	3.05	0.73	1.51	1.09	0.07	0.18	0.09	0.23	0.11	2.85	0.85	1.44	0.4	0.07	0.13	5.63	3.54	0.96	1.66	0.19	0.05	5.15	5.72	4.99	3.67	0.23	1.2	2.57	0.66	5.46	3.9	0.93	1.66	0.63	0.63
ADAM23	NM_003812	0.48	0.47	0.38	0.11	0	0.01	0.03	0	0.01	2.78	2.84	0.66	0.13	0.18	0	0.02	0	10.86	10.37	0.26	0.42	0	0	1.22	1.78	1.07	1.13	3.17	2.14	6.22	0.85	1.01	0.72	0.13	0.13	0.26	0.09
ADAM28	NM_001304351,NM_014265,NM_021777,NR_130709,NR_130710	0.09	0.12	0.08	3.71	0.26	1.11	0.06	0.12	0.14	0	0	0.28	0.09	0.21	0.19	0.3	0.3	0.08	0	0.02	0.5	0.01	0.19	0.11	0.09	0.29	0.24	0.04	0.26	0.71	0	0.14	0.08	2	2.59	0.1	0.08
ADAM29	NM_001130703,NM_001130704,NM_001130705,NM_001278125,NM_001278126,NM_001278127,NM_014269	0	0	0.06	0	0	0	0	0	0	0	0	0	0	0	0	0	0	0.07	0	0	0	0	0	0	0	0.03	0	0	0	0	0	0	0	0	0	0.03	0.03
ADAM30	NM_021794	0	0	0	0	0	0	0	0	0	0	0	0.06	0	0	0	0	0	0	0	0	0	0	0	0	0	0	0	0	0	0	0	0	0	0	0	0	0
ADAM32	NM_001313994,NM_145004_2	0.12	0.06	0.15	0.08	0.09	0.22	0.09	0.09	0.14	0	0	0.08	0.08	0	0	0.12	0.06	0	0.1	0.04	0.18	0	0.13	0.15	0.19	0.04	0.04	0.04	0.29	0.1	0.11	0.24	0.04	0.12	0.09	0.67	0.19
ADAM33	NM_001282447,NM_025220,NM_153202	0.14	0.23	0.27	0.22	0.12	0.18	0	0	0	3.58	7.64	0	0	0	0	0	0.03	2.08	1.66	0.06	0.06	0	0	0.12	0.15	0.08	0.08	0.08	0.22	0.27	0	0	0	0	0	0.04	0
ADAM3A	NR_001569,NR_024106,NR_024107,NR_073423	0	0	0	0	0	0	0	0.03	0	0	0	0	0	0	0	0	0	0	0	0	0	0	0	0	0	0.04	0	0	0	0	0	0	0	0	0	0.06	0
ADAM3B	NR_144553	0	0	0	0	0	0	0	0	0	0	0	0	0	0	0	0	0	0	0	0	0	0	0	0	0	0	0	0	0	0	0	0	0	0	0	0	0
ADAM5	NR_001448	0	0	0	0	0	0	0	0	0	0	0	0	0	0	0	0	0	0	0	0	0	0	0	0	0	0	0	0	0	0	0	0	0	0	0	0	0
ADAM6	NR_002224	0	0	0	0	0	0	0	0	0	0	0	0	0	0	0	0	0	0	0	0	0	0	0	0	0	0	0	0	0	0	0	0	0	0	0	0	0
ADAM7	NM_003817	0	0	0	0	0	0	0	0	0	0	0	0	0	0	0	0	0	0	0	0	0	0	0	0	0.08	0	0	0	0	0	0	0	0	0	0	0.02	0
ADAM8	NM_001109,NM_001164489,NM_001164490	94.02	72.55	97.93	217.17	256.36	227.36	15.87	47.94	40.55	5.03	4.68	66.69	71.75	310.08	339.79	96.01	88.28	2.12	1.1	90.76	61.51	33.61	36.17	180.11	128.38	180.23	180.08	116.11	69.64	124.75	92.97	73.55	77.59	157.38	156.22	85.68	87.3
ADAM9	NM_003816_2,NR_027638,NR_027639_2,NR_027878	117.74	66.97	66.31	224.79	249.88	236.39	49.91	53.95	48.85	25.17	17.78	78.14	77.51	154.55	144.47	67.79	69.83	15.57	31.1	109.09	88.38	42.51	67.85	112.77	116.08	124.08	93.44	189.04	162.29	200.22	203.37	107.95	108.7	145.68	148.83	101.09	89.29
ADAMDEC1	NM_001145271,NM_001145272,NM_014479,NR_156422	0	0	0	0.17	0	0	0	0	0	0	0	0	0	0	0	0	0	0	0	0	0	0	0	0	0	0	0	0	0	0	0	0	0	0	0	0	0
ADAMTS1	NM_006988	31.36	30.41	50.5	138.84	171.37	217.44	76.02	105.7	104.9	0.67	0.36	36.09	30.38	257.17	205.11	269.29	276.4	15.56	9.02	25.53	31.86	67.12	200.03	108	67.33	137.25	83.08	92.06	79.42	86.19	34.77	60.11	58.77	316.89	324.46	255.2	281.07
ADAMTS10	NM_001282352,NM_030957	0.04	0.03	0	0	0.02	0	0	0	0	0.5	1.08	0	0	0	0	0	0.11	3.89	1.83	0	0.02	0	0	0.04	0.12	0.15	0.04	0	0	0	0	0	0	0	0	0	0
ADAMTS12	NM_001324511,NM_001324512,NM_030955	0.02	0.08	0	0.02	0.03	0	0	0	0	4.67	5.14	0	0	0	0	0	0.02	9.36	8.27	0.19	0	0	0.01	0.02	0.04	0.11	0.01	0.04	0.49	0.35	0	0.02	0	0	0.01	0	0.01
ADAMTS13	NM_139025_2,NM_139026,NM_139027_2,NR_024514_2	0.38	0.15	0.5	0.74	1.01	1.01	0.02	0.03	0.03	1.38	1.84	0.06	0.03	0.06	0.05	0.05	0.05	2.83	3.47	0.07	0.04	0	0.09	0.38	0.41	0.45	0.24	0.13	0.43	0.18	0	0.14	0.19	0.09	0.08	0.07	0.09
ADAMTS14	NM_080722,NM_139155	0.05	0	0.01	0.05	0.12	0	0.04	0.25	0.04	0.6	1.19	0	0	0	0	0	0.02	1.01	0.61	0.09	0	0.02	0	0.07	0.03	0.11	0.07	0.16	0.12	0.12	0.02	0	0	0	0	0	0.05
ADAMTS15	NM_139055	0	0.02	0	0	0	0.02	0	0.01	0	0.56	1.02	0	0	0	0	0	0.02	2.25	0.93	0.35	0.11	0	0.03	0	0.06	0.07	0.03	0.86	0.56	1.69	0	0.02	0	0	0	0.03	0.01
ADAMTS16	NM_139056,NR_136935	0	0	0	0	0	0	0.03	0	0	0	0.05	0	0.07	0	0	0	0	7.88	17.28	0	0	0	0	0	0.09	0.02	0.05	0.04	0.42	0.23	0	0.04	0.02	0	0	0.02	0.02
ADAMTS17	NM_139057	0.09	0.01	0.04	0.03	0	0.03	0.19	0.05	0.29	0.27	0.14	0.37	0.08	0.06	0	0.31	0.04	0.33	0.27	0.01	0.24	0.04	0.12	0.12	0.34	0.17	0.08	0.06	0.15	1	0.04	0.02	0.02	0	0	0.01	0
ADAMTS18	NM_001326358,NM_199355	0.59	0.33	0.14	0.08	0.03	0.05	0.45	0.08	0.21	0	0	0.56	0.49	0.04	0.03	0.02	0.05	0.07	0.15	0.3	0.26	0.02	0.03	0.31	0.34	0.22	0.22	0.21	0.59	0.34	0.14	0.51	0.55	0.04	0.04	0.31	0.23
ADAMTS19	NM_133638	0.47	0.12	0.35	0	0.02	0.02	0.08	0.04	0.05	0	0	0	0	0.02	0.03	0	0	17.33	29.35	0.66	6.54	0.09	0.11	2.03	0.67	1.9	0.41	0.46	0.48	1.05	0.53	0.27	0.23	0.4	0.31	0.17	0.18
ADAMTS19-AS1	NR_125748	0	0	0.25	0	0	0	0	0	0	0	0	0	0	0	0	0	0	2.45	3.03	0.51	1.76	0	0	0.13	0.4	0.13	0.24	0	0	0	0	0	0	0	0	0	0
ADAMTS2	NM_014244,NM_021599_2	0	0	0	0.09	0.12	0	0.03	0.14	0	3.32	2.07	0	0	0	0	0	0	3.8	3.33	0.12	0.01	0	0	0	0	0.06	0.05	0	0.49	0.18	0	0	0	0	0	0	0
ADAMTS20	NM_025003	11.46	2.39	5.49	194.6	139.31	168.94	204.77	415.5	252.7	0.39	0.1	1.91	0.76	196.88	204.82	327.8	382.67	2.39	1.33	1.5	1.29	64.4	18.78	36.41	16.67	46.81	29.67	1.1	0.89	5.99	0.15	3.89	1.42	245.32	262	263.27	265.53
ADAMTS3	NM_014243	4.99	2.74	4.16	2.17	3.5	4.62	10.61	23.5	18.24	0.39	0.22	6.43	3.9	4.55	2.27	18.33	9.89	1.82	2.57	2.43	2.49	11.67	12.23	12.78	7.28	16.66	9.06	2.09	2.77	6.17	3.4	8.01	8.05	11.49	11.41	23.06	24.1
ADAMTS4	NM_001320336,NM_005099	0.02	0.03	0.1	1.13	14.26	11.96	0.16	0.53	0.24	0.45	0.08	0.04	0	2.62	0.83	0.69	0.79	8.53	0.94	0	0.04	0.11	0.07	0.05	0.06	0.1	0.06	0	0	0	0	0.11	0.05	2.54	2.5	0.44	0.33
ADAMTS5	NM_007038	0.06	0.04	0.05	0.4	0.18	0.21	0.15	0.54	0.12	0.01	0	0.07	0.02	1.07	0.29	0.97	0.27	0.34	0.09	0.1	0.15	0.09	0.55	0.12	0.11	0.15	0.08	0.09	0.03	0.22	0.43	0.1	0.12	1.11	1.3	1.22	1.04
ADAMTS6	NM_197941,NR_135689	3	1.73	2.3	3.45	4.97	5.92	13.12	8.68	10.36	0.12	0.23	1.82	2.25	3.16	6.28	4.78	10.6	0.63	0.66	2.26	2.9	11.24	7.93	2.14	2.77	2.57	1.87	2.77	2.37	2.1	4.84	2.47	2.16	3.11	3.06	4.88	4.9
ADAMTS7	NM_014272	1.37	1.67	0.84	0.45	0.77	0.7	0.16	0.39	0.26	3.07	1.4	0.56	0.46	0.27	0.35	0.14	0.34	27.82	49.61	2.11	1.55	0.24	0.19	2.94	3.54	3.05	3.53	2.05	5.35	4.88	0.3	1.5	1.43	0.68	0.54	0.46	0.32
ADAMTS7P1	NR_045529	0.2	0.09	0.15	0.07	0.02	0.02	0	0	0.01	0.47	0	0.04	0	0.03	0.03	0	0.03	3.25	0	0.24	0	0	0.02	0.27	0.4	0.29	0.34	0.14	0.52	0.39	0	0.1	0.16	0.09	0.14	0.06	0.02
ADAMTS8	NM_007037	0	0	0	0	0	0	0	0	0.02	0.49	0.38	0	0	0	0	0	0	6.46	10.17	0	0	0	0	0	0	0	0	0	0	0	0	0	0	0	0	0	0
ADAMTS9	NM_001318781,NM_182920	0.3	0.59	0.24	0.05	0.09	0.13	0.22	0.58	0.51	0.13	0.11	0.12	0	0.03	0	0.12	0	0.43	1.83	0.44	0.01	1.08	0.15	0.33	0.26	0.32	0.36	0.41	1.53	0.88	0.05	4.09	9.12	0.18	0.12	1.82	1.74
ADAMTS9-AS1	NR_110150,NR_110151	0	0	0	0	0	0	0	0	0	0	0	0	0	0	0	0	0	0	0	0	0	0	0	0	0	0	0	0	0	0	0	0	0	0	0	0	0
ADAMTS9-AS2	NR_038264	0.04	0	0	0	0	0	0	0	0	0	0	0	0	0	0	0	0	0.09	0.1	0	0	0	0	0	0	0.04	0	0.09	0	0	0	0.09	0.18	0	0	0	0.08
ADAMTSL1	NM_001040272,NM_052866	0	0	0	0.05	0.01	0.05	0.25	0.06	0.02	0.04	0	0	0.1	0.03	0.1	0.02	0.28	0.07	3.6	0.03	0	0.07	0.04	0.02	0.02	0.03	0.05	0.06	0.06	0.2	0.02	0	0.01	0.01	0.01	0.02	0.02
ADAMTSL2	NM_001145320,NM_014694	0.02	0	0.02	0	0	0.02	0	0	0.02	4.99	17.52	0	0	0	0	0	0	0.71	0.11	0.11	0	0.02	0	0.11	0.02	0.02	0.02	0	0.1	0	0	0	0	0	0	0	0
ADAMTSL3	NM_001301110,NM_207517	0.07	0.13	0.05	0.05	0.05	0.01	0.01	0.02	0	0.42	0.44	0.05	0	0.02	0.02	0.04	0	0.61	0.23	0.13	0.08	0	0.01	0.09	0.11	0.16	0.12	0.44	0.11	0.2	0.06	0.22	0.23	0.04	0	0.03	0.01
ADAMTSL4	NM_001288607,NM_001288608,NM_019032,NM_025008	81.3	113.69	113.12	215.63	334.28	182.45	30.36	21.08	15.32	9.27	4.54	86.66	106.06	270.14	242.46	52.92	85.43	6.34	3.42	197.05	297.01	62.67	97.25	153.02	130.71	216.28	210.72	328.23	175.34	268.31	382.52	70.56	71.8	129.99	136.32	43.56	44.14
ADAMTSL4-AS1	NR_104133	0	0	0	0	0	0	0.08	0.08	0	0	0.14	0	0.19	0	0	0	0	0	0	0	0.1	0.1	0.11	0.18	0	0.19	0.09	0.33	0.11	0.25	0.16	0.11	0	0	0	0.34	0.19
ADAMTSL5	NM_001367197,NM_213604	4.75	6.98	7.76	1.99	3.29	2.45	1.23	2.54	1.33	3.81	3.91	4.36	2.21	2.89	1.89	1.43	1.57	0	0	8.27	4.2	1.09	1.65	5.72	5.61	6.43	7.41	7.3	6.52	4.36	6.65	4.28	4.27	2.79	2.46	2.43	2.1
ADAP1	NM_001284308,NM_001284309,NM_001284310,NM_001284311,NM_006869	0.05	0.04	0.09	0.3	0	0.39	0.74	0.3	0.74	7.42	8.92	0	0	0.06	0.33	0	0.6	7.95	3.57	0.05	0.27	1.5	0.99	0.09	0.28	0.32	0.43	0.05	0.16	0.18	0.32	0	0.05	0.51	0.31	0.61	0.71
ADAP2	NM_001346712,NM_001346714,NM_001346716,NM_018404,NR_144488	17.16	11.74	16.7	58.34	105.61	119.18	7.11	14.36	10.74	7.28	3.74	14.13	11.92	42.11	36.56	8.89	10.95	0.68	1.73	15.58	12.64	3.71	0.82	19.46	23.6	22.26	22.76	6.97	10.06	14.23	17.27	23.66	15.42	95.21	91.74	20.72	15.13
ADAR	NM_001025107,NM_001111,NM_001193495,NM_001365045,NM_001365046,NM_001365047,NM_001365048,NM_001365049,NM_015840,NM_015841	71.05	58.78	66.19	89.07	92.83	95.17	35.72	36.68	28.64	68.55	73.39	111.07	110.7	126.58	232.27	51.66	190.95	152.98	161.47	71.73	63.91	38.24	49.36	60.83	65.78	60.18	63.97	75.52	69.72	80.2	99.09	117.5	117.45	92.88	97.56	60.7	55.06
ADARB1	NM_001112,NM_001160230,NM_001346687,NM_001346688,NM_015833,NM_015834,NR_027672,NR_027673,NR_027674,NR_073200,NR_144483	5.24	4.37	5.47	2.35	4.95	4.55	1.13	1.16	1.18	3.2	2.58	3.13	1.49	1.45	1.07	0.73	1.04	6.04	9.15	4.25	2.4	2.01	1.23	4.42	5.98	3.08	3.98	5.18	4.4	4.71	4.47	4.38	3.85	2.53	2.09	1.9	1.71
ADARB2	NM_018702	0	0	0	0	0	0	0	0	0	0	0	0	0	0	0	0	0.02	0.63	0.77	0	0	0	0	0	0	0	0	0.02	0	0	0	0	0	0	0	0	0.01
ADARB2-AS1	NR_033387,NR_152792	0	0	0	0	0	0	0	0	0	0	0	0	0	0	0	0	0	0.38	0	0	0	0	0	0	0	0	0	0	0	0	0	0	0	0	0	0	0
ADAT1	NM_001324444,NM_001324445,NM_001324446,NM_001324448,NM_001324449,NM_001324450,NM_001324451,NM_001324452,NM_001324453,NM_012091	6.78	6.52	6.14	6.73	7.64	6.76	3.21	3.75	3.33	5.08	5.26	11.41	13.06	12.9	12.15	6.76	7.15	8.91	8.45	10.65	9.41	7.62	6.96	5.8	7.16	5.68	6.4	10.16	11.3	10.51	18.34	13.76	14.15	8.8	8.72	6.24	5.76
ADAT2	NM_001286259,NM_182503	1.67	1.55	2.05	1.33	1.48	1.15	0.16	0.45	0.21	1.3	1.14	1.98	1.62	0.63	0.7	0.27	0.34	2.87	3.05	1.27	1.28	0.21	0.11	0.85	1.16	1.52	1.31	1.63	1.51	2.38	2.02	2.29	2.66	1.14	0.75	0.44	0.55
ADAT3	NM_001329533,NM_138422	6.67	9.56	13.36	2.34	2.25	3.94	12.35	8.52	7.72	4.53	5.66	6.2	4.87	3.51	4.64	14.11	5.48	7.23	9.07	9.13	15.21	20.12	21.4	14.62	9.93	9.45	14.5	6.62	9.38	9.45	2.17	3.57	3.59	4.1	2.03	8.97	11
ADCK1	NM_001142545,NM_001366485,NM_001366486,NM_001366487,NM_001366488,NM_001366489,NM_001366490,NM_020421,NR_158987,NR_158988,NR_158989	3.19	4.27	4.22	2.73	3.05	2.88	1.59	1.21	1.12	4.64	6.54	5.08	6	3.14	5.29	2.14	2.01	4.81	4.38	3.47	3.62	6.27	9.27	2.29	2.9	2.21	2.48	2.84	4.88	2.58	3.59	4.79	4.11	2.04	2.57	1.77	2.3
ADCK2	NM_052853	24.94	20.91	22.91	22.1	34.77	27.31	31.7	52.76	40.51	22.35	25.36	24.37	24.84	39.38	40.04	71.15	70.47	10.31	10.96	32	36.71	120.37	98.55	48.12	36.71	49.32	46.81	31.38	30.49	38.12	45.91	26.52	22.48	54.17	54.58	76.91	78.96
ADCK5	NM_174922	6.19	11.3	11.01	10.65	7.79	6.6	1.58	1.64	1.03	10.88	16.43	9.22	10.44	7.82	6.49	2.81	2.52	3.26	4.85	10.21	9.37	3.23	3.96	6.85	8.54	8.73	11	9.53	14.16	9.77	7.24	7.69	7.23	6.22	6.41	2.48	2.73
ADCY1	NM_001281768,NM_021116	0.03	0.04	0.16	0.49	0.22	1.07	0.04	0	0.02	1.41	0.12	0.1	0	0.84	0.4	0.08	0.16	11.93	10.43	0.21	0.04	0.05	0.03	0.2	0.36	0.11	0.05	0.02	0.25	0.34	0	0.05	0.06	0.34	0.7	0.09	0.11
ADCY10	NM_001167749,NM_001297772,NM_018417	0.56	0.16	0.46	0.29	0.22	0.26	0.15	0.28	0.2	0.39	0.68	0.56	0.86	0.96	0.83	0.87	0.63	0	0	0.34	0.4	0.09	0.28	0.49	0.6	0.42	0.38	0.64	0.51	0.32	0.4	0.37	0.42	0.54	0.88	0.65	0.63
ADCY10P1	NR_026938	0.06	0.22	0.44	0.08	0.19	0.06	0.06	0.1	0.08	0.06	0.16	0.12	0.11	0.08	0	0	0.03	0.34	0.47	0.26	0.14	0.04	0.09	0.07	0.04	0.26	0.11	0.35	0.37	0.37	0.34	0.28	0.28	0	0.03	0.03	0.08
ADCY2	NM_020546	0.01	0	0	0.44	0.16	0.15	0.51	0.39	0.13	0	0	0	0	0.26	1.14	0.24	1.05	31.25	43.01	0	0	0.15	0.26	0.12	0.06	0.04	0.02	0	0	0.13	0.02	0	0	0.11	0.19	0.19	0.32
ADCY3	NM_001320613,NM_004036	17.85	17.85	24.7	11.67	6.77	10.4	0.59	1.64	1.06	18.1	15.78	32.75	30.37	6.45	3.43	1.16	0.64	26.96	13.81	21.17	21.57	1.21	1.08	14.6	16.59	13.11	14.69	10.2	20.29	15.67	26.2	27.64	28.61	6.23	6.93	2.91	2.88
ADCY4	NM_001198568_2,NM_001198592_2,NM_139247	0	0	0.1	0.03	0	0	0	0	0	0.09	0.26	0	0.1	0	0	0	0	0.17	0.06	0.1	0.1	0	0.06	0.12	0.03	0.05	0	0.09	0.2	0	0.29	0	0.03	0	0	0	0
ADCY5	NM_001199642,NM_183357	1	0.16	0.92	3.56	1.99	2.92	25.15	18.32	22.44	0	0.06	0.18	0.03	3.5	3.21	7.82	8.75	6.46	7.72	0.83	0.98	13.82	3.44	10.22	5.96	17.64	5.25	0.53	0.15	5.61	0.05	0.46	0.25	10.76	9.89	21.09	21.99
ADCY6	NM_015270	19.42	17.38	23.07	16.54	13.84	14.37	15.75	9.2	9.06	1.04	1.51	23.96	13.44	20.2	18.31	12.81	13.83	5.48	1.49	28.41	32.91	12.92	16.91	23.32	24.89	29.35	25.61	26.25	20.71	33.48	41.29	29.05	27.08	13.31	13.39	11.3	10.98
ADCY6-DT	NR_110019,NR_110020	0	0	0.56	0	0	0	0	0	0	0	0	0	0	0	0	0	0	1.25	0	0.28	1.2	0.3	0	0	0	0	0	0	0	0.39	0	0	0	0	0	0	0
ADCY7	NM_001114,NM_001286057	0.9	0.97	0.7	6.58	3.16	6.56	28.5	11.54	19.22	1.75	1.21	0.96	1.93	7.34	18.18	5.78	6.86	3.35	1.45	3.18	1.82	5.3	2.9	1.35	1.29	2.91	1.47	4.7	6.26	6.95	3.43	1.69	2.62	6.07	7.17	5.55	6.84
ADCY8	NM_001115	0	0	0	0	0	0	0	0.05	0	0	0	0	0	0	0	0.03	0	5.38	1.11	0	0	0.02	0.02	0	0	0	0.11	0	0	0	0	0	0	0	0	0	0.02
ADCY9	NM_001116	15.15	11.58	13.05	3.6	5.34	5.47	1.96	2.03	1.95	5.3	3.36	13.95	14.37	4.04	4.26	3.51	5.97	5.26	4.53	16.06	14.32	5.81	9.63	14.56	15.77	12.87	13.78	17.24	13.38	18.26	26.22	16.25	14.2	3.51	3.57	3.48	3.55
ADCYAP1	NM_001099733,NM_001117	0	0	0	0	0	0	0	0	0	0	0	0	0	0	0	0	0	0	0	0	0	0	0	0	0	0	0	0	0	0	0	0	0	0	0.04	0	0
ADCYAP1R1	NM_001118,NM_001199635,NM_001199636,NM_001199637	0	0.02	0	0.04	0	0	0	0	0	0.83	0.13	0	0	0	0	0	0.04	10.54	1.41	0.01	0	0.01	0	0	0.07	0	0.01	0	0.06	0.1	0	0	0	0	0.02	0	0
ADD1	NM_001119,NM_001286645,NM_001354754,NM_001354755,NM_001354756,NM_001354757,NM_001354758,NM_001354759,NM_001354761,NM_001354762,NM_014189,NM_014190,NM_176801	108.91	87.7	99.02	91.53	74.82	75.39	48.6	55.68	42.82	58.26	69.03	127.57	128.89	83.18	98.31	50.35	81.02	86.6	97.86	116.45	121.92	85.07	82.6	108.36	109.46	97.88	102.12	98.08	95.25	120.29	125.6	128.27	125.58	88.07	89.67	65.78	61.37
ADD2	NM_001185054,NM_001185055,NM_001617,NM_017482,NM_017488	0.02	0	0.02	0	0	0.01	0.04	0.02	0	15.72	18.14	0	0	0.01	0	0	0.06	91.79	130.04	0.11	0.03	0.02	0.05	0.07	0.05	0.1	0.04	0.02	0.05	0.56	0	0.06	0.05	0.01	0	0	0.02
ADD3	NM_001121,NM_001320591,NM_001320592,NM_001320593,NM_001320594,NM_016824,NM_019903	19.43	16.06	15.38	16.78	20.56	14.59	0.6	2.42	1.22	19.43	15.5	32.23	32.59	16.84	21.45	4.44	11.68	61.03	63.59	23.48	23.04	3.72	8.02	14.93	18.95	17.1	15.48	30.93	29.98	31.86	46.39	31.44	29.27	13.31	12.87	8.66	7.08
ADD3-AS1	NR_038943	0	0.12	0.21	0.08	0	0	0	0	0	0	0.21	0.32	0	0	0.26	0	0	0.34	0.19	0.07	0.08	0	0	0.07	0.07	0	0.14	0.43	0.33	0	0.37	0	0	0	0	0	0.15
ADGB	NM_024694	0	0.01	0.02	0	0	0	0	0	0	0	0	0	0	0	0	0	0.02	0	0	0	0	0	0	0	0.02	0	0	0	0	0	0	0	0	0	0	0	0
ADGRA1	NM_001083909,NM_001291085	0	0	0	0.02	0	0	0	0	0	0.2	0.33	0	0	0	0	0	0.04	0.05	0	0	0	0	0	0	0	0	0	0	0	0	0	0	0	0	0	0	0
ADGRA1-AS1	NR_111905	0	0	0	0	0	0	0	0	0	0	0	0	0	0	0	0	0	0	0	0	0	0	0	0	0	0	0	0	0	0	0	0	0	0	0	0	0
ADGRA2	NM_032777	3.85	1.98	2.74	0.56	1.74	1.15	0.32	1.26	0.74	5.3	4.62	2.27	1.05	0.45	0.28	1.24	0.25	0.94	4.43	0.56	0.69	0.1	0.08	2.57	2.81	1.54	1.64	0.27	0.99	0.45	0.22	2.09	1.59	1.15	1.18	0.7	0.68
ADGRA3	NM_145290	20.45	15.61	19.86	30.37	29.98	29.97	1.33	2.95	1.74	17.18	16.03	30.5	32.05	36.7	18.8	4.56	3.82	43.46	44.19	16.3	24.82	3	5.24	13.98	14.18	10.32	15.26	14.14	10.03	13.87	28.39	28.28	28.17	21.75	20.54	6.24	5.99
ADGRB1	NM_001702	0.03	0	0.01	0.04	0	0	0	0	0	0.53	0.49	0	0	0	0.02	0	0	2.76	3.13	0	0	0	0	0	0.01	0.01	0.04	0	0.08	0.11	0	0	0	0	0	0	0
ADGRB2	NM_001294335,NM_001294336,NM_001364857	7.42	10.82	12.02	3.52	6.12	9.29	0.09	0.3	0.25	0.64	0.27	6.87	5.04	4.37	2.47	0.46	0.5	9.93	9.68	11.7	8.14	0.42	0.86	11.95	13.05	12.39	12.71	14.26	12	13.04	10.66	7.02	8.63	2.44	3.09	1.29	1.33
ADGRB3	NM_001704	0.01	0	0	0	0	0.01	0	0	0	0	0	0	0	0.04	0.02	0	0.02	0.48	0.9	0	0	0	0	0.01	0.03	0.03	0	0.05	0.02	0.22	0.11	0	0.03	0	0	0	0
ADGRD1	NM_001330497,NM_198827	0	0	0	0.03	0	0	0.38	0.01	0.04	5.77	13.58	0	0	0	0	0.05	0.05	0.57	0.24	0	0.02	0.03	0.09	0	0.06	0	0.01	0	0.34	0.06	0	0	0	0.02	0.04	0.06	0.12
ADGRD1-AS1	NR_131950,NR_131951	0	0	0	0	0	0	0.16	0	0	0	0.19	0	0	0	0	0	0	0	0	0	0	0	0	0	0.2	0	0	0	0.22	0.26	0	0	0	0	0.28	0	0
ADGRE1	NM_001256252,NM_001256253,NM_001256254,NM_001256255,NM_001974	0.99	0.34	0.3	0	0	0	0	0	0	0.46	0.89	0	0.07	0	0.06	0	0	0	0	0.94	0.18	0	0	0.69	1.18	1.53	0.73	0.4	1.15	2.15	0	0	0.04	0	0	0	0
ADGRE2	NM_001271052,NM_013447	1.52	1.33	1.23	0.85	1.33	0.74	0.29	3.74	1.17	0.58	0.64	2.43	0.5	0.52	0.15	0.71	0.11	1.66	0.59	0.38	0.43	0.12	0.08	1.08	0.97	1.48	0.98	0.65	0.98	1.7	0.28	3.02	2.79	1.04	1.32	1.22	1
ADGRE3	NM_001289158,NM_001289159,NM_032571	0	0	0	0.05	0	0	0	0	0	0	0	0	0	0	0	0	0	0	0	0	0	0	0	0	0	0	0	0	0	0	0	0	0	0	0	0	0
ADGRE4P	NR_024075	0	0	0	0	0	0	0	0	0	0	0	0	0	0	0	0	0	0	0	0	0	0	0	0	0	0	0	0	0.04	0	0	0	0	0	0	0	0
ADGRE5	NM_001025160,NM_001784,NM_078481	44.89	47.8	49.38	45.17	46.5	41.81	26.45	30.16	18.93	22.44	33.69	65.96	84.24	35.27	48.32	21.48	27.5	2.36	1.02	56.42	52.98	31.64	29.95	42.39	42.8	48.46	54.04	80.01	68.31	80.8	71.2	64.9	67.77	33.45	34.68	26.59	30.42
ADGRF1	NM_025048,NM_153840	0.03	0.03	0.06	0.02	0.07	0.07	0.1	0.11	0.15	0	0	0.03	0.15	0.02	0.11	0.39	1	0	0	0.34	1.92	1.79	6.68	0.52	0.44	0.45	0.82	0.74	0.3	0.93	0.43	0.24	0.54	0.25	0.25	0.22	0.38
ADGRF2	NM_001368115,NM_153839	0.08	0.01	0.06	0.05	0.09	0.03	0	0	0	0	0.04	0.07	0.28	0	0	0.05	0.09	0	0	0.03	0.06	0.05	0.04	0.06	0.1	0.06	0.08	0.24	0.17	0.04	0.08	0	0.06	0.03	0	0	0
ADGRF3	NM_001145168,NM_001145169,NM_001321971,NM_001321975,NM_153835,NR_135916	0	0.05	0.06	0.06	0.03	0	0	0	0	0	0	0.06	0.04	0.1	0.04	0.08	0.04	0.05	0.15	0.07	0	0.03	0.03	0.03	0	0.03	0.05	0.06	0	0.11	0.04	0.09	0.03	0.02	0	0	0.03
ADGRF4	NM_001347855,NM_153838	0.8	0.94	0.81	3.13	3.15	2	9.34	13.1	12.58	0	0	1.11	7.54	5.23	10.29	14.63	11.31	0.07	0	6.67	3.83	17.7	22.61	2.14	0.87	2.22	2.91	14.13	5.06	8.73	12.68	1.07	1.2	1.71	2.22	9.3	9.16
ADGRF5	NM_001098518,NM_015234	1.38	0.95	0.81	2.48	2.32	1.49	1.67	2.06	1.46	0	0	1.91	5.77	1.82	4.75	0.69	4.55	0	0	1.35	1.09	0.88	0.89	1.12	1.39	2.25	1.64	9.9	5.34	5.62	1.8	1.35	1.58	0.84	0.72	0.97	0.98
ADGRF5-AS1	NR_110658	0	0	0	0	0	0	0	0	0	0	0	0	0	0	0	0	0	0	0	0	0	0	0	0	0	0	0	0	0	0	0	0	0	0	0	0	0
ADGRG1	NM_001145770,NM_001145771,NM_001145772,NM_001145773,NM_001145774,NM_001290142,NM_001290143,NM_001290144,NM_001370428,NM_001370429,NM_001370430,NM_001370431,NM_001370432,NM_001370433,NM_001370434,NM_001370435,NM_001370436,NM_001370437,NM_001370438,NM_001370439,NM_001370440,NM_001370441,NM_001370442,NM_001370451,NM_001370453,NM_001370454,NM_005682,NM_201524,NM_201525	55.37	39.77	56.75	14	32.43	14.63	7.58	9.12	6.5	9.39	1.89	37.74	38.93	29.96	36.85	26.62	48.71	3.49	1	74.45	109.3	160.01	255.96	70.05	55.73	68.45	81.16	90.5	64.61	76.01	60.15	42.54	34.09	14.62	14.13	36.83	36.16
ADGRG2	NM_001079858,NM_001079859,NM_001079860,NM_001184833,NM_001184834,NM_001184835,NM_001184836,NM_001184837,NM_005756	0.18	0.03	0.02	0.14	0.13	0.14	0.12	0.02	0.1	9.83	10.77	0.08	0.26	0.22	0.49	0.12	0.62	15.86	10.39	0.58	0.12	0.16	0.23	0.07	0.42	0.32	0.1	0.13	0.21	0.49	0.03	0.07	0.04	0.09	0.08	0.16	0.06
ADGRG3	NM_001308360,NM_170776	2.52	1.1	0.85	0.34	1.44	0.36	0	0.03	0.06	1.22	0.21	0.85	0.8	0.05	0.25	0.11	0.06	0.9	0.27	0	0.15	0.04	0.27	0.55	0.83	0.36	0.5	0	0.04	0.05	0	1.14	0.51	0.36	0.09	0.09	0.14
ADGRG4	NM_153834	0	0	0	0	0	0.01	0	0.01	0	0	0	0	0	0	0.07	0	0	0	0	0.01	0.02	0	0	0	0	0.01	0	0	0	0	0.01	0	0	0	0	0	0
ADGRG5	NM_001304376,NM_001318481,NM_153837	15.07	11.87	14.43	2.63	2.59	2.43	1.09	1.86	0.93	1.01	2.03	17.19	20.28	1.41	1.24	1.1	1.34	7.41	5.56	5.16	8.92	0.28	0.94	12.79	12.21	9.38	10.91	6.74	13.01	9.2	2.93	15.14	15.69	1.41	1.63	1.9	2.45
ADGRG6	NM_001032394,NM_001032395,NM_020455,NM_198569	6.65	5.6	6.91	132.82	97.44	97.83	45.61	27.57	38.17	0.36	0.02	9.99	8.28	236.34	265.72	71.92	97.12	1.57	2.33	9.26	9.23	59.21	53.47	7.96	7.34	12	9.73	21.15	18.53	27.03	27.02	19.46	23.4	89.02	120.56	32.6	33.32
ADGRG7	NM_001308362,NM_032787	0.04	0	0	0	0	0.04	0	0	0	0	0.11	0	0	0	0	0	0	0	0	0	0.04	0	0	0.07	0.04	0	0	0.05	0	0	0	0.13	0	0	0	0	0
ADGRL1	NM_001008701,NM_014921	22.18	23.98	25.08	6.53	9.91	8.7	10.41	5.09	5.75	29.09	43.89	22.9	13.03	4.29	6.81	2.61	5.77	36.33	38.17	8.73	7.75	2.05	1.63	17.85	19.34	18.34	21.55	10.45	16.34	17.9	3.47	28.08	26.56	5.07	4.59	3.52	3.48
ADGRL2	NM_001297704,NM_001297705,NM_001297706,NM_001330645,NM_001350698,NM_001350699,NM_001366002,NM_001366003,NM_001366004,NM_001366005,NM_001366006,NM_001366007,NM_001366008,NM_001366009,NM_012302	55.08	37.64	38.93	5.79	9.86	4.05	7.35	10.9	6.88	13.41	2.02	96.86	61.51	9.64	6.6	20.62	17.98	44.42	38.25	26.83	31.97	1.84	8.19	30.74	34.46	31.97	32.3	30.49	31.16	36.97	41.7	83.17	77.99	4.96	5.07	21.17	19.56
ADGRL3	NM_001322246,NM_001322402,NM_001371342,NM_001371343,NM_001371344,NM_001371345,NM_001371346,NM_015236	20.02	6.67	10.85	0.71	4.8	3.6	1.38	5.83	5.97	0.28	0.09	12.35	6.84	4.08	6.55	7.4	10.49	1.8	3.9	12.23	14.36	13.41	18.73	25.07	12.81	20.76	21.18	5.32	5.38	5.18	6.47	16.38	14.33	8.04	7.45	17.44	18.96
ADGRL3-AS1	NR_110595	0	0	0	0	0	0	0	0	0	0	0	0	0	0	0	0	0	0	0	0	0	0	0	0	0	0	0	0	0	0	0	0	0	0	0	0	0
ADGRL4	NM_022159	0	0.08	0.02	0.03	0	0	0.02	0	0	0	0	0.05	0	0	0	0	0	2.17	0.98	0.17	0.03	0	0	0.05	0.02	0.02	0.05	0.66	0.22	0.99	0	1.22	2.59	0	0	0.02	0.05
ADGRV1	NM_032119,NR_003149	0.45	0.23	0.34	0.63	1.58	1.59	1.74	1.89	2.14	0.74	0.38	0.31	0.26	0.42	0.62	0.97	1.3	5.08	5.95	0.24	0.36	0.19	0.42	0.61	0.68	0.67	0.61	0.77	0.63	1.35	0.15	0.28	0.31	0.46	0.48	0.48	0.59
ADH1A	NM_000667	0	0	0	0	0	0	0	0	0	0	0	0	0	0	0.11	0	0	0	0	0	0	0	0	0	0	0	0	0	0	0	0	0	0	0	0	0	0
ADH1B	NM_000668,NM_001286650	0	0	0	0	0	0	0	0	0	0	0	0	0	0	0	0	0	0	0	0	0	0	0	0	0	0	0	0	0	0	0	0	0	0	0	0	0
ADH1C	NM_000669,NR_133005	0	0	0	0	0	0	0	0	0	0	0	0	0	0	0	0	0	0	0	0	0.07	0	0	0	0	0	0.06	0	0	0	0	0	0	0.07	0	0	0
ADH4	NM_000670,NM_001306171,NM_001306172	0.05	0	0	0	0	0	0	0.04	0.07	0	0	0	0	0.07	0	0	0	0	0	0.13	0.6	0.05	0.2	0.04	0	0	0.04	0	0	0	0.88	0	0.05	0.05	0	0	0
ADH5	NM_000671	131.34	136.17	171.28	139.29	127.72	126.9	16.09	23.68	24.35	114.18	133.78	177.05	153.75	139.33	107.53	29.08	39.32	231.68	263.54	158.87	138.57	15.5	24.27	93.11	109.14	96	97.89	144.63	121.37	148.51	210.33	191.92	192.85	112.18	120.87	57.69	51.47
ADH6	NM_000672,NM_001102470,NR_132990	0.08	0.47	0.42	0	0.17	0.08	0.03	0	0.12	0	0	0.23	0.69	0.75	0.32	0	0	0	0.18	1.64	0.9	0.04	0.49	0.1	0.04	0.61	0.47	0.3	0.08	0.24	0.91	0.04	0.04	0.11	0.15	0.13	0.07
ADH7	NM_000673,NM_001166504	0	0	0	0	0	0	0	0	0	0	0	0	0	0	0	0	0	0	0	0	0	0	0	0	0	0	0	0	0	0	0	0	0	0	0	0	0
ADHFE1	NM_144650	1.36	0.49	0.8	1.19	1.51	0.96	2.48	1.42	2.3	0	0.39	0.39	0.18	1.22	2.98	2.93	3.42	0.31	0.46	1.3	2.97	19.29	20.55	1.8	1.71	2.13	1.27	1.18	1.18	2.51	1.35	0.53	0.42	0.74	0.62	1.57	1.88
ADI1	NM_001306077,NM_018269	40.51	62.96	67.58	69.55	57.49	49.06	68.06	63.66	55.02	66	91.53	83.9	72.6	124.83	104.41	96.88	139.83	42.27	28.37	97.05	92.01	169.32	247.17	49.21	41.68	53.65	66.16	121.73	106.6	107.35	130.52	86.62	90.2	70.53	77.99	90.04	97.46
ADIG	NM_001018082,NR_130907	0	0	0	0.18	0	0	0	0	0	0	0	0	0	0	0	0	0	0	0	0	0	0	0	0	0	0	0	0	0	0	0	0	0	0	0	0	0
ADIPOQ	NM_001177800,NM_004797	0	0	0	0	0	0	0	0.02	0	0	0.05	0	0	0	0	0	0	0	0	0	0	0	0	0	0	0	0	0	0	0	0.03	0	0	0.02	0	0	0
ADIPOQ-AS1	NR_046662	0	0	0	0	0	0	0	0	0	0	0.03	0	0	0	0	0	0	0	0	0	0	0	0	0	0	0	0	0	0	0	0	0	0	0	0	0	0
ADIPOR1	NM_001290553,NM_001290557,NM_001290629,NM_015999	106.11	104.9	115.16	149.56	148.03	150.31	95.5	88.19	87.02	124.2	100.35	146.42	189.29	202.37	208.63	126.25	196.43	111.36	114.36	141.3	134.08	119.17	155.57	112.41	120.17	145.66	117.75	166.99	135.8	158.22	221.53	133.18	134.39	143.72	144.17	128.63	110.89
ADIPOR2	NM_001375363,NM_001375364,NM_001375365,NM_024551	54.94	47.22	51.67	74.56	58.22	63.89	56.54	54.86	50.81	72.33	44.79	134.75	179.69	118.18	164.09	162.7	224.96	28.77	35.59	52.34	58.34	84.87	106	60.11	60.24	61.87	54.59	58.08	59.62	74.96	64.5	62.7	65.38	65.8	73.83	74.62	78.43
ADIRF	NM_006829	41.78	98.97	78.61	2.48	6.56	3.69	5.15	9.32	6.73	0	0	1.35	0.71	0.27	0	0.56	0	0	0	237.03	111.19	26.82	7.03	89.19	75.53	112.26	164.98	520.2	254.99	297.33	184.7	42.35	42.58	2.86	1.72	5.9	5.18
ADK	NM_001123,NM_001202449,NM_001202450,NM_001369123,NM_001369124,NM_006721	111.17	105.27	112.95	79.55	86.43	77.17	45.92	56.67	58.21	15.37	8.18	167.52	206.77	94.1	84.68	56.6	82.85	29.44	27.04	138.8	119.89	38.01	59.93	94.63	106.91	111.52	91.17	141.82	156.52	127.19	215.78	161.25	157.38	76.36	75.74	66.06	62.36
ADM	NM_001124	44.35	49.47	79.06	210.99	91.63	132.55	270.35	123.68	167.64	26.48	25.61	15.28	21.34	124.64	175.66	146.02	237.39	285.41	5.31	42.34	82.49	166.55	327.63	169.95	118.49	266.15	174.64	215.53	123.12	259.78	48.12	32.62	37.47	168.14	166.87	155.56	155.45
ADM2	NM_001253845,NM_001369882	17.69	7.72	7.87	9.35	15.15	10.8	8.45	13.4	12.75	14.55	13.21	6.84	12.54	12.35	21.71	18.2	24.68	12.76	8.24	2.51	2.14	4.7	5.45	22.5	20.5	16.86	16.73	4.03	6.21	3.99	2.62	5.32	4.75	27.35	24.7	22.66	17.48
ADM5	NM_001101340	1.85	4.08	5.93	1.01	0.63	0.62	0.14	0.33	0.24	2.95	2.44	2.83	4.01	1.01	0.52	0.73	0	2.13	0.42	1.46	0.88	0.04	0.34	0.65	1.12	0.76	1.06	1.54	3.09	0.94	1.66	2.87	2.39	0.17	0.4	0.15	0.43
ADNP	NM_001282531,NM_001282532,NM_001347511,NM_015339,NM_181442	30.3	20.01	22.7	35.84	34.7	36.51	25.31	22.23	25.76	37.84	42.17	40.34	37.33	31.35	31.94	30.33	39.6	72	65.7	37.85	33.9	46.17	42.79	22.64	23.32	21.67	21.89	22.98	26.94	23.76	42.77	41.58	41.05	34.98	36.74	30.36	33.06
ADNP-AS1	NR_110007,NR_110008,NR_110009	0	0	0	0	0.22	0	0.09	0	0	0	0	0.24	0	0	0	0	0	0.88	0	0.09	0	0.34	0.24	0	0	0	0.09	0	0	0	0.18	0.13	0.13	0	0.15	0	0.19
ADNP2	NM_014913	26.96	17.33	19.66	19.35	14.73	15.37	8.2	7.64	6.81	25.79	33.43	27.38	30.9	13.04	14.11	10.89	13.67	46.12	30.22	21.38	21.8	19.69	19.81	22.3	30.95	18.01	17.75	17.07	21.13	21.86	19.47	25.32	24.06	13.44	13.97	12.01	10.69
ADO	NM_032804	7.42	7.47	8.66	8.42	8.91	8.13	3.19	3.4	3.09	9.8	6.19	10.69	14.56	9.89	9.7	4.8	6.04	26.39	24.52	10.44	8.61	6.04	3.69	7.38	7.54	6.67	7.63	10.64	13.18	13.53	16.67	14.66	14.79	10.14	9.36	6.22	5.82
ADORA1	NM_000674,NM_001048230,NM_001365065,NM_001365066	0.14	0.54	0.19	0.56	0.11	0.57	0.08	0.05	0.03	0.91	1.32	0.27	0.35	0.31	0.06	0	0.05	2.91	1.12	0.45	0.13	0.1	0.11	0.15	0.18	0.41	0.39	1.96	2.44	2.19	0.78	0.83	1.45	0.27	0.32	0.1	0.16
ADORA2A	NM_000675,NM_001278497,NM_001278498,NM_001278499,NM_001278500,NR_103543,NR_103544	1.33	3.61	2.74	0.8	0.72	0.42	0.86	1.06	0.81	20.73	15.52	2.44	1.78	0.23	1.21	1.2	0.76	4.75	4.86	10.77	2.59	1.69	1.55	1.77	2.9	1.61	2.02	5.91	5.57	3.98	6.72	3.25	5.71	1.11	1.14	1.24	0.63
ADORA2A-AS1	NR_028483,NR_028484	0.05	0.06	0.04	0.03	0	0.09	0	0	0	0.05	0	0	0.09	0	0	0	0.05	0	0	0.4	0.21	0.03	0.07	0.13	0.27	0.07	0.38	0.18	0.81	0.8	0.15	0	0.09	0	0	0	0
ADORA2B	NM_000676	3.22	7.07	6.43	1.5	1.92	1.16	0.8	1.66	0.96	3.67	2.21	8.78	7.75	1.86	1.52	1.27	1.35	6.46	5.89	28.03	16.09	2.91	1.63	3.86	4.57	4.66	3.79	13.41	3.28	8.79	35.75	8.4	12.34	1.98	1.43	1.53	1.25
ADORA3	NM_000677,NM_001302678,NM_001302679	0	0.06	0	0	0	0	0	0	0	0	0	0	0	0	0	0	0	0	0	0	0	0	0	0	0	0	0	0	0	0	0	0	0	0	0	0	0
ADPGK	NM_001365223,NM_001365224,NM_001365225,NM_001365226,NM_001365227,NM_001365228,NM_001365229,NM_031284	38.51	34.95	40.24	83.26	63.77	67.07	57.13	50.43	43.98	60.57	68.23	57.4	55.78	83.84	75.2	58.55	54.46	39.41	26.12	38.03	40.77	57.93	64.15	40.02	43.22	44.79	36.88	48.1	46.86	65.75	45.78	60.93	62.53	64.16	68.23	54.76	55.7
ADPGK-AS1	NR_040107	0	0	0.03	0.03	0	0	0	0	0	0	0	0	0	0.05	0	0.05	0	0	0.16	0.03	0	0.07	0.07	0	0	0	0	0	0	0	0	0.04	0	0	0	0.03	0
ADPRH	NM_001125,NM_001291949,NM_001291950,NM_001371092	2.09	0.62	1	4.51	4.6	5.43	7.8	4.23	4.65	1.34	0.08	0.41	0.77	3.13	5.11	2.84	6.12	3.43	3.3	3.91	4.67	13.64	12.02	3.29	2.91	2.88	3.67	3.53	1	5.19	3.86	1.36	1.14	3.51	3.83	4.31	5.22
ADPRHL1	NM_138430,NM_199162	4.49	2.49	3.43	1.95	1.42	1.15	0.5	0.29	0.31	3.5	1.72	2.34	2.85	1.35	2.08	1.39	0.82	0.66	0.68	2.19	4.8	1.74	4.8	2.37	3.29	1.85	2.83	2.08	3.65	2.82	3.84	4.48	2.79	1.21	1.68	1.22	0.99
ADPRM	NM_020233	9.39	5.28	4.97	4.59	3.31	3.18	1.16	1.2	0.53	2.15	3.46	5.2	4.4	2.42	3.18	2.17	1.79	7.3	5.75	4.72	5.65	2.26	1.63	6.81	7.56	5.91	4.41	4.95	3.1	6.46	5.44	4.59	5.02	2.98	3.67	1.6	1.7
ADPRS	NM_017825	61.37	67.56	70.84	32.99	29.76	30.41	23.5	23.95	18.81	38.55	39.08	79.54	71.93	34.82	37.84	30.71	35.1	43.02	34.12	95.06	94.81	37.39	50.07	72.04	64.36	61.7	73.22	77.58	65.88	81.69	76.61	66.63	73.39	34.81	36.67	35.23	34.97
ADRA1A	NM_000680,NM_001322502,NM_001322503,NM_001322504,NM_033302,NM_033303,NM_033304,NR_136343	0	0	0	0	0	0	0	0	0	0	0	0	0	0	0	0	0	0.3	0.09	0	0	0	0.05	0	0	0	0	0	0	0	0	0	0	0	0	0	0
ADRA1B	NM_000679	0.04	0	0	0	0	0	0	0	0	0.24	0.25	0	0	0	0	0	0	0	0	0.14	0.04	0.04	0	0.07	0	0.04	0.07	0.29	0.51	0.32	0	0	0	0	0	0.03	0
ADRA1D	NM_000678	0.54	0.3	0.78	0.06	0.61	0.22	0.19	1.03	0.59	0	0	0.38	0.23	0	0.1	0.51	0.97	0.2	0.07	0.41	0.12	0.19	0.1	2.45	1.81	1.45	2.33	0.24	0.4	0.16	0	0.28	0.1	1.17	0.72	0.84	1.16
ADRA2A	NM_000681	0.02	0.06	0.02	0.02	0.03	0	0	0.02	0	0	0	0.05	0.04	0	0	0.03	0.03	1.62	0.39	0.07	0.02	0	0.05	0	0	0.07	0	0.03	0.05	0	0.69	0.03	0	0	0	0.02	0.04
ADRA2B	NM_000682	1.57	0.21	0.21	0.44	1.92	0.47	0.41	1.36	0.28	0.04	0.1	0	0.05	0.1	0	0.29	0.29	4.58	3.62	0.34	0.05	0.02	0	3.66	2.11	3.12	3.23	0.03	0.47	0.09	0	0.22	0.03	7.98	4.9	1.07	0.66
ADRA2C	NM_000683	0.8	0.83	0.77	1.04	0.29	0.44	4.6	1.23	0.77	14.18	17.84	0.63	0	0	0.07	0.26	0.2	11.24	8.57	6.43	3.71	4.54	1.84	1.2	1.99	1.24	1.44	1.52	1.36	1.64	0.75	0.34	0.38	0.55	0.06	0.37	0.13
ADRB1	NM_000684	0.09	0.31	0.22	0	0	0	0	0	0	0	0	0.06	0	0.17	0.3	0	0	0.07	0	3.19	2.35	0.15	0.1	0.06	0.06	0.09	0.11	0.44	0.19	0.6	5.62	0.07	0.1	0.03	0	0.03	0.03
ADRB2	NM_000024	0.09	0.36	0.21	0	0	0.05	0	0.08	0	0.52	0.44	0.28	0.52	0	0	0	0	0.5	0.44	1.51	0.45	0.14	0.15	0.17	0.22	0.04	0.2	0.93	0.74	0.17	2.09	0.41	0.15	0	0	0.08	0.09
ADRB3	NM_000025	0	0.03	0	0	0.08	0.07	0.16	0.03	0	0	0	0.07	0.07	0.05	0.12	0.11	0.16	0.39	0.09	0.07	0	1.61	0.42	0	0.03	0	0.06	0	0	0	0	0	0	0	0.05	0	0
ADRM1	NM_001281437,NM_001281438,NM_007002,NM_175573	142.86	191.98	222.9	122.35	94.5	107.19	126.33	135.69	127.02	136.55	171.2	177.66	190.55	145.67	139.95	204.64	142.44	202.1	198.84	222.4	192.78	382.61	310.49	201.16	179.22	178.31	221.41	163.31	202.2	192.31	131.4	205.11	221.48	158.18	152.25	245.31	245.21
ADSL	NM_000026,NM_001123378,NM_001317923,NM_001363840,NR_134256	170.82	153.68	151.47	74.93	55.62	54.48	19.23	23.9	19.07	82.47	117.48	199.15	177.11	61.82	47.94	20.46	23.08	191.39	188.09	141.33	131.4	25.21	29.02	120.19	137.73	102.6	106.73	103.95	136.97	121.78	118.44	198.47	203.75	63.54	64.77	45.47	42.54
ADSS1	NM_001320424,NM_152328,NM_199165	1.29	0.28	1	1.11	0.72	0.88	0.27	0.17	0.39	1.83	0.96	0.42	0.1	0.38	0.18	0.48	0.08	9.86	4.64	0.4	0.42	0.58	1.13	0.75	0.52	0.97	1.12	0.36	2.67	0.87	0.25	0.9	1.07	0.49	0.46	0.78	0.54
ADSS2	NM_001126,NM_001365073	44.39	29.56	33.2	56.91	65.82	57.71	12.04	18.41	17.03	34.26	23.95	58.25	54.72	73.68	60.71	40.64	39.34	71.9	79.94	42.97	37.56	31.59	44.34	35.79	44.8	39.1	31.46	38.25	34.32	41.68	65.57	74.24	75.02	57.95	62.03	39.24	42.92
ADTRP	NM_001143948,NM_032744	0.05	0.13	0	0	0	0	0	0.22	0	2.14	11.99	0.22	0.4	0	0	0	0.08	0.11	0.25	0.05	0.1	0.11	0.34	0.05	0.05	0.35	0.19	0.35	0.79	0.66	0.16	0.59	0.64	0	0	0.36	0.35
AEBP1	NM_001129	1.2	2.99	2.37	1.33	0.89	1.26	0.52	1.45	1.33	7.46	3.63	0.99	2.19	0.22	0.07	0.46	0.33	25.13	26.55	5.81	1.31	0.53	0.24	2.12	1.87	2.86	3.16	1.9	5.93	4.32	0.65	2.31	3.09	0.7	0.45	0.87	1.22
AEBP2	NM_001114176,NM_001267043,NM_001363736,NM_153207	19.66	10.46	10.41	12.36	16.31	14.08	7.99	11.54	9.44	31.69	11.21	27.67	31.85	21.11	25.43	18.96	28.99	17.35	11.94	9.91	11.45	8.04	11	17.08	19.17	15.47	14.05	13.38	14.7	13.99	17.05	21.24	17.8	26.06	21.29	19.29	18.89
AEN	NM_022767	43.06	72.02	68.78	89.7	58.71	72.02	56.34	75.18	58.03	246.82	205.42	120.17	85.28	78.06	57.47	93.75	69.88	147.32	113.39	70.45	54.46	128.59	84.4	65.46	76.18	71.05	82	74.77	109.78	96.22	54.99	119.23	124.63	113.73	111.84	121.25	134.89
AFAP1	NM_001134647,NM_001371090,NM_001371091,NM_198595	25.88	17.52	19.24	170.89	120.18	175.08	1.53	3.23	3.37	27.52	27.04	26.02	23.94	92.36	80.32	7.91	5.96	12.09	16.08	17.33	13.83	0.71	3.26	15.1	20.45	13.5	14.85	24.7	19.44	22.52	27.37	30.64	30.89	98.8	112.67	5.19	4.29
AFAP1-AS1	NR_026892	0.04	0.03	0.01	0.08	0.03	0.04	0.01	0.04	0	0.11	0	0.03	0	0.02	0.04	0	0	0	0	0	0.04	0	0	0.01	0.05	0.11	0.01	0	0.15	0.38	0.04	0.38	0.6	0.17	0.18	0.04	0.05
AFAP1L1	NM_001146337,NM_001323062,NM_001323063,NM_152406	10.89	6.54	9.53	76.62	81.09	93.71	6.33	7.05	5.77	12.08	14.49	13.02	14.47	61.03	55.96	11.62	13.68	5.53	9.42	7.71	6.71	4.76	9.02	11.87	13.87	13.58	14.53	12.92	14.81	9.92	14.26	13.59	15.65	59.36	54.77	16.34	14.35
AFAP1L2	NM_001001936,NM_001287824,NM_001351064,NM_001351065,NM_001351066,NM_001351067,NM_001351068,NM_001351069,NM_001351070,NM_001351071,NM_001351072,NM_001351073,NM_001351074,NM_001351075,NM_001351076,NM_001351077,NM_001351078,NM_001351079,NM_001351080,NM_032550	13.07	11.49	12.56	0.34	0.61	0.34	0.19	0.51	0.22	1.08	0.97	18	27.48	1	0.61	2.9	3	3.08	1.45	20.94	12.08	1.11	5.02	10.94	12.58	12.19	12.56	30.71	24.57	20.71	29.15	19.05	21.25	0.47	0.37	7.01	4.47
AFDN	NM_001040000,NM_001207008,NM_001291964,NM_001366319,NM_001366320,NM_001366321	50.03	32.15	36.9	37.88	42.86	42.27	23.7	33.8	25.73	29.28	39.06	52.65	52.96	30.28	39.04	34.11	45.95	53.06	51.24	34.43	42.24	42.22	53.92	43.52	49.11	44.16	36.28	34.39	34.33	45.25	42.81	60.84	60.48	48.44	49.69	49.16	45.23
AFDN-DT	NR_027906	0.78	0.86	1.05	0.2	0.44	0.2	0.06	0.07	0	0.26	0.17	0.58	0.15	0.06	0.14	0	0.06	1.05	1.73	0.3	0.24	0.12	0.22	0.33	0.23	0.38	0.14	0.18	0.26	0	0.25	0.63	0.53	0.08	0.1	0.14	0.04
AFF1	NM_001166693,NM_001313959,NM_001313960,NM_005935	16.15	5.54	7.67	63.87	62.54	55.32	144.45	106.46	123.34	13.79	10.3	11.69	13.94	75.63	98.39	153.37	194.31	16.12	26.98	22.51	28.28	271.26	206.66	47.15	37.32	59.59	33.21	16.45	10.22	36.32	23.08	16.02	15.65	97.66	102.87	84.57	97.93
AFF1-AS1	NR_038841	0.25	0.23	0.14	2.32	0.79	1.46	8.37	5.34	3.23	0.94	0.73	0.2	0.37	2.14	3.35	7.75	6.65	1.06	1.16	0.45	1.01	14.54	14.09	0.93	0.8	1.7	0.65	0.93	0.36	0.91	1.06	0.27	0.43	2.71	2.44	5.53	5.59
AFF2	NM_001169122,NM_001169123,NM_001169124,NM_001169125,NM_001170628,NM_002025	0.17	0.04	0.05	0.05	0.1	0.17	0	0.01	0	3.14	1.66	0.09	0	0	0	0	0.03	3.5	2.42	0.17	0.25	0.01	0.03	0.12	0.11	0.11	0.1	0.23	0.1	0.32	0.06	0.03	0.05	0.01	0.05	0.01	0
AFF3	NM_001025108,NM_002285	0.06	0.01	0.04	0	0.05	0.02	0.05	0.02	0.02	0.52	0.44	0	0.03	0.08	0.01	0.03	0.18	1.13	1.57	0.1	0.18	0.03	0.11	0.14	0.07	0.11	0.11	0.12	0.1	0.21	0.3	0.05	0.03	0.01	0.09	0.05	0.08
AFF4	NM_014423	34	14.07	16.09	35.6	37.45	30.46	23.73	21.08	19.95	29.72	17.72	32.64	35.08	46.84	54.48	37.85	60.86	21.1	25.43	25.11	26.37	36.57	46.08	33.99	37.31	33.16	28.2	25.45	22.48	35.4	42.12	47.54	45.75	46.22	49.7	41.1	38.75
AFG1L	NM_001323005,NM_145315,NR_136553	1.47	1	1.36	1.11	1.08	1.21	0.38	0.37	0.42	2.94	2.47	1.82	0.87	1.51	0.86	0.34	0.82	2.13	2.23	1.24	0.84	0.46	0.33	1.06	1.28	1.09	0.99	1.67	1.66	1.57	2.29	2.38	2.2	0.75	1	0.79	0.77
AFG3L1P	NR_003226,NR_003227,NR_003228	3.04	5.46	8.08	9.73	7.62	5.22	3.08	3.66	2.74	6.06	7.16	7.57	7.31	6.13	5	4.72	3.07	7.82	8.1	5.67	6.74	5.56	6.8	3.56	3.06	4.43	4.5	5.14	8.6	7.17	5.84	8.27	9.97	4.5	4.24	3.79	4.36
AFG3L2	NM_006796	54.68	62.98	61.4	38.86	42.99	37.02	30.93	32.42	26.83	80.52	121.13	76.63	65.02	60.36	59.13	41.3	52.24	86.3	97.31	69.1	70.41	47.08	46.78	44.28	45.69	41.02	48.02	47.72	53.47	59.44	67.06	71.92	82.34	42.89	44.22	44.32	43.99
AFM	NM_001133	0	0	0	0	0	0	0	0	0	0	0	0	0	0	0	0	0	0	0	0	0	0	0	0	0	0	0	0	0	0	0.07	0	0	0	0	0	0
AFMID	NM_001010982,NM_001145526,NR_027083	19.45	22.27	24.72	12.23	14.69	12.95	18.83	30.12	16.45	60.55	37.44	25.7	19.7	9.5	8.67	17.41	20.35	32.95	16.72	17.95	14.6	9.87	6.64	22.16	25.46	20.11	16.82	12.66	13.51	17.36	15.62	19.16	21.45	20.79	20.11	20.68	18.76
AFP	NM_001134,NM_001354717	0	0.03	0.04	0	0	0	0	0	0	0	0	0	0	0	0.14	0	0	1.07	0.29	0.04	0.08	0	0	0	0	0	0	0.46	0.57	1.33	0.06	0.14	0.18	0.04	0	0.07	0
AFTPH	NM_001002243,NM_001375969,NM_001375970,NM_001375971,NM_001375972,NM_001375973,NM_017657,NM_203437,NR_164746,NR_164747	20.54	11.56	13.48	19.7	19.04	16.9	13.1	17.81	14.63	9.47	5.05	20.22	23.44	18.23	19.94	21.77	27.2	11.11	12.83	15.02	17.47	16.22	21.23	18.64	19.01	19.06	16.37	15.75	18.02	23.11	29.76	23.7	22.82	22.88	25.25	22.53	23.52
AGA	NM_000027,NM_001171988,NR_033655	9.58	8.24	6.2	11.04	12.9	6.38	3.33	5.72	3.95	3.3	2.29	6.18	13.11	6.5	9.76	4.67	8.02	3.83	5.62	6.18	13.25	4.6	9.58	8.08	7.66	9.15	6.02	13.17	11.12	15.07	13.02	6.62	6.45	4.39	6.29	4.67	4.86
AGAP1	NM_001037131,NM_001244888,NM_014914	18.06	9.83	10.67	3.58	3.95	3.89	6.57	6.41	5.61	13.68	11.88	13.27	11.42	3.77	4.71	9.72	9.01	10.46	17.79	16.44	15.94	13.4	12.28	16.65	20.16	13.77	13.7	11.09	11.41	11.16	15.24	12.89	11.54	6.43	5.9	11.37	10.84
AGAP1-IT1	NR_131900	0.89	6.97	1.26	0.35	3.99	0.35	1.06	6.88	0.79	6.69	0.94	7.93	0.33	0.99	0	11.9	0.26	3.44	0.42	7.01	0	14.29	2.21	0.63	0.83	1.62	0.45	0.38	0.36	0	7.79	5.34	4.09	3.57	4.79	12.07	10.63
AGAP10P	NR_160521	0	0	0	0.21	0.28	0.14	0.06	0.07	0	0.28	0.61	0	0	0.13	0.17	0	0.13	0.21	0.9	0.1	0	0.25	0	0.18	0.1	0	0	0.1	0	0.12	0.3	0.1	0.31	0.09	0	0.09	0
AGAP11	NM_133447	1.87	1.98	1.81	0.34	0.71	0.28	0.22	0.28	0.2	0.47	0.12	0.4	0.4	0.19	0.4	0.12	0.05	0.39	0.06	2.53	2.5	0.59	0.22	2.42	3.5	4.95	2.79	4.97	3.71	3.95	2.84	1.71	1.07	0.34	0.44	0.18	0.29
AGAP12P	NR_029396	0.06	0.58	0.23	0	0.18	0	0	0.41	0	0.54	3.05	0.13	1.18	0.19	1.78	0.62	1.15	0	3.51	0.51	3.48	0.12	1.63	0.06	0.19	0.56	0.1	0.77	0.52	3.28	0.54	0.25	0.51	0.09	0	0.25	0.21
AGAP2	NM_001122772,NM_014770	0.23	0.21	0.32	0.15	0.09	0.05	0.32	0.41	0.27	0.08	0.14	0.3	0.16	0.09	0.11	0.35	0.1	0.93	0.35	0.62	0.49	0.43	0.04	0.38	0.43	0.46	0.4	0.61	0.5	1.13	0.15	0.16	0.05	0.14	0.15	0.19	0.17
AGAP2-AS1	NR_027032	5.8	3.79	3.63	0.88	0.21	0.19	0.19	0.05	0.15	0	0	3.65	0.6	0.18	0.32	0.66	0	0	0.3	1.83	1.99	0.06	0.14	3.12	3.85	2.51	5.76	4.04	3.38	3.24	0.89	3.61	3.77	0.31	0.16	0.05	0.24
AGAP3	NM_001042535,NM_001281300,NM_001308304,NM_001308305,NM_001350102,NM_001350103,NM_001350104,NM_031946	49.62	41.11	48.87	15.53	19.4	19.03	11.22	14.32	9.96	13.05	19.53	30.12	37.67	13.72	18.25	14.55	24.71	20.75	48.31	45.51	42.42	36.55	38.99	78.89	71.24	74.18	70.82	66.76	58.39	59.89	40.89	35.09	40.08	26.48	24.11	26.96	27.48
AGAP4	NM_001276343,NM_001291379,NM_133446	2.34	4.47	5.65	3.63	6.02	2.24	1.21	2.21	0.76	8.32	5.2	5.17	3.44	2.92	2.31	1.86	1.15	8.32	4.92	4.4	2.49	4.01	1.65	1.64	2.63	2.42	2.05	2.68	3.28	1.11	4.62	5.02	5.2	3.68	3.13	1.73	2.15
AGAP5	NM_001144000	1.04	1.54	2.94	3.05	0.95	2.37	0.73	1.15	1.1	1.05	0.38	1.13	1.62	0.84	1.6	1.58	0.35	1.2	1.42	0.95	2.03	1.68	1.64	1.23	0.96	1.79	1.84	1.44	0.35	1.36	3.03	1.42	2.3	1.63	1.02	1.04	0.92
AGAP6	NM_001077665,NM_001365867	1	1.75	4.39	3.94	4.56	3.04	0.62	0.87	1.04	2.09	2.1	3.16	3.45	3.99	3.45	0.82	1.04	2.19	3.94	3.12	1.19	1.33	1.66	0.55	0.53	1.89	1.41	1.24	1.59	3.58	4.45	3.86	3.74	2.55	1.25	0.92	0.44
AGAP7P	NR_126580	0.07	0.38	0.45	0.14	0.23	0.38	0.12	0.26	0	1.76	2.52	0.14	0.94	0.13	0.49	0.44	0.27	0.26	0.86	0.46	1.56	0.85	1.31	0.47	0.23	0.39	0.41	0.32	0.48	0.9	0.93	0.27	0.17	0.34	0.61	0.24	0.3
AGAP9	NM_001190810	2.83	1.47	4.66	2.73	1.43	1.51	0.65	0.49	0.77	1.55	4.69	1.2	2.31	0.89	0.51	1.15	1.84	1.3	3.02	1.95	3.74	1.02	2.24	2.67	2.37	2.12	2.22	2.44	2.12	3.35	0.85	1.64	2.18	1.21	0	0.47	0.69
AGBL1	NM_152336	0	0	0	0	0	0	0	0	0	0	0	0	0	0	0	0	0	0	0	0	0	0	0	0	0	0	0	0	0	0	0	0	0	0	0	0	0
AGBL1-AS1	NR_046012	0	0	0	0	0	0	0	0	0	0	0	0	0	0	0	0	0	0	0	0	0	0	0	0	0	0	0	0	0	0	0	0	0	0	0	0	0
AGBL2	NM_024783_2	0.05	0.02	0	0	0.03	0	0.02	0.02	0.06	0	0.1	0	0	0	0.17	0.04	0.11	0.55	0.18	0.02	0.05	0.03	0.05	0.02	0.1	0.05	0.02	0	0	0.16	0	0.06	0.08	0.05	0.03	0	0.12
AGBL3	NM_001345850,NM_001345851,NM_001345852,NM_001345853,NM_001367811,NM_001367812,NM_001367813,NM_001367814,NM_001367815,NM_001367816,NM_001367817,NM_001367818,NM_001367819,NM_178563,NR_144293,NR_160297,NR_160298,NR_160299,NR_160300	0.2	0.32	1.18	0.24	0.07	0.6	0.09	0.12	0.17	0.92	0	1.12	0.88	0.35	0.61	0.12	0.05	1.08	1.11	0.99	0.69	0.22	0.41	0.38	0.33	0.12	0.24	1.04	1.17	0.76	1.71	1.09	0.86	0.68	0.46	0.4	0.66
AGBL4	NM_001323573,NM_001323574,NM_001323575,NM_032785,NR_136623	0.06	0	0	0	0.03	0.03	0	0	0.02	0.25	1.14	0.06	0	0.09	0.05	0.05	0.05	0.27	0.37	0	0	0	0	0	0.03	0	0	0	0	0.04	0	0	0	0.03	0	0	0.03
AGBL4-AS1	NR_125988	0	0	0	0	0	0	0	0	0	0	0	0	0	0	0	0	0	0	0	0	0	0	0	0	0	0	0	0	0	0	0	0	0	0	0	0	0
AGBL4-IT1	NR_046839	0	0	0	0	0	0	0	0	0	0	0	0	0	0	0	0	0	0	0	0	0	0	0	0	0	0	0	0	0	0	0	0	0	0	0	0	0
AGBL5	NM_001035507,NM_021831,NR_104246,NR_138023	46.31	35.27	34.86	18.02	12.31	10.74	4.59	4.61	3.16	25.08	20.23	54.47	45.98	16.16	13.42	7.6	6.67	69.75	62.89	69.03	50.45	9.29	9.11	37.85	43.19	34.41	42.15	51.18	47.34	45.05	58.46	46.24	43.35	12.63	14.91	8.98	8.41
AGBL5-AS1	NR_046730	0	0.54	0.95	0.36	0.79	0	0	0.59	0	0	0	0	1.35	0	0.6	0	0	0	0	0.32	0	0.34	1.11	0	0.34	0	0.3	0.78	0	0	0	0	0	1.08	0.49	0.95	0.71
AGER	NM_001136_6,NM_001206929_7,NM_001206932_7,NM_001206934_2,NM_001206936_5,NM_001206940_5,NM_001206954,NM_001206966_6,NM_172197_3,NR_038190_2	2.64	4.76	5.83	5.24	4.39	3.1	0.24	0.47	0.48	1.34	2.83	2.8	2.38	1.25	0.88	0.58	0.89	6.5	7.2	2.43	3.06	0.74	1.42	2.25	2.6	3.98	2.84	3.52	5.08	2.95	1.98	3.02	4.25	1.51	1.42	0.87	0.62
AGFG1	NM_001135187,NM_001135188,NM_001135189,NM_004504	33.28	18.29	19.85	25.6	27.23	27.3	15.74	17.68	15.5	17.23	13.45	38.19	30.6	31.85	28.36	31.39	32.77	18.23	19.83	20.34	23.47	25.26	32.94	30.61	32.59	29.74	27.25	19.65	23.85	25.81	32.79	38.4	36.69	34.65	34.2	34.28	35.68
AGFG2	NM_006076	7.06	6.97	11.18	3.48	3.68	3.15	1.87	2.63	2.64	3.35	3.33	6.47	5.17	4.63	3.53	2.21	3.81	1.57	1.19	11.94	10.06	3.39	4.04	13.36	10.22	10.52	12.6	7.77	7.13	10.5	9.63	5.62	6.72	5.32	4.22	2.96	3.46
AGGF1	NM_018046	14.09	10.78	11.08	8.25	9.47	7.3	3	2.96	2.84	10.68	13.93	15.73	13.46	7.71	7.46	4.8	6.06	13.07	12.66	10.54	10.35	5.52	5.3	9.83	11.53	8.85	8.28	13.86	12.36	15.71	20.43	17.9	19.19	6.67	7.36	6.21	5.22
AGK	NM_001364948_2,NM_018238	25.02	19.2	28.37	18.72	17.67	14.83	7.56	7.05	7.97	20.66	15.48	26.19	30.42	20.36	20.5	8.76	17.37	44.33	43.36	32.58	27.19	10.54	10.38	21.76	26.38	20	22.06	25.36	29.56	31.12	36.99	31.45	32.59	16.57	18.48	11.5	12.77
AGL	NM_000028,NM_000642,NM_000643,NM_000644,NM_000646	36.23	15.12	16.32	9.65	9.49	7	2.5	4.01	2.17	31.22	48.64	49.65	45.3	13.45	11.52	7.09	9.94	9.27	12.01	20.12	23.49	4.05	6.3	17.87	22.44	16.13	14.71	20.75	19.71	19.85	37.23	51.59	47.3	9.95	11.73	10.14	10.61
AGMAT	NM_024758	0.15	0.09	0.33	0.06	0.13	0.03	0.2	0.07	0.18	1.29	1.7	0	0.78	0.04	0.2	0.04	0.09	6.42	2.74	0.64	0.5	0.03	0.03	0.16	0.23	0.22	0.24	0.3	0.48	0.74	0.14	0.52	0.36	0.03	0.08	0.1	0.06
AGMO	NM_001004320	0.04	0.03	0	0	0	0.08	0	0	0	0.18	0.1	0	0	0	0	0	0	0.33	1.34	0	0.11	0	0	0.03	0.04	0.25	0.07	0.29	0.12	0.33	0	0	0	0	0	0	0
AGO1	NM_001317122,NM_001317123,NM_012199	26.44	10.12	13.88	20.55	12.79	8.63	29.12	14.83	14.64	20.56	26.92	24.52	23.63	17.58	26.47	27.78	37.97	10.97	20.28	18.36	21.59	26.43	23.58	25.9	27.26	23.21	24.29	10.86	15.23	21.29	20.48	25.85	22.85	13.17	12.16	19.19	17.73
AGO2	NM_001164623,NM_012154	10.46	6.46	8.02	10.86	9.93	12.17	9.84	7.91	9.44	11.09	12.17	12.16	14.4	8.17	10.15	7.96	10.77	18.14	25.92	9.82	14.07	17.62	18.46	8.29	8.91	7.37	7.54	6.89	6.47	7.56	16.46	15.12	14.9	11.48	11.22	10.42	10.26
AGO3	NM_024852,NM_177422	2.25	1.46	1.71	2.01	2.28	1.95	1.36	1.73	1.48	0.78	0.45	2.26	1.92	1.68	1.68	2.78	2.12	1.43	1.99	1.91	2.02	3.08	3.06	1.58	1.82	1.68	1.44	2.02	1.77	2.22	3.15	2.37	2.76	2.04	2.33	2.75	2.76
AGO4	NM_017629,NR_146062	7.81	4.29	4.77	13.8	16.18	15.17	3.81	4.3	3.71	17.46	12.38	4.83	5.28	7.47	10.21	2.63	6.65	6.76	10.87	7.33	8.44	6.06	4.28	7.46	7.28	8.06	5.4	7.1	4.89	8.15	10.32	5.59	5.02	10.39	9.62	3.49	3.87
AGPAT1	NM_001371437,NM_001371438,NM_001371439,NM_006411_5,NM_032741_5	123.54	114.84	127.47	76.55	89.77	69.83	12.63	16.44	12.85	47.79	38.36	115.78	118.35	72.36	69.34	14.88	25.74	118.38	99.81	113.57	107.9	24.22	30.71	136.21	127.39	126.07	113.78	117.04	126.38	116.72	143.07	151.94	148.45	80.51	85.36	41.54	33.58
AGPAT2	NM_001012727,NM_006412	15.93	30.32	38.96	11.11	17.37	20.26	5.8	21.94	12.64	65.5	73.77	6.77	41.97	3.84	19.96	5.17	15.72	29.11	38.54	47.86	55.38	18.51	21.06	14.25	16.36	21.48	27.07	51.82	37.67	61.58	54.28	10.99	15.28	13.54	12.33	12.59	14.52
AGPAT3	NM_001037553,NM_001369878,NM_001369880,NM_001369881,NM_020132	18.13	14.35	17.56	2.71	4.07	2.01	2.9	4.46	2.97	8.31	7.97	14.2	18.71	3.41	4.67	3.41	7.08	5.32	8.01	32.73	36.31	8.77	9.57	24.14	27.09	26.28	25.76	21.39	14.24	31.35	40.41	17.2	15.01	2.81	2.6	6.95	6.57
AGPAT4	NM_020133	6.3	3.86	4.78	4.27	9.13	6.93	0.12	0.44	0.3	2.37	3.07	4.45	3.56	4.64	2.47	0.8	0.63	9.92	7.87	3.34	3.58	0.15	0.34	4.92	6.72	5.25	4.13	5.29	3.77	6.58	3.89	3.19	3.7	4.35	3.88	0.92	0.57
AGPAT4-IT1	NR_024277	0.47	0.36	0.62	0.87	1.9	0.72	0	0.04	0.08	0	0.14	0.32	0.19	0.66	0.34	0.08	0.15	1.12	0.37	0.34	0.61	0.15	0	0.23	0.25	0.24	0.18	0.17	0.16	0.26	0.16	0.23	0.28	0.49	0.53	0.26	0.1
AGPAT5	NM_018361	24.68	22.76	20.5	7.36	5.68	5.47	1.74	4.36	2.44	7.2	2.56	50.99	43.86	15.4	4.47	7.52	3.22	31.33	25.09	19.53	15.25	5.02	1.26	13.76	17.03	13.68	13.92	12.25	19.41	18.56	33.28	49.72	48.72	14.05	13.67	13.76	13.05
AGPS	NM_003659	13.96	12.27	9.84	12.85	11.22	8.77	2.05	3.28	2.11	10.74	8.65	27.84	26.2	13.71	12.02	4.17	6.6	14.3	13.33	9.97	9.56	2.88	3.51	9.36	11.65	9.36	8.66	12.74	15.69	16.66	21.59	29.06	28.87	8.95	9.8	7.46	5.72
AGR2	NM_006408	0.06	0.09	0	0	0	0	0	0.09	0.04	0	0	0	0.11	0	0	0	0.17	0	0	0.11	0.06	0.11	0.43	0	0	0	0	0.19	0	0.14	0.26	0.25	0.06	0	0.07	0.29	0.16
AGR3	NM_176813	0	0	0	0	0.33	0	0	0.12	0.12	0	0	0	0	0	0	0	0	0	0	0	0.29	0	0.16	0	0	0	0	0.34	0	0	0	0	0	0	0	0	0.44
AGRN	NM_001305275,NM_001364727,NM_198576	116.08	164.33	153.8	32.31	44.66	27.67	5.34	11.56	8.59	23.48	27.92	159.02	118	36.98	28.06	24.44	27.79	61.06	30.65	170.66	142.9	12.21	32.43	148.93	139.83	155.27	203.83	320.26	230.67	232.58	117.83	129.54	137.15	43.74	37.38	36.8	31.04
AGRP	NM_001138	0	0	0	0	0	0	0	0	0	0	0	0	0	0	0	0	0	0	0	0	0	0	0	0	0.5	0	0	0	0	0	0	0	0	0	0	0	0
AGT	NM_000029	0.36	0.07	0.08	0	0.05	0.13	0.14	0.44	0.07	0	0	0	0	0	0	0	0.2	0.19	0.11	0.04	0.13	0	0.05	1.42	0.86	0.63	0.51	0	0.28	0.61	0	0	0	0.04	0.06	0	0.17
AGTPBP1	NM_001286715,NM_001286717,NM_001330701,NM_015239	14.64	7.99	7.03	11.26	13.65	11.29	3.13	5.76	4.52	20.92	20.58	19.64	16.49	16.2	11.89	8.25	9.28	29.18	26.8	8.4	8.87	2.94	2.95	7.87	12.41	8.4	6.34	8.42	11.64	12.93	15.37	18.03	17.46	12.15	12.3	7.64	6.44
AGTR1	NM_000685,NM_004835,NM_009585,NM_031850,NM_032049	0	0	0	0.04	0	0	0	0	0	0	0.06	0	0	0.12	0	0	0	0	0	0	0	0	0	0	0	0	0.04	0	0	0	0	0	0	0	0.05	0	0
AGTR2	NM_000686	0	0	0	0	0	0	0	0	0	0	0	0	0	0	0	0	0	0	0	0	0	0	0	0	0.06	0	0	0	0	0	0	0	0	0	0	0	0
AGTRAP	NM_001040194,NM_001040195,NM_001040196,NM_001040197,NM_020350	48.07	76.29	79.46	51.13	52.55	50.99	22.48	18.46	16.33	67.01	85.28	71.43	67.91	48.31	55.88	16.05	30.38	95.29	93.18	60.14	66.32	11.07	14.86	40.56	40.02	43.72	53	65.05	71.57	76.18	51.43	64.12	64.95	47.88	41.76	23.9	20.83
AGXT	NM_000030	0	0	0	0.28	0.03	0.03	0	0	0	0	0.04	0	0	0	0	0	0	0	0	0.03	0	0	0.03	0	0	0	0	0	0	0	0	0	0	0	0	0	0
AGXT2	NM_001306173,NM_031900	0	0	0	0	0	0.04	0.13	0.1	0.04	0	0	0	0	0	0	0.57	0.08	0	0	0	0	1.79	2.36	0	0.08	0.12	0	0	0	0.21	0	0.05	0	0.09	0	0.18	0.2
AHCTF1	NM_001323342,NM_001323343,NM_015446,NR_136586	18.63	11.83	12.55	23.62	22.46	19.46	13.41	16.43	13.45	17.26	12.83	29.22	27.44	28.55	25.59	26.37	27.61	22.58	22.95	13.29	12.76	20.01	20.08	15.63	17.19	21.08	13.38	12.99	13.27	16.04	24.65	37.38	40.27	29.22	28.27	35.9	34.66
AHCTF1P1	NR_077058	0.29	0.18	0.17	0.26	0.38	0.39	0.25	0.29	0.25	0.21	0.25	0.51	0.6	0.42	0.44	0.64	0.53	0.39	0.31	0.2	0.23	0.29	0.22	0.28	0.2	0.28	0.28	0.21	0.21	0.27	0.28	0.7	0.69	0.57	0.55	0.75	0.59
AHCY	NM_000687,NM_001161766,NM_001322084,NM_001322085,NM_001322086,NM_001362750	523.8	506.5	502.78	225.51	207	181.07	132.59	238.94	169.64	341.81	348.15	658.58	538.8	330.58	246.9	254.53	214.02	599.98	501.51	677.22	369.59	228.96	138.23	376.2	400.15	353.74	383.97	367.89	416.72	333.29	387.12	577.56	570.39	340.77	346.56	333.86	315.94
AHCYL1	NM_001242673,NM_001242674,NM_001242675,NM_001242676,NM_006621	176.3	101.96	109.45	98.25	119.08	96.62	62.3	77.76	67.22	112.67	87.09	134.27	133.38	91.62	93.76	115.75	115.82	97.06	113.04	97.46	99.29	76.38	79.32	134.28	171.8	112.19	101.32	73.12	95.98	106.56	99.92	141.29	127.27	126.67	118.49	111.79	104.14
AHCYL2	NM_001130720,NM_001130722,NM_001130723,NM_015328	11.05	6.86	7.76	6.17	9.55	6.95	3.15	3.11	2.31	34.97	29	11.86	16.06	9.67	10.22	4.14	6	19.61	24.1	18.35	14.05	5.16	3.28	10.57	12.78	10.82	11.08	19.79	20.57	23.23	28	11.64	12.23	5.25	4.95	3.86	4.3
AHDC1	NM_001029882,NM_001371928	15.26	17.99	19.42	5.68	5.02	5.33	2.51	4.79	3	2.7	2.53	16.15	12.43	3.87	3.62	3.23	3.03	10.39	9.98	23.96	16.65	8.4	8.92	17.42	15.98	17.72	22.19	23.31	19.26	16.06	18.05	19.03	17.85	9.7	7.37	6.16	5.44
AHI1	NM_001134830,NM_001134831,NM_001134832,NM_001350503,NM_001350504,NM_017651	3.2	2.62	2.3	5.64	6.13	5.82	3.47	3.94	3.6	0.5	1.58	5	5.31	4.31	5.23	3.49	8.04	7.59	7.07	2.49	2.51	2	1.9	2.07	3.24	2.7	2.18	2.5	2.3	4.24	4.67	4.28	4.75	4.04	4.36	3.22	4.2
AHNAK	NM_001346445,NM_001346446,NM_001620,NM_024060	228.25	122.38	144.79	203.4	201.23	176.4	32.24	39.07	37.72	17.05	18.96	237.36	273.74	181.34	163.99	53.1	85.93	4.74	2.31	178.05	195.88	61.72	127.17	155.77	184.08	147.67	165.88	190.45	188.18	194.4	341.95	265.97	304.47	139.42	170.55	61.05	59.14
AHNAK2	NM_001350929,NM_138420	0.65	0.39	0.56	0.29	0.38	0.34	0.01	0.04	0.04	0.49	0.24	0.63	0.45	0.05	0.05	0.13	0.07	0.45	1.01	1.81	0.34	0.08	0.35	0.56	1.03	1.03	1.01	6.98	3.52	4.41	1.37	1.59	2.12	0.12	0.14	0.38	0.26
AHR	NM_001621	2.26	0.97	1.1	1.1	1.75	2.65	6.54	12.38	9.79	1.41	0.76	1.69	1.98	1.37	0.91	6.06	2.83	3.52	2.98	0.9	1.32	9.78	17.06	4.24	3.47	4.4	2.78	3.97	2.89	4.95	3.24	2.94	3.8	10.25	7.55	15.24	13.04
AHRR	NM_001242412,NM_020731	0.48	0.25	0.5	1.77	0.93	2.72	0.36	0.46	0.56	0.03	0.09	0.13	0.6	0.43	0.43	0.99	0.9	0.24	2.72	0.27	0.33	0.38	0.41	0.39	0.49	0.48	0.71	0.16	0.43	0.26	0.27	0.4	0.38	3.57	3.26	1.32	0.76
AHSA1	NM_001321441,NM_012111	194.92	283.29	322.08	213.1	196.7	212.78	107.96	123.56	100.84	202.96	232.34	299.18	282.83	173.97	165.36	140.55	140.46	235.44	244.38	258.93	257.71	152.89	145.24	197.23	208.84	199.81	206.53	196.03	242.29	237.33	243.19	306.86	298.99	155.03	151.49	182.22	192.47
AHSA2P	NR_152210,NR_152211,NR_152212,NR_152213,NR_152215,NR_152216	5.75	8.23	14.73	27.62	43.3	19.66	2.95	7.13	5.51	8.13	4.48	4.84	4.62	8.74	14.25	5.12	4.5	7.87	13.52	7.11	12.59	7.42	6.68	4.95	5.51	8.39	5.82	7.79	8.67	9.63	9.94	7.61	7.56	9.49	9.5	4.2	4.72
AHSG	NM_001354571,NM_001354572,NM_001354573,NM_001622	0.19	0	0	0	0	0	0	0	0.05	0	0	0	0	0	0	0	0	0.28	0	0.12	0	0	0	0.06	0.06	0.12	0.06	0	0	0.08	0	0	0	0	0	0	0
AHSP	NM_001318221,NM_001318222,NM_016633	0	0	0	0	0	0	0	0	0	0	0	0	0	0	0	0.43	0	8.36	1.98	0	0	0.28	0	0	0.28	0	0	0	0	0	0	0	0	0	0	0	0
AICDA	NM_001330343,NM_020661	0.07	0.03	0.06	0.29	0.07	0.16	0.08	0.03	0.03	0.38	0.05	0	0.06	0.09	0.06	0.15	0.2	0	0	0	0.03	0.17	0.39	0	0.13	0.03	0.06	0	0.04	0.17	0	0	0	0	0	0.03	0.13
AIDA	NM_022831	32.77	34.76	31.53	57.28	50.42	49.78	4.03	6.92	5.03	40.08	27.17	66.11	90.25	44.57	53.87	9.4	21.73	84.24	86.72	30.2	27.06	6.4	11.67	22.64	28.86	23.39	24.21	46.67	52.15	45.11	63.46	88.84	86.06	45.7	48.53	23.37	19.16
AIF1	NM_001318970_6,NM_001623_3,NM_032955_2	0.51	0	0	0	0	0.25	0	0	0	0	0	0	0.46	0	0.59	0.37	0	16.88	11.67	0	0	0	0	0	0.24	0	0	0	0	0	0	0	0	0	0	0.21	0
AIF1L	NM_001185095,NM_001185096,NM_031426,NR_033701	121.1	66.21	158.49	403.79	468.44	470.05	37.86	53.86	47.21	66.14	72.23	46.28	30.96	426.64	364.55	88.64	108.66	178.14	116.98	37.29	37.94	36.13	75.34	92.94	89.5	78.31	117.41	14.89	41.21	42.81	6.58	99.11	76.28	431.47	424.9	127.68	116.21
AIFM1	NM_001130846,NM_001130847,NM_004208,NM_145812,NR_132647	88.01	69.4	87.97	45.38	38.88	41.91	19.29	18.93	13.72	94.89	95.52	76.69	130.4	45.56	71.09	25.15	48.6	103.73	77.25	79.6	75.05	29.42	32.01	60.93	73.81	53.5	58.73	51.23	63.73	62.73	68.33	78.99	78.56	39.95	39.72	27.95	30.09
AIFM2	NM_001198696,NM_032797	2.01	1.32	1.27	1.39	0.7	1.11	4.18	3.43	4.96	8.92	9.87	1.55	3.5	2.81	3.04	2.69	3.64	4.5	4.7	14.25	16.88	18	8.95	1.76	1.66	2.6	2.31	5.56	2.97	11.18	21.22	1.75	1.73	1.9	1.65	5.1	4.73
AIFM3	NM_001018060,NM_001146288,NM_144704,NR_027464	0.49	0.24	0.77	1.31	1.15	0.94	0.26	0.46	0.4	0.76	0.64	0	0.4	0.06	0.14	0.06	0.06	0.83	0.51	0.83	0.75	0.55	0.22	0.41	0.76	0.58	0.34	1.41	1.01	0.37	0.51	0.32	0.41	0.37	0.42	0.27	0.23
AIG1	NM_001286587,NM_001286588,NM_001286589,NM_001363721,NM_001366344,NM_001366345,NM_001366346,NM_001366347,NM_001366348,NM_001366349,NM_001366350,NM_001366351,NM_001366352,NM_001366353,NM_001366354,NM_001366355,NM_001366356,NM_001366357,NM_001366358,NM_001366359,NM_001366361,NM_001366362,NM_001366363,NM_016108,NR_158896,NR_158960	38.01	33.01	38.8	4.47	4.28	5.96	12.23	13.84	16.4	3.54	0.37	16.15	1.89	5.39	2.02	7.26	1.65	49.41	31.09	72.47	47.52	73.85	43.95	36.71	35.75	35.16	40.28	69.17	48.67	61.66	43.24	15.44	24.96	5.63	9	11.53	13.45
AIM2	NM_001348247,NM_004833	0	0	0	0	0	0	0	0	0	0	0	0	0	0	0	0	0	0.35	0.77	0	0	0	0	0	0	0	0	0.63	0.09	0.66	0	0	0.08	0	0	0	0
AIMP1	NM_001142415,NM_001142416,NM_004757	33.56	33.25	38.31	37.09	30.23	30.21	21.17	22.43	20.05	51.72	41.5	45.18	43.85	37.38	33.83	26.84	26.44	42.02	42.1	30.1	28	21.92	24.09	23.85	27.59	28.51	23.6	31.95	35.85	35.56	35.23	54.59	57.51	29.19	28.71	27.78	23.42
AIMP2	NM_001326606,NM_001326607,NM_001326609,NM_001326610,NM_001326611,NM_001362785,NM_001362787,NM_006303	67.11	79.87	114.94	63.8	44.52	44.78	80.83	80.03	64.6	44.07	48.42	135.72	117.33	97.53	73.19	105.06	100.23	104.11	80.98	69.59	53.06	98.98	81.78	68.8	76.3	68.07	75.01	52.75	97.1	70.14	51.78	129.85	125.57	67.11	69.64	93.95	102.16
AIP	NM_001302959,NM_001302960,NM_003977	49.53	53.39	51.02	67.48	63.02	74.93	53.18	54.85	49.61	72.39	69.9	41.09	49.85	49.9	46.14	47.92	52.02	48.54	49.62	76.88	75.54	76.6	78.22	55.96	55.74	55.31	59.02	50.05	58.95	53.45	49.03	36.2	41.73	52.6	55.4	45.23	48.29
AIPL1	NM_001033054,NM_001033055,NM_001285399,NM_001285400,NM_001285401,NM_001285402,NM_001285403,NM_014336	0.38	0.03	0.03	0	0	0	0	0	0	2.01	0.19	0	0	0	0	0	0	0.2	0	0.44	0.13	0	0	0.36	0.52	0.55	0.2	0.2	0.54	0.69	0	0.05	0	0	0	0	0
AIRE	NM_000383	0	0	0	0.82	2.09	2.96	0.5	1.5	2.17	8.44	27.35	0	0	1.99	5.06	1.02	3.41	0.07	0	0	0.03	1.98	0.37	0.03	0	0.1	0	0	0	0	0	0.04	0	0.82	1.15	0.55	0.69
AIRN	NR_047511,NR_047514	0	0	0	0	0	0	0	0	0.02	0	0	0	0	0	0	0	0	0	0	0	0	0	0	0	0	0	0	0	0	0	0	0	0	0	0	0	0
AJAP1	NM_001042478,NM_018836	0.3	2.61	0.3	3.05	4.1	1.83	1.01	2.42	0.19	0.58	0.08	2.69	5.98	3.24	2.55	3.23	1.36	0.92	6.46	4.35	0.3	1.24	0.15	1.06	1.56	1.08	0.22	1.98	6.28	1.31	0.23	2.88	2.35	2.96	2.11	2.78	1.67
AJM1	NM_001080482	0.15	0.09	0.27	0.06	0.09	0	0.09	0.33	0.17	0.42	0.04	0	0.16	0.16	0.14	0.13	0.21	0.25	0.2	0.24	0.08	0.03	0.28	0.08	0.14	0.08	0.18	0.06	0	0.07	0.22	0.1	0.03	0.11	0.22	0.1	0.14
AJUBA	NM_001289097,NM_032876,NM_198086	34.07	31.48	36.95	14	17.45	15.49	8.06	7.08	5	15.54	8.14	40.1	30.34	11.87	13.59	7.07	16.25	47.21	17.45	37.99	40.4	5.81	14.7	32.61	30.27	32.15	34.6	41.22	49.62	49.07	46.06	57.77	55.35	15.18	18.83	22.1	18.36
AK1	NM_000476,NM_001318121,NM_001318122	9.79	20.07	20.9	16.44	13.82	14.09	9.69	11.53	8.71	6.54	7.12	17.4	13.16	13.56	11.69	5.28	7.53	17.47	10.61	20.44	11.33	4.27	3.24	13.45	15.15	15.02	18.35	15.74	24.26	26.94	8.41	14.65	15.97	11.27	12.66	8.35	7.57
AK2	NM_001199199,NM_001319139,NM_001319140,NM_001319141,NM_001319142,NM_001319143,NM_001625,NM_013411,NR_134976	183.67	168.6	178.84	140.31	127.73	124.49	165.11	166.57	151.72	208.13	206.53	171.09	173.35	137.18	124.2	146.25	181.78	115.7	104.12	155.78	138.02	199.42	133.02	179.67	195.41	161.62	163.73	124.9	146.08	141.38	121.01	195.87	197.65	143.06	145.34	154.45	156.81
AK3	NM_001199852,NM_001199853,NM_001199855,NM_001199856,NM_016282	14.96	12.54	15.51	10.31	12.58	11.64	29.86	22.28	26.02	11.44	2.53	16.26	17.9	23.94	23.39	33.64	36.25	14.72	27.01	33.57	39.22	48.39	36.68	19.88	18.27	19.08	23.35	33.21	27.28	33.76	62.07	23.09	22.62	25.3	24.25	35.11	44.55
AK4	NM_001005353,NM_001330616,NM_013410,NM_203464	15.88	9.95	8.02	4.63	5.44	4.06	3.23	5.72	2.86	39.72	56.14	21.43	27.63	4.72	4.99	5.16	6.49	74.98	123.55	12.29	5.9	6.26	4.5	13.97	15.38	17.89	13.6	23.6	20.95	19.85	26.57	20.16	25.04	7.91	9.13	4.19	3.3
AK5	NM_012093,NM_174858	0.59	1.61	0.8	4.19	6.77	2.09	0.15	0.3	0.15	1.85	1.18	1.42	0.68	6.85	3.59	0.79	0.37	4.83	1.91	0	0	0	0	0.89	0.72	0.63	0.99	2.03	2.41	1.35	0	0.18	0	1.2	1.14	0.16	0.16
AK6	NM_001015891_2,NM_016283	19.7	18.23	17.6	35.26	25.53	23.72	12.78	14.37	11.97	28.36	21.48	31.6	30.92	28.31	23.04	23.92	24.45	24.97	23.26	11.51	12.47	12.51	14.7	14.35	19.8	17.92	9.95	15.31	18.3	20.03	26.95	30.13	35.09	19.21	20.68	20.63	20.67
AK7	NM_001350888,NM_001350890,NM_001350891,NM_001350892,NM_152327	4.03	1.55	2.16	2.08	2.22	1.56	0.21	0.27	0.19	0.67	0.59	1.66	0.89	1.29	0.86	0.42	0.68	2.4	4.02	0.92	1.33	0.56	0.64	4.12	4.48	2.8	2.3	0.39	1.16	2.06	0.29	1.53	1.06	1.84	1.34	0.66	0.61
AK8	NM_001317958,NM_001317959,NM_001371771,NM_001371772,NM_001371773,NM_001371774,NM_152572	0.38	0.24	0.17	0.07	0.07	0.18	0	0	0.05	0	0.28	0	0.25	0	0	0	0.1	0.44	0.89	0.17	0.24	0.2	0	0.12	0.13	0.32	0.12	0.45	0.13	0.31	0.38	0.15	0.13	0.2	0	0	0
AK9	NM_001145128,NM_001329602,NM_001329603,NM_145025,NR_138057	2.44	0.86	0.88	0.34	0.54	0.27	0.15	0.39	0.38	0.06	0.05	1.81	2.11	0.36	0.12	0.59	0.77	1.13	1.11	1.33	2.47	0.36	1.02	2.09	2.67	1.6	2.52	2.04	0.84	3.51	3.34	1.37	1.46	0.42	0.6	0.83	0.83
AKAIN1	NM_001145194,NM_001330553	0	0	0	0	0	0	0	0	0	0	0	0	0	0	0	0	0	0	0	0	0	0	0	0	0	0	0	0	0	0	0	0	0	0	0	0	0
AKAP1	NM_001242902,NM_001242903,NM_001370423,NM_001370424,NM_001370425,NM_001370426,NM_001370427,NM_003488	29.9	27.8	34.4	14.85	15.56	18.37	8.89	8.92	9.37	72.99	119.35	42.6	38.16	20.19	17.16	13.35	8.42	31.31	38.47	26.92	30.6	25.19	10.73	21.01	26.69	17.88	20.87	22.45	20.12	27.08	32.94	49.33	50.27	13.58	16.31	15.53	15.41
AKAP10	NM_001330152,NM_007202	8.97	7.88	8.51	17.49	19.83	19.78	12.79	11.05	10.05	16.21	9.41	13.7	13.76	18.18	21.42	15.13	20.57	10.64	12.59	10.37	10.95	16.83	17.44	10.11	9.78	11.47	8.94	11.8	10.67	14.94	14.96	14.88	14.79	14.18	15.15	16.87	16.86
AKAP11	NM_016248	5.61	3.1	2.83	5.26	5.5	4.67	4.22	4.66	4.76	2.79	2.3	6.35	6.38	7.06	8.22	8.76	10.77	7	8.69	7.1	7.1	6.44	7.04	4.33	4.35	5.05	3.48	9.18	9.02	10.23	18.48	11.21	12.01	6.41	7.35	8.23	7.82
AKAP12	NM_001370346,NM_005100,NM_144497	69.55	52.44	43.42	3.47	3.17	1.61	3.71	6.35	1.96	150.17	124.35	86.4	116.96	2.66	5.25	10.61	27.92	40.61	35.71	41.47	46.66	8.24	26.65	38.11	47.96	37.67	38.32	56.51	57.25	69.14	60.94	91.29	108.27	3.51	5.4	15.28	13.98
AKAP13	NM_001270546,NM_006738,NM_007200	24.01	10.93	14.73	10.81	13.45	10.3	15.52	16.22	14.6	6.99	5.75	20.41	18.74	14.1	20.84	23.81	22.77	10.78	11.24	16.08	15.88	18.66	28.53	22.66	28.88	23.61	18.35	14.93	12.9	17.58	22.39	22.44	20.41	15.05	16.67	27.27	28.55
AKAP14	NM_001008534,NM_001008535,NM_178813	0.23	0	0	0	0	0	0	0	0	0	0	0.24	0	0	0	0	0	0.75	0	0	0	0	0.12	0	0.22	0	0	0	0	0	0	0	0	0	0	0	0
AKAP17A	NM_005088,NM_005088_2,NR_027383,NR_027383_2	24.74	35.32	42.91	38.78	42.67	51.88	48.35	68.52	56.04	63.32	78.91	17.69	25.52	22.07	38.72	47.95	47.57	27.26	30.11	30.19	41.25	63.99	54.05	35.46	31.66	44.05	37	25.55	24.68	36.11	23.96	15.66	15.5	26.37	26.76	44.21	41.87
AKAP3	NM_001278309,NM_006422	0.08	0.09	0.1	0.14	0.18	0.17	0.06	0	0.13	5.78	12.04	0	0.57	0.08	0.05	0.04	0.16	0.12	0	0	0.16	0.08	0.24	0.23	0.32	0.13	0.19	0.03	0.06	0.24	0.04	0.03	0	0	0	0.05	0
AKAP4	NM_003886,NM_139289	0	0	0	0	0	0	0	0.03	0.02	0	0.04	0	0	0	0	0	0	0	0	0	0	0	0.03	0	0	0	0	0	0	0	0	0	0	0	0	0	0.03
AKAP5	NM_004857	0.85	0.79	0.79	0.41	0.48	0.9	0.03	0.11	0.02	0.56	0.43	1.76	1.31	0.72	0.37	0.24	0.16	1.04	1.46	0.8	0.58	0.14	0.4	0.48	1.03	0.72	0.59	1.09	0.84	1.51	2.55	1.71	1.5	0.96	0.96	0.41	0.35
AKAP6	NM_004274	0.54	0.17	0.14	0.08	0.15	0.01	0.01	0.01	0.02	0.19	0.02	0.62	0.43	0.1	0.09	0.03	0.16	0.14	0.07	0.41	0.47	0.08	0.03	0.27	0.32	0.26	0.21	0.33	0.35	0.33	0.87	0.37	0.36	0.06	0.06	0.09	0.06
AKAP7	NM_001376570,NM_004842,NM_016377,NM_138633,NR_164832,NR_164833,NR_164834	1.67	0.69	0.8	3.59	1.55	2.08	0.12	0.12	0.06	3.53	4.32	2.44	1.54	1.34	3.24	0.24	0.79	12.52	33.97	1.07	1.03	0.21	0.25	0.97	0.85	1.28	0.93	1.72	1	2.56	2.02	1.52	1.67	1.35	1.48	0.88	0.4
AKAP8	NM_005858	18.05	18.82	22.63	27.59	22.58	22.83	25.36	28.4	23	30.68	31.49	23.9	29.73	33.32	28.56	47.87	29.79	24.27	20.67	24.55	27.05	47.96	55.54	25.62	21.22	27.9	29.55	23.51	22.88	26.73	21.24	27.86	30.51	32.81	32.08	52.07	50.08
AKAP8L	NM_001291478,NM_014371,NR_111971	57.47	48.95	59.87	70.63	77.24	65.66	55.38	67	53.56	79.55	75.72	39.28	42.43	62.27	63.9	88.36	67.78	87.93	89.28	50.45	61.92	85.29	83.62	62.94	62.67	60.43	61.38	40.1	45.06	51.69	38.48	45.13	47.19	73.72	66.47	82.24	80.94
AKAP9	NM_005751,NM_147185	3.8	2.39	3.24	10.41	11.25	9.41	7.98	9.27	7.5	4.98	5.1	5.12	5.59	11.92	16.25	17.76	18.01	6.82	9.01	5.49	7.33	7.76	8.39	3.78	3.9	4.95	3.31	6.62	5.33	8.04	11.93	7.44	7.38	12.18	13.39	13.01	12.52
AKIP1	NM_001206646,NM_001206647,NM_001206648,NM_020642,NR_045417,NR_045418	30.83	36.11	36.12	24	23.15	25.94	3.03	3.72	2.94	21.53	24.4	28.17	30.67	16.2	14.11	3.51	5.13	19.44	27.01	40.01	34.55	3.65	8.97	23.12	29.16	25.39	28.05	35.68	45.88	39.05	32.47	32.54	39.7	18.01	16.57	9.04	8.48
AKIRIN1	NM_001136275,NM_024595	52.95	39.53	43.63	74.18	79.52	76.51	52.7	37.32	39.4	179.82	105.77	47.61	44.84	69.05	72.38	49.4	76.58	249.63	191.03	66.63	74.05	75.16	95.75	62.05	61.1	66.4	60.17	70.53	73.26	99.64	87.37	58.45	59.91	65.63	68.71	47.95	52.42
AKIRIN2	NM_018064	19.64	21.3	21.97	34.42	43.63	40.05	19.43	22.72	18.8	71.47	48.68	24.8	22.71	57.06	39.74	37.11	31.49	59.47	87.79	16.76	23.35	36.32	36.36	26.02	23.04	24.09	24.68	18.18	19.01	25.73	22.14	25.07	26.26	53.52	51.66	45.03	40.38
AKNA	NM_001317950,NM_001317952,NM_030767	10.49	7.7	7.7	11.18	7.7	11.66	2.21	5.59	4.19	38.33	62.01	8.61	9.41	9.33	7.35	7.83	4.39	18.82	14.86	9.14	10.79	2.31	2.19	6.84	6.63	4.56	5.92	11.07	8.95	7.06	13.73	7.61	9.24	10.73	9.51	12.95	9.34
AKNAD1	NM_152763,NR_049760	0.03	0.07	0.36	0.12	0.07	0.46	0.07	0.08	0.39	0	0	0.06	0.12	0.22	0.5	0.19	0.49	0	0	0.25	0.06	0.33	0.32	0.14	0.12	0.12	0.14	0.07	0.27	0	0.09	0.1	0.03	0.09	0.08	0.18	0.37
AKR1A1	NM_001202413,NM_001202414,NM_006066,NM_153326	168.7	157.56	145.33	141.74	144.33	127.11	209.11	220.29	162.29	296.53	446.11	125.19	109.16	98.56	112.55	114.56	136.08	286.37	284.63	126.79	109.92	121.45	83.31	151.81	178.11	164.77	139.53	95.45	117	128.25	102.44	94.39	86.27	113.46	106.26	110.72	104.12
AKR1B1	NM_001346142,NM_001628,NR_144376	1260.42	807.47	1083.17	2570.01	1755.91	2426.65	1130.04	996.19	1721.88	89.62	57.67	1110.47	1338.82	2175.41	2596.49	1853.95	2661.87	298.73	190.86	2075.2	1947.29	5307.68	6413.17	1791.71	1729.89	1586.98	1837.81	1176.28	958.08	1125.54	1814.95	823.59	756.61	1477.79	1650.48	742.89	964.19
AKR1B10	NM_020299	0	0	0.17	0.12	0.06	0	0.05	0.05	0	0	0	0.12	0.22	0.08	0.1	0	0.09	0	0	0.28	0.12	0.12	0.13	0	0.17	0.06	0.21	0.33	0.06	0.07	0.47	0.2	0	0.06	0	0.05	0.06
AKR1B15	NM_001080538,NM_001367820,NM_001367821,NM_001367822,NR_160301,NR_160302	0.14	0	0.19	0.5	0.96	0.24	0.71	1.38	0.49	0	0	0	0.24	0.06	0.41	0.42	0.3	0.99	0	1.04	1.54	4.15	7.98	0.54	0.53	0.64	0.5	0.54	0.17	1.32	1.53	0.08	0	1.11	0.85	0.23	0.55
AKR1C1	NM_001353	0	0.04	0	0	0	0.01	0	0	0	0	0	0	0	0	0	0	0.02	0.56	0.29	0.03	0	0	0	0.03	0.12	0	0.05	0.1	0.07	0.13	0.02	0	0.01	0	0	0	0
AKR1C2	NM_001135241,NM_001321027,NM_001354,NM_205845	0.03	0	0	0	0	0	0	0	0	0.09	0	0	0	0	0	0	0	0.77	0.22	0.07	0	0	0	0.17	0.05	0.08	0	0.24	0.13	0.31	0	0	0	0.03	0	0	0
AKR1C3	NM_001253908,NM_001253909,NM_003739	0.26	0	0	0	0	0.09	0.06	0	0	0	0	0	0.16	0	0	0	0	9.49	3.46	0.44	0.1	0.1	0	0.3	0.08	0.16	0.15	1.42	1.17	5.19	0	0.1	0.09	0	0	0	0
AKR1C4	NM_001818	0	0	0	0	0	0	0	0	0	0	0	0	0	0	0	0	0	0	0	0	0	0	0	0	0	0	0	0	0	0	0	0	0	0	0	0	0
AKR1C6P	NR_026743	0	0	0	0	0	0	0	0	0	0	0	0	0	0	0	0	0	0	0	0	0	0	0	0	0	0	0	0	0	0	0	0	0	0	0.09	0	0
AKR1C8P	NR_027916	0	0	0	0	0	0	0	0	0	0	0	0	0	0	0	0	0	0	0	0	0	0	0	0	0	0	0	0	0	0	0	0	0	0	0	0	0
AKR1D1	NM_001190906,NM_001190907,NM_005989	0	0.03	0.1	0	0.04	0	0.05	0.12	0.03	0	0	0	0.07	0.05	0.06	0.16	0.11	0.16	0	0.07	0.25	0.41	0.19	0.1	0.1	0.1	0.03	0.2	0.19	0.23	0	0.08	0.2	0.07	0	0.27	0
AKR1E2	NM_001040177,NM_001271021,NM_001271025,NR_073125,NR_073126,NR_073127	0.65	0.44	0.22	0.12	0.07	0.06	0.23	0	0	0.24	0.2	0.57	0	0.08	0	0	0	1.95	1.75	0.56	0.22	0	0	1.16	1.97	1.03	0.95	1.41	3.78	2.38	0.46	0.53	2.9	0.26	0.09	0.06	0.24
AKR7A2	NM_001320979,NM_003689	94.28	55.5	58.12	34.18	33.41	38.03	11.85	11.67	9.24	15.31	17.64	39.48	38.06	31.35	27.92	18.43	20.65	33.69	41.7	64.2	73.85	25.18	18.75	85.45	91.59	61.62	73.49	53.91	54.53	72.18	67.02	40.19	35.55	35.1	28.51	19.02	18.36
AKR7A2P1	NR_002796	0	0	0	0	0	0	0	0	0	0	0	0	0	0	0	0	0	0	0	0	0	0	0	0	0	0	0	0	0	0	0	0	0	0	0	0	0
AKR7A3	NM_012067	1.01	0.98	1.83	0.9	0.27	0.42	0.06	0.07	0.13	2.27	1.13	0.51	0.93	0.12	0.14	0	0.37	0.18	0.4	0.38	1.21	0.33	0.18	0.86	1.43	0.97	1.09	0.4	1.85	0.84	0.26	0.65	1.18	0.24	0.21	0.21	0.16
AKR7L	NM_001348421,NR_040288,NR_040289	0.41	0.66	1.33	0.35	0.26	0.44	0	0.04	0	0	0.06	0.27	0.65	0.45	0.07	0.13	0.26	0.38	0.28	0.41	0.46	0.04	0	0.6	0.46	0.65	0.44	0.13	0.34	0.24	0.31	0.14	0.26	0	0.06	0	0
AKT1	NM_001014431,NM_001014432,NM_005163	107.95	94.07	115.39	346.09	379.12	421.2	90.4	74.42	68.29	51.57	52.76	104.42	125.59	230.42	273.72	79.2	107.19	56.4	127.05	123.78	133.8	99.28	68.07	146.88	133.46	123.13	144.51	86.2	94.95	114.03	111.43	111.78	101.61	333.91	316.14	128.84	134.32
AKT1S1	NM_001098632,NM_001098633,NM_001278159,NM_001278160,NM_032375	49.17	61.41	71.9	60.49	51.08	50.72	164.68	134.67	129.32	32.79	49.68	79.14	63.6	94.88	95.47	224.88	176.7	40.85	41.96	90.85	84.14	338.62	334.7	84.41	63.88	80.9	106.78	61.74	62.02	66.95	56.43	85.8	85.77	105.1	99.12	191.68	202.95
AKT2	NM_001243027,NM_001243028,NM_001330511,NM_001626	52.3	61.95	69.28	40.16	40.39	38.53	37.6	33.77	34.19	38.51	51.04	77.09	69.18	43.96	41.37	39.33	41.56	41.94	36.4	65.96	69.15	70.47	60.71	56.47	55	51.33	61.14	47.93	51.13	55.12	59.45	67.49	67.42	42.75	43.98	37.76	40.49
AKT3	NM_001206729_2,NM_001370074_2,NM_005465,NM_181690_2	6.71	6.53	7.92	2.44	6.29	5.07	1.35	1.5	1.34	8.09	2.67	14.34	8.38	5.92	3.01	2.42	2.13	6.9	11.93	11.46	15.21	2.98	7.84	7.66	7.44	9.78	5.59	10.83	5.87	9.51	30.27	13.75	12.66	3.93	4.74	2.65	3.27
AKTIP	NM_001012398,NM_001308325,NM_022476	31.29	21.08	25.01	27.52	29.55	27.37	26.28	24.65	23.29	7.92	4.79	37.16	38.27	48.51	37.99	38.98	49.37	10.76	13.04	29.3	29.85	35.34	44.78	29.5	30.51	28.53	32.18	37.52	32.44	44.61	44.13	39.19	39.78	29.72	30.94	46.24	46.11
ALAD	NM_000031,NM_001003945,NM_001317745	65.5	59.67	97.84	29.15	24.56	18.17	13.9	12.99	11.81	26.18	28.42	85.78	66.11	33.08	37.04	25.61	39.5	10.92	10.1	110.6	102.76	52.73	47.81	67.14	68.5	59.2	69.38	61.51	85.26	79.14	80.29	78.7	83.07	28.77	28.86	32.01	33.85
ALAS1	NM_000688,NM_001304443,NM_001304444,NM_199166	101.5	63.81	98.64	91.36	109.13	78.32	219.64	246.77	195.64	25.14	19.17	64.36	50.16	154.19	146.11	358.33	318.79	47.51	58.54	95.31	126.84	487.25	434.81	209.48	179.36	191.1	169.7	66.92	60.05	133.74	75.72	80.27	74.56	191.19	170.71	354.12	365.79
ALAS2	NM_000032,NM_001037967,NM_001037968	0.05	0	0	0	0	0	0	0.04	0	0	0	0	0.46	0.07	0	0	0.08	0.64	0	0	0	0	0	0	0	0	0	0	0	0	0	0	0	0	0	0.04	0
ALB	NM_000477	0	0	0	0.04	0	0	0	0	0	0	0	0	0	0	0.07	0	0.06	0.27	0	0	0	0	0.04	0	0	0	0.04	0	0	0	0	0	0	0.04	0	0.03	0
ALCAM	NM_001243280,NM_001243281,NM_001243283,NM_001627	5.68	4.66	2.13	0.25	0.58	0.1	0.09	0.27	0.07	0.25	0.56	7.91	6.18	0.45	0.21	0.54	0.3	15.08	22.62	2.36	1.46	0.09	0.27	4.7	5.75	4.95	5.32	20.58	8.56	15.89	4.07	12.02	20.66	0.42	0.08	1.33	0.97
ALDH16A1	NM_001145396,NM_153329	12.54	18.52	24.37	19.55	13.9	17.45	21.91	15.08	17.04	17.25	23.88	16.94	15.46	31.66	20.65	24.07	14.72	39.68	38.78	19.15	16.02	36.22	23.25	14.16	13.02	14.64	19.1	18.74	18.44	16.27	13.24	18.1	18.61	19.41	19.83	19.31	21.3
ALDH18A1	NM_001017423,NM_001323412,NM_001323413,NM_001323414,NM_001323415,NM_001323416,NM_001323417,NM_001323418,NM_001323419,NM_002860	60.66	44.61	56.73	62.19	85.4	78.72	41.49	53.52	43.7	63.89	49.03	72.95	50.58	92.51	83.22	67.33	72.82	108.67	95.08	63	54.84	69.65	43.92	57.04	62.1	59.11	53	41.1	42.79	56.94	71.31	81.39	77.02	104.83	108.3	70.04	69.55
ALDH1A1	NM_000689	64.83	59.56	56.04	0.04	0.29	0.22	0.07	1.67	1.27	0	0	0.83	1.18	0	0	0.13	0.13	1.56	2.57	97.15	102.55	2.95	4.01	162.08	81.65	133.2	59.72	282.12	97.85	248.91	71.51	2.44	3.2	0.04	0.06	0.19	0.47
ALDH1A2	NM_001206897,NM_003888,NM_170696,NM_170697	0	0	0	0.06	0.13	0.06	0.25	0.17	0.11	0	0	0	0	0.08	0.05	0.04	0.04	0.13	0.07	0.05	0.03	0.54	2.61	0.03	0.17	0.14	0.05	0	0.29	0.21	0	0	0	0.08	0.11	0.16	0.25
ALDH1A3	NM_000693,NM_001293815	6.41	5.2	7.84	1.37	2.42	1.05	2.33	4.52	1.4	11.45	3.35	10.16	8.75	1.78	2.08	4.94	3.78	7.62	14.78	10.05	8.9	2.04	5.38	5.54	6.41	4.85	5.83	12.21	10.41	12.23	8.96	9.68	10.59	6.1	5.53	12.16	8.56
ALDH1B1	NM_000692	19.48	21.6	25.67	37.49	21.26	26.89	3.73	5.22	4.02	10	12.47	39.82	26.98	33.56	23.5	7.16	6.47	77.71	47.04	34.5	19.7	2.9	1.8	15.86	17.12	15.22	18.37	21.57	21.73	29.45	33.66	29.88	32.83	18.64	20.38	6.33	5.78
ALDH1L1	NM_001270364,NM_001270365,NM_012190,NR_072979	0.33	0.24	0.18	0	0.04	0.03	0	0.03	0	3.05	2.99	0.2	0	0	0	0	0	1.26	0.66	0.2	0.13	0.03	0	0.15	0.35	0.09	0.23	0	0.14	0.12	0	0.04	0	0.1	0	0.03	0
ALDH1L1-AS1	NR_046602	0	0	0	0	0	0	0	0	0	0	0	0	0	0	0	0	0	0	0	0	0	0	0	0	0	0	0	0	0	0	0	0	0	0	0	0	0
ALDH1L1-AS2	NR_046383	0.04	0	0	0	0	0	0	0	0	0	0	0	0	0	0	0	0	0.26	0	0.04	0	0	0	0	0	0	0	0	0	0	0	0	0	0	0	0	0
ALDH1L2	NM_001034173,NR_027752	23.86	6.54	5.31	23.52	18.2	14.87	3.78	7.94	6.33	10.96	8.81	14.49	29.02	15.25	21.52	12.58	12.84	3.75	4.22	4.4	3.44	0.54	1.28	4.76	7.65	4.05	3.6	2.8	6.24	2.77	14.21	15.31	16.06	21.77	19.02	12.92	8.11
ALDH2	NM_000690,NM_001204889	19.34	14.51	14.31	20.11	20.68	21.09	0.97	1.86	1.57	32.3	34.85	10.87	17.24	17.91	20.41	2.44	3.44	11.54	8.34	16.65	10.15	2.14	1.59	12.33	13.61	11.64	14.11	12.88	14.48	14.57	9.48	11.28	12.93	12.54	13.84	4.72	4.4
ALDH3A1	NM_000691,NM_001135167,NM_001135168,NM_001330150	0.12	0	0.12	0	0	0	0	0	0	0.43	0.09	0.14	0	0	0	0	0	0.43	0.48	0	0.17	0	0	0.16	0	0	0.18	0	0.14	0	0.21	0.07	0.15	0	0	0	0
ALDH3A2	NM_000382,NM_001031806,NM_001369136,NM_001369137,NM_001369138,NM_001369139,NM_001369146,NM_001369148	17.09	16.97	18.21	9.07	9.21	7.61	0.93	2.3	0.95	47.23	49.26	27.2	28.76	11.28	7.15	2.9	5.05	50.74	51.11	17.17	20.87	1.66	2.98	13.09	15.35	15.33	12.3	20.33	17.4	29.95	41.15	22.77	24.2	5.89	6.83	3.82	3.44
ALDH3B1	NM_000694,NM_001030010,NM_001161473,NM_001290058,NM_001290059	5.57	5.45	7.17	17.22	23.42	24.76	0.29	0.95	0.57	0	0.38	4.12	2.54	16.83	13.37	1.89	1.81	0.44	0	5.55	6.35	3.68	4.87	4.06	3.76	3.96	5.72	3.81	4.5	5.39	4.93	5.12	4.02	17.28	19.84	1.45	3.23
ALDH3B2	NM_001031615,NM_001354345	9.93	4.58	7.34	20.86	25.32	28.24	17.04	12.72	15.12	0.24	0	5.36	5.3	38.81	45.56	19.28	24.06	0.08	0.97	11.42	21.86	22.76	57.22	13.28	11.2	12.47	13.62	6.29	4.46	10.78	10.84	6.12	5.45	26.03	25.57	12.59	13.08
ALDH4A1	NM_001161504,NM_001319218,NM_003748,NM_170726	104.39	97.8	116.99	15.21	20.91	10.92	15.56	11.42	12.02	18.46	25.63	102.29	74.64	41.95	36.07	18.89	25.6	31.96	28.55	78.27	85.08	59.7	70.97	79.17	87.03	53.26	77.61	68.39	62.82	63.19	59.3	93.63	78.73	20.77	22.96	28.1	30.05
ALDH5A1	NM_001080,NM_001368954,NM_170740	18.42	4.93	9.79	6.55	5.82	9.05	2.92	3.08	3.28	2.2	1.51	11.34	7.81	17.04	12.95	6.12	11.27	4.16	3.19	12.2	18.11	6.8	8.51	15.54	18.92	12.25	12.04	6.65	6.53	10	19.18	13.54	12.83	13.7	14.99	6.38	7.55
ALDH6A1	NM_001278593,NM_001278594,NM_005589	13.83	5.87	7.85	4.08	6.36	5.23	0.92	1.63	1.43	9.24	7.25	4.78	5.05	4.53	4.85	1.28	2.67	13.23	11.65	6.09	5.32	3.65	1.33	10.54	11.97	7.76	7.93	3.84	4.69	7.97	9.65	8.78	6.86	4.68	3.89	2.23	2.53
ALDH7A1	NM_001182,NM_001201377,NM_001202404	36.04	29.87	34.62	32.63	27.16	30.82	2.09	5.54	3.78	66.46	61.85	35.68	31.69	26.78	18.38	7.42	8.07	94.66	82.33	63.57	56.24	7.36	12.64	31.64	33.96	29.01	33.78	68.03	45.15	39.21	57.9	39.07	35.76	24.09	23.39	14.3	12.52
ALDH8A1	NM_001193480,NM_022568,NM_170771	0.16	0.31	0.33	1.06	1.24	2.3	0.27	0.36	0.74	0	0	0	0.15	3.43	1.37	0.82	0.64	0.17	0.28	0.18	0.27	0.97	1.11	0.25	0.27	0.42	0.17	0.26	0.25	0.69	0.18	0.04	0.17	1.74	2.9	0.52	0.49
ALDH9A1	NM_000696,NM_001365774	64.65	52.47	54.5	37.15	43.56	36.97	10.13	15.96	12.48	29	26.36	56.35	67.67	35.93	30.1	17.83	29.36	77.41	63.89	48.14	48.45	13.83	12.2	58.24	64.28	54.01	55.77	61.83	53.4	82.89	72.59	65.27	66.59	29.76	29.81	24.46	21.76
ALDOA	NM_001127617,NM_001243177,NM_184041,NM_184043	1089.68	1040.9	1117.37	1072.76	678.24	793.56	431.91	542.85	503.35	995.3	1278.28	1115.84	1002.02	947.33	819.53	658.8	660.22	917.45	987.08	873.63	823.9	588.99	596.34	944.62	990.16	786.82	909.52	885.68	1028.8	812.04	960.41	1144.16	1207.34	1159.56	1218.93	812.2	797.13
ALDOB	NM_000035	0	0	0	0	0	0	0	0	0	0	0	0	0	0	0	0	0.06	0	0	0	0	0	0	0	0	0	0	0	0	0	0	0	0	0	0	0	0
ALDOC	NM_005165	17.57	11.02	14.2	14.84	18.5	21.26	12.24	13.47	9.57	79.29	60.44	6.78	3.95	8.26	5.24	5.63	5.71	83.78	98.41	14.78	10.32	19.99	5.87	19.23	17.71	17.91	13.04	7.99	7.81	12.94	4.04	6.22	5.48	17.73	20.28	6.68	5.75
ALG1	NM_001330504,NM_019109	15	17.04	18.21	10.42	9.8	8.96	12.4	12.45	9.82	7.31	9.21	20.58	19.02	16.21	19.52	13.32	16.41	18.52	10.48	21.98	17.56	9.7	8.06	14	14.19	12.79	16.13	13.98	20.02	21.62	15.86	21.22	23.68	12.73	12.42	13.51	13.23
ALG10	NM_032834	2.54	1.72	1.64	2.64	2.96	2.59	0.55	0.36	0.5	3.52	1.99	6.47	6.74	5.63	5.16	1.7	2.66	4.85	2.91	1.85	1.97	0.46	0.99	1.65	2.27	1.69	1.57	2.11	2.35	3.39	4.52	8.01	6.27	3.32	3.39	1.8	1.37
ALG10B	NM_001013620,NM_001308340	1.42	1.02	1.09	1.07	1.53	1.53	0.05	0.08	0.08	0.95	0.52	2.13	1.52	2.15	1.07	0.53	0.63	1.11	1	1.11	1.4	0.24	0.46	0.72	0.8	0.71	0.78	1.53	1.84	1.51	3.06	4.33	2.63	1.5	1.3	0.77	0.72
ALG11	NM_001004127,NR_036571	10.5	7.44	7.65	19.31	17.2	17.2	9.91	8.16	7.78	9.68	7.56	13.73	15.26	19.68	20.16	12.61	14.85	15.8	15	8.69	8.62	6.14	7.28	8.34	8.87	8.96	7.15	13.67	12.68	12.58	20.16	19.81	21.22	15.4	15.64	11.58	10.1
ALG12	NM_024105	9.81	13.26	14.9	11.11	9.95	11.67	21.13	18.78	18.28	7.31	11.65	13.33	10.23	14.07	13.61	17.74	16.19	11.19	10	13.52	13.56	36.97	22.68	13.49	10.99	14.1	17.39	9.65	10.87	13.55	11.12	14.29	14.15	16.04	14.98	18.7	18.93
ALG13	NM_001039210,NM_001099922,NM_001168385,NM_001257230,NM_001257231,NM_001257234,NM_001257235,NM_001257237,NM_001257239,NM_001257240,NM_001257241,NM_001324290,NM_001324291,NM_001324292,NM_001324293,NM_001324294,NM_018466,NR_033125,NR_136735,NR_148693	12.77	10.86	13.63	13.33	10.53	8.84	8.29	7.29	7.19	16.08	14.22	14.98	25.19	13.1	18.28	11.82	19	57.22	36.37	24.43	26.11	17.7	19.75	16.31	18.84	17.66	18.64	20.73	17.8	26.08	31.9	21.12	20.74	12.51	13.05	13.9	12.65
ALG14	NM_001305242,NM_144988,NR_131032	1.28	1.58	1.86	1.56	1.06	1.28	1.88	1.29	1	0.26	0.74	2.4	2.45	2.13	1.66	1.58	1.73	0.65	0.83	1.4	1.59	0.72	0.75	1.33	1.25	1.21	1.28	1.56	1.51	2.02	2.07	2.13	2.36	1.24	1.58	1.75	1.52
ALG14-AS1	NR_132786	0	0	0	0	0	0	0	0	0	0	0	0	0	0	0	0	0	0	0	0	0	0.09	0.1	0	0.09	0	0	0	0	0	0	0	0	0	0	0	0
ALG1L	NM_001015050,NM_001195223	4.31	5.64	2.34	3.97	4.58	0.41	0.2	0.22	0.09	4.97	4.73	1.67	2.27	0.38	0.68	0.4	1.4	6.36	0.65	4.09	2.74	1.2	0.14	3.54	4.76	3.14	4.92	8.85	8.26	8.35	0.85	4.86	3.74	1.7	1.58	0.66	0.67
ALG1L2	NM_001136152	0.22	0.59	1.19	0.43	0.59	0.22	0.08	0	0.08	0.35	0.59	0	0.61	0	0.9	0	0	0	0	1.1	0.11	0.11	0.12	0.29	0.31	0.3	0.28	0.96	1.03	0.4	1.02	0	0.36	0.31	0.14	0.09	0.1
ALG1L9P	NR_073386,NR_073387,NR_073388	0.06	0.19	0.34	0.22	0.13	0	0	0	0	2.04	0.28	0.12	0	0	0	0	0	0	0.25	0.36	0.24	0.06	0	0.21	0.29	0.34	0.11	0.18	0.26	0.3	0	0.14	0.15	0	0.16	0	0.06
ALG2	NM_033087,NR_024532	33.12	26.16	25.46	27.71	28.11	25.32	30.68	34.03	34.89	31.93	23.75	32.22	27.87	35.81	40.48	58.37	53.76	27.03	17.54	27.58	27.83	47.48	43.81	33.71	30.56	34.06	32.1	25.32	28.39	35.77	26.04	31.55	34.1	32.81	35.19	56.61	57.68
ALG3	NM_001006941,NM_005787,NR_024533,NR_024534	46.15	52.27	52.28	73.77	67.5	71.7	116.19	115.72	94.88	69.68	65.71	71.47	61.93	86.62	91.89	104.88	112.44	76.75	59.84	56.2	46.75	78.81	61.75	51.38	50.91	49.71	55.3	42.79	39.56	47.32	51.33	67.4	66.61	86.84	86.85	95.95	98.94
ALG5	NM_001142364,NM_013338	31.76	27.11	34.68	42.67	37.92	46.74	69.12	76.9	77.8	19.83	24.89	40.81	46.57	54.1	47.71	98.22	73.24	29.24	23.7	30.59	28.46	46.31	34.7	33.16	29.54	44.76	31.61	34.22	34.56	43.7	43.45	41.8	44.04	49.76	51.35	93.84	89.81
ALG6	NM_013339	4.25	3.13	3.34	7.58	7.93	7.36	2.98	2.17	2.74	6.44	4.1	7.57	8.03	14.17	13.38	3.79	10.25	10.65	9.52	3.42	4.3	1.94	1.95	3.51	3.86	3.38	3.61	6.39	3.79	8.49	11.07	13.15	12.16	9.82	10.72	5.91	5.58
ALG8	NM_001007027,NM_024079	47.84	35.61	42.5	64.1	38.21	40.97	38.74	23.02	27.74	26.73	31.5	78.37	70.12	59.52	57.11	41.58	53.18	70.69	68.14	41.85	38.36	27.5	23.85	41.16	40.09	39.47	37.51	48.95	53.48	63.38	60	70.72	77.71	62.31	59.03	42.01	40.64
ALG9	NM_001077690,NM_001077691,NM_001077692,NM_001352409,NM_001352410,NM_001352411,NM_001352412,NM_001352413,NM_001352414,NM_001352415,NM_001352416,NM_001352417,NM_001352418,NM_001352419,NM_001352420,NM_001352421,NM_001352422,NM_001352423,NM_024740,NR_147984	7.8	5.76	6.56	19.47	17.07	20.75	7.71	7.77	8.14	5.07	6.36	10.43	10.75	24.69	31.01	8.56	9.28	6.57	6.95	7.94	7.46	7.53	6.37	6.95	7.26	6.33	7.07	6.63	6.29	8.88	10.46	13.35	11.94	18.91	20.99	8.34	9.36
ALK	NM_001353765,NM_004304	0	0	0	0.41	0.08	0.14	4.03	5.64	1.13	0	0	0	0	0.16	0.08	1.48	0.33	0	0	0	0	0.04	0	0.04	0.03	0.12	0.04	0.04	0.05	0.28	0	0	0.05	0.67	1.39	2.59	2.81
ALKAL1	NM_207413	0	0	0	0	0	0	0	0	0	0.14	0	0	0	0.13	0	0	0	1.55	3.2	0.08	0	0	0	0	0	0.08	0	0.3	0	0.44	0	0	0.1	0.09	0	0.08	0
ALKAL2	NM_001002919	0	0	0	0	0	0	0	0	0	0.14	0	0	0	0	0	0	0	4.83	0.82	0	0	0	0	0.08	0	0	0	0	0	0.11	0	0	0	0	0	0	0
ALKBH1	NM_006020	11.81	10.82	11.13	9.6	9.41	7.74	7.26	6.99	5.41	29.75	25.46	16.77	17.72	10.75	10.45	8.64	10.21	10.91	13.49	10.53	8.99	10.37	9.33	11.85	12.17	11.8	11.41	9.98	10.37	14.48	10.8	21.57	21.21	11.71	12.44	14.84	15.62
ALKBH2	NM_001001655,NM_001145374,NM_001145375,NM_001205179,NM_001205180	42.12	35.02	41.68	27.3	29.19	28.05	14.68	14.67	8.65	36.41	39.09	33.04	15.84	15.28	5.42	6.21	3.81	25.58	17.5	25.93	29.45	14.86	5	26.08	34.94	31.42	26.55	19.02	31.01	27.52	21.8	39.24	37.77	16.58	12.27	8.58	10.14
ALKBH3	NM_139178	10.03	8.36	7.08	2.31	4.79	3.97	0.43	3.11	1.49	8.73	18.13	16.89	25.37	3.12	7.59	2.99	3.64	18.47	8.71	18.39	28.67	7.68	12.96	11.52	15.75	10.2	10.03	9.27	12.26	14.55	28.49	21.78	21.65	5.98	6.4	8	6.14
ALKBH3-AS1	NR_038907	0	0	0.05	0	0	0	0	0	0	0	0	0	0	0	0	0.07	0	0	0	0	0	0	0	0	0	0	0	0	0	0	0	0	0	0	0	0.04	0.05
ALKBH4	NM_017621	9.61	14.91	15.82	8.18	8.53	8.99	5.38	6.47	4.64	10.87	9.76	15.42	12.44	7.79	6.95	5.97	5.96	17.24	18.27	16.43	15.04	9.29	6.65	12.39	9.91	9.93	14.85	10.24	13.64	12.3	10.6	14.77	15.54	7.44	7.3	8.49	8.19
ALKBH5	NM_017758	52.9	53.25	57.6	43.07	39.62	45.28	36.61	37.86	33.32	66.98	55.56	58.33	46	42.82	41.11	48.39	52.19	43.46	55.09	52.68	54.13	73.89	75.11	53.49	52.29	49.11	49.36	36.78	39.48	54.78	50.48	55.46	52.53	53.97	54.86	56.18	57.2
ALKBH6	NM_001297701,NM_032878,NM_198867	16.45	23.49	27.19	17.75	14.65	17.13	12.74	8.53	8.58	10.78	8.58	18.41	16.83	16.54	14.34	8.67	8.46	22.38	22.84	27.44	26.02	13.36	14.17	21.29	18.64	23.71	26.69	26.29	25.76	25.03	18.63	17.99	18.23	15.77	15.74	10.8	9.41
ALKBH7	NM_032306	39.35	55.72	63.56	28.19	34.16	42.77	21.95	25.83	19.53	162.9	192.63	34.61	26.71	29.73	27.99	25.48	20.86	86.43	82.83	45.66	39.14	32.43	27.59	42.38	39.47	36.06	49.87	35.61	44.02	38.5	19.03	23.12	28.41	33.67	24.9	18.64	23.66
ALKBH8	NM_001301010,NM_138775	5.14	3.39	4.66	4.97	4.55	5.09	2.87	2.75	2.41	2.3	2.69	7.55	8.35	6.64	5.23	4.46	3.89	5.58	5.28	5.34	5.11	1.49	1.33	3.39	3.67	3.1	3.17	5.24	7.06	7.53	8.82	11.16	11.48	4.4	5.24	5.23	4.94
ALLC	NM_018436	0	0	0.06	0.13	0	0	0	0	0	0	0	0	0	0	0	0	0	0	0	0.06	0	0	0	0	0	0	0	0	0.14	0	0	0	0	0	0	0	0
ALMS1	NM_015120	3.36	2.04	2.24	3.75	2.87	3.02	0.77	0.91	0.86	3.36	3.48	4.68	4.15	3.52	2.67	1.09	1.55	14.39	10.5	1.82	1.77	1.29	1.35	2.08	2.5	1.88	1.89	2.03	2.44	2.37	3.63	5.5	6.19	2.3	2.75	1.78	1.41
ALMS1-IT1	NR_046762	0.33	0.56	1.05	0.43	0.24	0.38	0.04	0.36	0.08	6.14	2.15	1.11	0.61	0.62	1.09	0.32	0.16	1.54	1.3	0.15	0.05	0.38	0	0.35	0.42	0.21	0.34	0.24	0.58	0.61	0.59	0.6	0.48	0.47	0.35	0.23	0.1
ALMS1P1	NR_003683	0	0	0.06	0	0	0	0	0	0	0	0.25	0	0	0	0	0	0	0	0	0	0	0.06	0	0	0	0	0	0.07	0	0	0.09	0	0	0	0	0	0
ALOX12	NM_000697	0.24	0.37	0.58	0.04	0	0	0.09	0.06	0	7.74	4.53	0.08	0	0	0	0	0	1.94	2.41	0	0.19	0	0.04	0.28	0.79	0.59	0.52	0.17	1.33	2.09	0.06	2.85	2.52	0.26	0.05	0.33	0.37
ALOX12-AS1	NR_040089	1.65	2.75	0.81	1.07	0.58	1.08	0.95	1.62	1.09	0.86	0.24	1.48	1.01	1.53	1.2	1.86	1.87	0	0.43	3.11	3.61	5.76	5.28	1.45	1.54	2.16	2.15	0.79	1.5	2.65	1.71	1.22	0.8	0.52	0.47	0.61	1.04
ALOX12B	NM_001139	1.2	0.15	1.06	0.11	0.32	0.37	0.34	1.19	1.52	0	0.15	0	0.35	0.47	0.25	0.16	0.44	0.16	0.35	0.24	0.69	2.46	0.48	0.51	0.5	0.45	0.69	0.25	0.51	0.64	0.06	0.12	0	0.42	0.8	0.53	0.74
ALOX12P2	NR_002710,NR_120453	0.09	0.03	0	0	0	0	0	0	0.05	0	0.06	0	0	0	0.07	0	0.06	1.33	0.3	0.12	0.12	0	0	0.31	0.38	0.69	0.12	2.09	1.7	4.11	0	0.11	0.19	0	0	0.06	0.08
ALOX15	NM_001140	0.73	0.35	0.89	0.03	0.11	0	0.34	0.79	0.39	0.33	0	0.28	0.19	0.1	0	0.2	0	1.71	0.49	1.28	0.74	0.99	0.11	0.88	0.59	0.75	0.48	0.38	0.66	0.6	0.48	0.91	0.98	1.74	1.93	1.26	0.88
ALOX15B	NM_001039130,NM_001039131,NM_001141	1.46	0.24	0.03	0.78	2.07	0.3	0.42	0.57	0.06	0.06	0.21	0.08	0	0.78	0.18	0.1	0.17	0.24	0.09	3.72	0.24	1.32	0.26	5.64	5.27	4.53	4.46	1.56	1.76	5.1	0.74	1.23	1.16	5.3	5	0.77	0.94
ALOX15P1	NR_045985	0	0	0	0	0	0	0	0	0	0	0	0	0	0	0	0	0	0	0	0	0	0	0	0.62	0	0	0.18	0.76	0.18	0	0.27	0	0	0	0	0.15	0
ALOX5	NM_000698,NM_001256153,NM_001256154,NM_001320861_2,NM_001320862_2	24.19	9.93	7.43	9.05	8.26	4.69	27.95	11.11	10.42	5.13	8.64	4.6	5.2	1.75	3.46	3.2	2.69	2.26	2.47	32.75	73.53	25.01	32.45	25.96	29.11	44.58	27.29	21.99	11.38	33.12	99.93	3.3	2.93	2.21	1.74	2.44	2.3
ALOX5AP	NM_001204406,NM_001629	0	0.18	0	0.7	2.04	1.77	1.78	0.39	0.53	0	0	0.48	0.66	2.67	1.37	2.26	0.87	0	0	0.32	0	2.31	1.5	0	0	0	0	0.52	0.49	0.29	0	0	0.52	0.68	0.76	0.89	1.47
ALOXE3	NM_001165960,NM_001369446,NM_021628	2.83	1.72	3.5	0.99	1.26	1.16	3.08	7.38	4.51	0.05	0.08	2.31	5.78	1.92	1.21	4.41	2.98	0.12	0.27	3.02	1.85	10.12	4.11	4.5	3.23	4.17	4.24	4.43	6.05	5.57	3.99	3.7	3.34	7.32	5.61	12.83	10.29
ALPG	NM_031313	13.78	9.64	12.74	2.05	6.11	9.13	1.62	2.51	1.83	3677.11	1442.67	14.28	2.89	2.65	1.75	2.27	1.67	0.89	0.62	4.09	1.02	3.24	4.69	2.59	6.53	3.45	8.17	0.84	7.84	4.16	0.44	8.23	7.71	3.58	2.82	1.48	1.86
ALPI	NM_001631	0.03	0	0	0.08	0.15	0.06	0.09	0.81	0.37	0.09	0	0	0	0	0	0.04	0	0	0.07	0	0	0	0.03	0	0.03	0	0	0	0	0	0	0	0	0.54	0.54	0.4	0.43
ALPK1	NM_001102406,NM_001253884,NM_025144	0.4	0.15	0.14	0.5	0.74	0.85	0.17	0.09	0.15	0.4	0.52	0.11	0.03	0.33	0.53	0.05	0.2	0.07	0	0.65	1.08	0.18	0.36	0.53	0.68	0.79	0.4	1.11	0.33	0.69	3	0.17	0.06	0.54	0.19	0.21	0.11
ALPK2	NM_052947	0.75	0.53	0.89	0	0.04	0.16	0.09	0.29	0.45	0	0	0.05	0.22	0.08	0.16	0.09	0.41	0.21	0.03	1.51	1.03	0.68	2.14	0.29	0.45	0.34	0.18	0.47	0.4	0.3	0.17	0.22	0.68	0.08	0.24	0.82	0.94
ALPK3	NM_020778	1.43	1.16	1.55	1.68	1.55	1.77	5.78	5.58	4.72	0.59	0.28	2.07	1.13	2.2	2.24	4.29	4.21	10.21	0.78	4.34	2.53	12.02	7.18	1.54	1.58	2.26	1.73	2.1	2.3	3.71	2.13	1.96	1.67	2.79	3.02	3.76	3.89
ALPL	NM_000478,NM_001127501,NM_001177520,NM_001369803,NM_001369804,NM_001369805	4.12	2.63	2.04	14.97	7.95	14.26	305.12	230.39	232.32	149.24	67.74	5.97	9.07	24.45	20.79	74.68	72.53	169.65	135.97	12.25	5.79	27.63	12.45	9.66	6.2	15.25	6.72	5.35	6.98	48.95	0.97	4.83	4.04	23.82	33.91	69.2	91.44
ALPP	NM_001632	3.7	6.64	8	1.34	0.95	2.96	19.41	6.71	13.84	679.2	291.53	19.36	11.28	2.12	1.57	16.82	13.2	0.15	0.08	8.98	3.67	115.47	83.68	0.73	1.81	1.24	3.61	5.88	13.59	4.36	7.82	2.92	3.71	1.95	1.98	5.5	4.95
ALS2	NM_001135745,NM_020919	12.64	10.57	11.05	6.5	6.1	5.64	2.18	2.88	2.88	6.93	8.76	16.05	22.08	6.92	7.89	5.38	6.91	19.61	20.89	18.1	14.05	4.4	6.38	8.6	10.73	8.36	7.62	17.72	19.27	17.9	24.42	15.42	17.12	5.55	6.36	4.78	4.21
ALS2CL	NM_001190707,NM_147129,NR_033815,NR_135622	2.99	7.37	6.56	5.06	13.45	13.15	2.44	5.11	4.64	3.67	4.57	4.25	5.9	5.61	6.42	2.91	5.88	2.13	2.03	21.02	14.32	11.78	14.14	3.87	3.93	5.82	7.21	33.63	20.68	19.49	31.28	4.66	7.1	3.7	3.36	5.99	3.98
ALX1	NM_006982	4.23	2.39	3.77	3.47	3.88	2.69	0.06	0.18	0.4	2.76	2.74	5.34	3.07	2.64	1.87	0.44	0.55	0.49	0	2.14	3.86	0.52	0.88	4.61	4.94	3.78	3.27	2.41	3.4	5.18	1.16	5.06	5.82	4.08	5.28	2.07	1.14
ALX3	NM_006492	0	0.04	0.04	0.05	0	0	0	0	0.04	0	0	0	0	0	0	0	0	0.42	0.46	0	0	0	0	0	0	0	0	0	0	0	0	0	0	0	0	0	0
ALX4	NM_021926	0	0	0	0.05	0.05	0.08	0.75	0.96	0.91	0	0.06	0	0	0.04	0.08	0.16	0.46	0	0	0.07	0.02	0	0	0.36	0.2	0.56	0.14	0.02	0.05	0.53	0	0	0	0.28	0.18	2.24	2.27
ALYREF	NM_005782,NR_158770	110.06	165.63	182.15	107.8	85.51	94.68	42.57	58.45	47.43	178.03	208.87	202.22	160.11	150.48	102.65	90.41	61.71	184.45	171.79	104.72	108.32	62.26	64.31	103.41	100.66	79.99	110.35	78.41	88.17	89.51	99.86	212.4	222.12	135.79	147.37	157.71	153.7
AMACR	NM_001167595,NM_014324,NM_203382	2.26	2.92	2.11	0.83	4.05	2.09	0.63	1.5	0.92	0.94	1.89	2.21	5.61	2.81	6.37	1.57	2.34	6.73	13.19	6.23	9.76	5.46	2.37	2.38	2.26	3.14	2.48	3.56	4.66	3.73	4.82	3.4	2.52	2.3	1.89	1.59	1.53
AMBN	NM_016519	0	0	0.13	0	0	0	0.04	0	0	0	0	0	0	0	0	0	0	0	0	0.09	0	0	0	0	0	0	0.04	0	0	0	0	0	0.05	0.05	0	0	0
AMBP	NM_001633	0	0	0	0	0	0	0	0.07	0	0.51	0	0	0	0	0	0	0	1.9	0.76	0	0	0	0	0	0	0	0	0	0	0.1	0	0	0	0	0	0	0
AMBRA1	NM_001267782,NM_001267783,NM_001300731,NM_001367468,NM_001367469,NM_001367470,NM_001367471,NM_017749,NR_160027	18.23	13.13	14.51	10.23	9.72	9.33	11.14	9.62	8.82	27.68	40.93	21.35	19.15	12.34	14.79	16.19	18.31	17.15	15.22	18.8	20.83	22.67	24.61	20.66	22.2	18.82	22.77	16.8	15.97	24.19	19.14	23.49	20.66	14.49	13.62	20.73	19.61
AMD1	NM_001287214,NM_001287215,NM_001287216,NM_001634,NR_109768	66.15	56.01	60.17	107.8	100.25	79.75	67.62	56.26	53.8	120.18	98.42	137.2	112.08	145.47	136.63	118.47	125.89	105.03	77.49	62.67	43.83	86.41	96.4	67.81	62.25	68.92	63.77	48.02	50.78	71.21	97.35	152.32	150.6	123.77	130.21	98.96	96.59
AMDHD1	NM_152435	0	0.13	0	0	0.05	0	0	0	0.03	0	0	0	0.08	0	0	0	0	0	0.3	0.04	0	0	0	0	0	0.16	0	0.05	0	0.1	0.07	0.09	0.05	0.08	0.05	0.04	0
AMDHD2	NM_001145815,NM_001330449,NM_015944	50.4	36.4	60.4	16.91	14.4	11.61	9.36	12.29	8.89	6.23	11.92	29.42	21.97	18.66	16.64	13.76	11.23	11.91	12.9	44.97	49.54	41.65	24.51	52.08	56.21	44.73	51.34	27.79	33.99	31.09	21.65	27.37	23.44	12.54	10.66	10.04	9.7
AMELX	NM_001142,NM_182680,NM_182681	0	0	0	0	0	0	0	0	0	0	0	0	0	0	0	0	0	0	0	0	0	0	0	0	0	0	0	0	0	0	0	0	0	0	0	0	0
AMELY	NM_001143,NM_001364814	0	0	0	0	0	0	0	0	0	0	0	0	0	0	0	0	0	0	0	0	0	0	0	0	0	0	0	0	0	0	0	0	0	0	0	0	0
AMER1	NM_152424	2.83	1.62	2.23	2.31	2.08	2	0.38	0.59	0.49	4.17	4.45	3.56	4.83	1.93	3.26	0.34	1.03	9.04	8.38	3.39	2.75	0.32	0.18	2.01	2.26	2.06	2.55	1.55	2.39	2.43	3.41	5.53	5.29	1.66	2	0.64	0.64
AMER2	NM_152704,NM_199138	0.38	0.07	0.11	0.01	0.01	0	0	0.01	0.01	0	0	0.12	0.03	0	0	0.05	0.04	0.17	0.19	0.3	0.92	0.06	0.72	0.29	0.4	0.29	0.16	0.45	0.29	0.55	1.8	0.2	0.3	0.03	0	0.07	0.04
AMER3	NM_001105193,NM_001105194,NM_001105195,NM_152698	0	0	0	0	0	0	0	0	0	0.09	0	0	0	0	0	0	0	0.13	0	0	0	0	0	0	0	0	0	0	0	0	0	0	0	0	0	0	0
AMFR	NM_001144,NM_001323511,NM_001323512	36.79	32.77	31.63	24.64	21.18	23.57	22.79	22.46	32.39	41.05	43.57	35.42	55.77	29.92	36.06	27.6	34.28	23.96	27.8	46.02	39.57	47.61	36.74	31.69	36.23	28.49	31.92	49.98	48.51	54.08	55.65	34.25	37.4	27.43	25.91	26.72	26.65
AMH	NM_000479	0.91	0.54	2.83	0.31	0.11	0	0.12	0	0.08	0.77	0.72	0	0.89	0.15	0.44	0.16	0.16	0.23	1.51	0.79	0.16	0	0.17	0.05	0.05	0.1	0.75	0.18	0.62	0.33	0.58	0.12	0.12	0.05	0.14	0.22	0.05
AMHR2	NM_001164690,NM_001164691,NM_020547	0.29	0.11	0.52	0.11	0.31	0.19	0.14	0.04	0.13	0.79	0.23	0.34	0.27	0.16	0.37	0.08	0.14	0.24	0	0	0	0.06	0	0.72	0.46	0.89	1.05	0	0.12	0.07	0	0.17	0.17	0.2	0.43	0.2	0.32
AMIGO1	NM_020703	0.53	0.26	0.99	0.67	0.27	0.54	1.1	0.29	0.89	1.78	0.79	0.32	0.2	0.42	0.18	0.34	0.18	2.19	1.87	0.72	0.21	1.24	0.17	0.83	1.08	0.94	0.89	0.94	1.03	2.2	0.73	0.66	0.4	0.35	0.51	0.64	0.67
AMIGO2	NM_001143668,NM_001370299,NM_181847	1.23	0.65	1.45	7.77	6.93	15.33	2.1	2.61	4.47	0	0.29	0.61	0.56	27.86	4.84	15.7	1.92	2.12	9.71	0.48	0.35	11.32	4.7	1.65	1.64	2.53	1.66	1.69	0.99	1.98	0.88	1.67	1.65	7.21	7.94	3.81	5.84
AMIGO3	NM_198722	5.42	7.03	11.86	4.15	3.61	3.58	9.21	8.68	8.42	4.9	5.26	10.87	8.34	7.7	5.94	22.94	10.42	4.96	9.04	9.53	11.33	8.7	8.58	11.3	6.68	8.41	14.95	7.65	6.45	7.67	6.45	5.92	7.87	5.36	5.58	24.62	20.63
AMMECR1	NM_001025580,NM_001171689,NM_015365	9.83	6.45	7.68	6.98	9.04	8.02	11.37	17.54	15.36	7.66	5.86	13.14	22.64	14.49	26.08	24.27	46.18	20.8	24.76	16.8	19.23	90.44	58.26	10.19	9.86	11.52	10.53	7.49	8.64	12.24	32.1	17.66	17.07	19.66	21.35	25.9	28.78
AMMECR1L	NM_001199140,NM_031445	12	11.33	13.93	20.27	21.93	22.26	14.45	13.48	12.85	18.67	20.62	16.02	18.45	25.68	26.49	24.26	25.83	19.07	19.58	13.28	16.22	19.4	19.52	14.04	13.42	16.72	17.16	17.19	18.28	20.94	20.66	20.93	21.26	21.95	23.58	28.68	25.68
AMN	NM_030943	3.23	6.71	9.31	1.11	5.62	3.56	0.05	0.56	0.14	6.24	4.94	1.15	1.52	0.53	0.31	0.37	0.37	0.41	1.19	5.98	7.27	0.74	1.07	4.77	3.84	4.46	9.61	4.17	4.51	5.97	0.97	2.43	2.19	0.84	1.04	0.52	1.01
AMN1	NM_001113402,NM_001278411,NM_001278412,NR_103522,NR_103523	6.72	4.65	3.1	1.72	1.66	1.81	0.86	0.86	1.1	4.91	1.85	8.52	7.19	1.45	3.09	1.17	1.95	5.67	10.26	4.53	2.59	1.78	0.48	5.7	8.61	5.03	2.59	2.68	2.1	5.85	5.92	6.1	5.48	1.87	1.77	1.23	0.88
AMOT	NM_001113490,NM_133265	77.95	37.16	53.79	4.06	6.86	8.19	17.46	27.4	28.69	1.66	0.58	65.19	95.84	20.58	35.23	39.19	83.53	8.72	4.47	133.42	147.09	73.3	241.87	56.44	54.43	51.99	61.94	80.78	72.92	73.51	228.39	92.62	94.66	15.39	15.98	60.52	59.31
AMOTL1	NM_001301007,NM_130847	23.21	18.61	17.9	25.1	20.09	17.39	29.05	16.79	19.2	1.09	1.37	31.91	43.49	31.72	57.3	13.45	31.97	17.74	28.49	43.97	33.41	18.01	29.64	24.31	26.16	23.77	31.84	50.39	36.17	39.4	66.44	36.72	36.75	14.16	15.29	16.01	13.94
AMOTL2	NM_001278683,NM_001278685,NM_001363943,NM_016201	50.47	48.52	55.63	18.78	21.61	16.21	11.55	13.68	9.18	66.95	71.95	58.26	63.19	33.37	30.77	29.9	41.85	108.62	17.77	37.79	50.26	20.77	60.75	40.7	36.94	42.25	38.38	66.26	61.02	62.82	38	76.09	73.78	34.79	34.61	43.85	37.6
AMPD1	NM_000036,NM_001172626	0.04	0	0	0	0	0.04	0.03	0	0	0.06	0	0	0	0	0	0.06	0	0	0	0.04	0	0.04	0.04	0	0.04	0	0.03	0	0.08	0	0	0	0.04	0.04	0.05	0.03	0.07
AMPD2	NM_001257361,NM_001308170,NM_001368809,NM_004037,NM_139156	17.23	19.93	26.48	24.36	28.61	29.6	15.14	20.57	14.31	6.77	6.05	24.71	13.81	21.1	23.86	15.19	18.12	21.56	19.68	27.65	22.24	32.32	20.92	21.38	20.88	23.76	22.59	17.09	17.67	25.54	17.28	23.91	24.5	32.81	34.87	18.18	19.37
AMPD3	NM_000480,NM_001025389,NM_001025390,NM_001172430,NM_001172431	10.79	5.09	7.6	25.52	16.6	22.32	10.24	15.71	13.32	2.77	2.01	6.27	14.92	18.38	39.51	14.85	25.47	2.87	1.36	9.53	8.06	7.16	12.79	36.88	28.92	38.19	33.72	15.29	9.71	24.17	13.74	10.03	11.32	24.7	20.31	19.73	16.25
AMPH	NM_001635,NM_139316	0.06	0	0	0.03	0	0	0.04	0	0	0.05	0.08	0	0.05	0	0	0.04	0.08	3.78	3.16	0	0	0	0	0.03	0.08	0.08	0	0	0	0	0	0	0	0	0	0	0
AMT	NM_000481,NM_001164710,NM_001164711,NM_001164712,NR_028435	13.4	17.27	20.75	14.53	13.87	11.96	9.37	9.84	12.25	54.9	52.24	16.24	13.45	15.55	13.75	13.12	9.04	61.64	45.48	23.65	14.41	11.67	7.48	12.91	15	16.02	14.25	17.4	18.07	17.52	20.57	17.74	18.18	12.25	12.31	10.18	8.03
AMTN	NM_001286731,NM_212557	0	0	0	0	0	0	0	0	0	0	0	0	0	0	0	0	0	0	0	0	0	0	0	0	0	0	0	0	0	0	0	0	0	0	0	0	0
AMY1A	NM_001008221,NM_001008221_2,NM_001008221_3,NM_004038,NM_004038_2,NM_004038_3	0	0	0	0	0	0	0	0	0	0	0	0	0.1	0	0	0	0	0	0	0	0	0	0	0	0	0	0	0	0	0.07	0	0	0	0	0	0	0
AMY1B	NM_001008218,NM_001008218_2,NM_001008218_3	0	0	0	0	0	0	0	0	0	0	0	0	0	0	0	0	0	0	0	0	0	0	0	0	0	0	0	0	0	0	0	0	0	0	0	0	0
AMY1C	NM_001008219,NM_001008219_2,NM_001008219_3,NM_001346780,NM_001346780_2,NM_001346780_3	0	0	0	0	0	0	0	0	0	0	0	0	0	0	0	0	0	0	0	0	0	0	0	0	0	0	0	0	0	0	0	0	0	0	0	0	0
AMY2A	NM_000699	0	0	0	0	0.07	0	0	0	0	0	0	0	0	0	0	0	0.04	0	0	0.05	0	0	0	0	0	0	0	0	0	0	0	0	0	0	0	0	0
AMY2B	NM_020978	0.08	0.13	0.27	0.37	0.68	0.17	0	0.03	0	1.15	3.6	0	0	0.3	0.07	0	0.16	1.18	1.29	0	0	0.04	0	0.08	0.08	0	0.15	0.14	0.13	0.36	0.19	0.14	0.14	0	0.05	0	0
AMZ1	NM_001284355,NM_001321766,NM_133463	4.41	1.73	1.38	17.05	19.25	14.15	3.92	3.7	2.22	2.37	2.69	6.37	2.21	9.37	3.46	2.83	0.68	0.89	0.36	1.68	0.78	6.01	2.68	4.64	5.77	5.15	3.29	2.68	2	2.56	2.6	3.69	2.3	13.63	14.78	1.84	1.26
AMZ2	NM_001033569,NM_001033570,NM_001033571,NM_001033572,NM_001033574,NM_001289054,NM_001289056,NM_001346471,NM_001346472,NM_001346473,NM_001346474,NM_001346475,NM_001346476,NM_001346477,NM_001346478,NM_001346479,NM_001346480,NM_001346481,NM_001346482,NM_001346483,NM_001346484,NM_001346485,NM_016627,NR_144442,NR_144443	86.3	58.28	68.36	63.62	62.56	51.44	14.13	14.04	12.47	92.39	51.32	80.04	86.81	42.95	41.94	19.16	30.39	102.91	91.06	62.8	58.24	27.04	29.14	67.65	90.11	62.24	56.21	79.12	87.29	84.71	96.59	107.96	98.36	54.59	57.89	35.53	34.63
AMZ2P1	NR_026903	0.8	1.11	0.98	1.86	1.24	0.79	0.24	0.2	0.2	3.99	1.71	1.41	1.49	0.97	1.11	0.43	0.59	6.2	2.83	1.09	0.91	0.77	1	0.9	0.92	0.65	0.75	1.01	1.3	0.86	1.35	0.91	1.68	0.83	0.58	0.55	0.35
ANAPC1	NM_022662	26.63	20.3	23.6	24.98	22.28	21.81	13.22	13.72	12.14	34.01	41.85	39.82	44.47	30.21	27.14	19.76	19.93	52.75	49.3	21.84	23.12	10.23	9.07	17.25	19.61	17.1	16.09	18.83	21.81	21.55	36.01	39.26	39.63	21.44	21.86	19.85	19.51
ANAPC10	NM_001256706,NM_001256707,NM_001256708,NM_001256709,NM_001256710,NM_001256711,NM_001256712,NM_001318367,NM_014885,NR_046345	8.77	7.92	8.99	9.85	9.85	8.73	3.51	4.37	2.68	17.89	8.28	10.22	12.43	10.88	9.34	6.38	5.77	17.64	16.15	7.01	8.3	6.03	4.09	6.95	7	7.27	6.39	9.7	9.25	11.22	11.21	12.9	14.35	9.42	9.44	6.7	6.94
ANAPC11	NM_001002244,NM_001002245,NM_001002246,NM_001002247,NM_001002248,NM_001002249,NM_001289414,NM_001289415,NM_001289416,NM_001289417,NM_001289420,NM_016476	213.21	237.21	237.35	148.96	149.19	167.18	97.77	92.34	88	216.08	227.89	186.03	199.89	119.2	102.04	101.47	101.45	168.3	194.9	179.27	198.7	95.72	100.22	205.77	232.58	187.41	192.27	155.52	152.87	175.23	155.42	153.46	155.67	152.71	129.24	108.66	101.55
ANAPC13	NM_001242374,NM_001242375,NM_015391	69.69	89.11	90.9	51.52	69.6	64.37	26.49	25.72	22.3	43.35	24.69	103.67	78.66	76.83	57.77	27.35	43.4	55.25	69.09	62.27	54.4	26.92	32.92	53.93	61.72	49	51.85	72.03	70.65	86.22	105.52	140.05	128.91	58.99	56.75	37.47	36.43
ANAPC15	NM_001278485,NM_001278486,NM_001278487,NM_001278488,NM_001278489,NM_001278490,NM_001278491,NM_001278492,NM_001278493,NM_001278494,NM_001330321,NM_014042	38.39	95.28	103.07	40.85	35.64	39.62	27.52	21.66	24.11	92.35	106.58	95.17	108.27	47.58	39.83	30.2	34.59	113.62	113.92	76.89	90.21	48.38	62.1	41.62	45.12	38.31	43.15	72.08	87.27	74.3	73.33	74.04	82.86	36.06	37.39	34.89	34.57
ANAPC16	NM_001242546,NM_001242547,NM_001242548,NM_001366791,NM_173473,NR_038391,NR_038392	19.91	21.57	23.24	25.33	20.28	20.57	9.98	8.31	7.37	27.35	25.94	25.8	30.99	21.79	22.23	11.86	15.06	44.31	38.29	30.03	23.8	16.21	19.01	12.5	14.65	15.6	15.64	30.53	30.84	31.01	33.56	22.92	23.57	18.03	20.31	13.07	11.6
ANAPC1P1	NR_037931	0	0	0	0	0	0	0	0	0	0	0	0	0.11	0	0.19	0	0	0.24	0	0.1	0.06	0	0	0	0	0	0	0	0	0	0	0	0.12	0	0.07	0	0
ANAPC2	NM_013366	31.25	39.91	47.98	18.76	18.24	16.66	19.77	22.41	19.48	6.98	11.74	48.21	50.15	28.33	28.47	27.69	27.68	20.09	21.71	61.97	55.85	44.13	40.29	42.97	40.62	41.67	44.93	45.6	41.83	48.99	36.62	42.43	44.28	23.1	21.08	26.12	25.19
ANAPC4	NM_001286756,NM_013367	29.75	16.2	16.52	18.03	18.57	11.84	6.43	12.75	7.44	15.84	13.57	30.08	23.62	22.89	18.99	18.52	19.68	16.75	19.29	24.22	19.35	17.45	14.14	17.95	22.53	22.18	16.74	22.15	18.43	24.36	34.89	40.51	43.06	21.87	23.99	20.2	21.74
ANAPC5	NM_001137559,NM_001330489,NM_016237	129.79	110.57	137.24	90.1	94.03	90.27	100.15	86.9	108.49	131.13	138.84	180.59	166.74	127.04	116.49	107.46	118.85	87.25	87.41	106.33	102.51	81.6	74.7	107.63	123.66	114.47	106.73	102.07	118.48	118.74	122.11	158.91	167.48	113.53	119.06	99.79	102.31
ANAPC7	NM_001137664,NM_016238	34.87	31.03	32	31.35	27.6	27.81	16.45	16.43	16.76	26.98	24.72	45.64	46.46	30.53	25.32	22.88	25.65	52.35	57.11	44	37.44	23.2	20.96	31.23	34.37	33.07	28.7	48.97	54.44	58.3	51.59	62.98	59.75	32.12	31.58	31.56	29.67
ANG	NM_001097577,NM_001145	8.96	6.64	4.25	3.99	4.17	3.64	4.82	5.94	6.29	0	0	1.97	0.28	2.27	4.35	7.4	9.48	10.43	7.12	7.15	9.59	4.88	0.85	10.3	10.08	7.88	6.45	4.02	4.57	7.72	5.42	1.5	1.27	3.44	3.22	5.25	3.44
ANGEL1	NM_001370746,NM_001370747,NM_001370748,NM_015305	10.07	9.02	8.91	8.79	12.57	8.98	13.66	13.92	9.37	18.02	13.23	11.44	10.08	8.13	11.69	11.74	15.02	17.67	18.74	10.7	10.44	10.02	5.08	8.07	7.71	8.86	7.8	8.99	9.42	10.95	10.61	11.24	11.13	8.8	8.64	11.81	11.81
ANGEL2	NM_001300753,NM_001300755,NM_001300757,NM_001300758,NM_144567,NR_125333	3.16	2.81	4.44	5.25	5.46	4.29	1.28	1.16	0.9	7.55	5.79	6.41	8.49	5.22	5.25	1.86	3.24	11.53	10.33	4.02	3.79	2.76	1.9	2.3	2.64	3.1	2.9	4.66	4.39	6.01	7.38	9.23	10.4	4.5	5.3	3.7	2.7
ANGPT1	NM_001146,NM_001199859,NM_001314051	3.63	2.5	3.81	4.48	3.91	3.84	1.25	1.21	0.88	3.11	0.82	5.45	7.65	5.4	5.28	1.96	3.7	0	1.27	3.12	2.1	0.56	0.41	2.67	2.87	3.32	2.95	6.24	6.4	6.59	1.26	7.58	7.9	4.15	4.25	2.23	2.38
ANGPT2	NM_001118887,NM_001118888,NM_001147	0.05	0.08	0.05	0.49	0.35	1.12	0.43	0.6	0.61	0	0	0.31	0.67	0.26	0.4	0.2	0.13	0	0	0.67	0.35	3.69	0.39	0.08	0	0.14	0.08	0.32	1.13	0.45	1	0.51	1.26	1.07	0.85	0.24	0.1
ANGPT4	NM_001322809,NM_015985	1.15	0.48	1.09	8.45	58.27	39.43	11.27	118.4	54.41	0.03	0	0.04	0.18	4.1	13.97	24.57	56.31	0.46	0	1.57	1.25	1.65	1.19	10.98	7.71	20.13	9.54	0.24	0.27	2.4	0	0.99	0.64	66.44	49.48	134.24	86.68
ANGPTL1	NM_001376763,NM_004673	0	0	0	0	0	0	0	0	0	0	0.07	0	0	0	0.09	0	0.04	0.06	0	0	0	0.75	0.49	0	0	0	0	0	0	0	0	0	0	0	0	0	0.02
ANGPTL2	NM_012098	0	0.02	0	0	0	0	0	0	0.02	0.51	0.33	0	0	0	0	0	0	8.08	3.27	0	0	0	0	0.02	0	0.05	0	0.06	0	0.13	0	0.2	0.2	0.03	0.03	0.16	0.08
ANGPTL3	NM_014495	0	0	0	0	0	0	0	0	0	0	0	0	0	0	0	0	0	0	0	0	0	0	0	0	0	0	0	0	0	0	0	0	0	0	0	0	0
ANGPTL4	NM_001039667,NM_139314,NR_104213	0.24	0.43	0.81	75.56	21.45	27.34	14.89	12.49	10.68	0.82	0.35	0.31	0.31	8.21	5.56	7.6	1.96	1.85	1.21	0	0.15	28.18	9.63	0.7	0.93	1.68	0.92	0.74	0.87	1.61	0.17	0.4	0.67	39.73	46.19	8.31	9.11
ANGPTL5	NM_178127	0.24	0.12	0.26	0	0.04	0	0	0.03	0	0	0	0.4	0.15	0	0.07	0	0	0	0	0.22	0.19	0	0	0.04	0.08	0.19	0.07	0.09	0.42	0.39	0.12	0.48	0.3	0	0	0	0.04
ANGPTL6	NM_001321411,NM_031917	0.11	0.04	0	0.05	0.06	0	0	0	0	0.66	0.29	0.11	0.1	0	0	0	0	0	0.13	0.05	0	0	0	0.15	0.16	0.15	0.09	0.06	0	0.32	0	0	0	0	0	0	0.05
ANGPTL7	NM_021146	0	0.1	0.04	0	0	0	0	0	0	0	0	0	0	0	0	0.06	0	0	0	0.04	0	0	0	0.04	0	0.24	0	0.47	0.45	0.63	0.13	0.05	0.05	0	0	0.21	0.04
ANGPTL8	NM_018687	0	0.1	0	0	0	0	0	0	0	0	0	0	0	0	0	0	0	0	0	0.11	0.12	0.12	0	0	0	0	0.11	0	0	0	0	0	0	0	0	0.1	0
ANHX	NM_001191054,NM_001372060	0	0	0	0	0	0.05	0	0	0	0.8	0.22	0	0	0	0	0	0	0	0	0	0	0	0	0	0	0	0	0	0	0	0	0	0	0	0	0	0
ANK1	NM_000037,NM_001142445,NM_001142446,NM_020475,NM_020476,NM_020477,NM_020478,NM_020480	17.98	25.21	15.34	4.63	4.64	2.34	4.51	11.4	2.52	1.53	2.99	12.1	2.27	1	0.6	2.85	1.42	6.97	12.54	91.53	89.06	8.48	7.93	33.56	37.03	21.62	42.38	38.17	43.53	50.64	51.83	25.67	36.62	10.9	10.76	8.58	11.01
ANK2	NM_001127493,NM_001148,NM_001354225,NM_001354228,NM_001354230,NM_001354231,NM_001354232,NM_001354235,NM_001354236,NM_001354237,NM_001354239,NM_001354240,NM_001354241,NM_001354242,NM_001354243,NM_001354244,NM_001354245,NM_001354246,NM_001354249,NM_001354252,NM_001354253,NM_001354254,NM_001354255,NM_001354256,NM_001354257,NM_001354258,NM_001354260,NM_001354261,NM_001354262,NM_001354264,NM_001354265…	0.94	0.45	0.33	0.17	0.06	0.14	0.67	0.86	0.4	3.92	5.87	0.98	0.94	0.87	1.03	1.17	0.92	9.04	11.28	0.97	0.51	0.34	0.31	0.65	0.97	0.98	0.49	1.21	0.92	1.98	0.39	0.51	0.31	0.94	0.64	0.79	0.56
ANK3	NM_001149,NM_001204403,NM_001204404,NM_001320874,NM_020987	7.95	3.58	3.55	7.34	14.13	11.25	9.6	5.18	8.75	4.74	10.27	7.44	7.43	10.35	10.7	4.87	11.47	19.83	20.02	9.19	13.9	1.84	4.18	6.59	5.1	5.74	5.78	8.94	5.9	9.52	25.94	10.39	10.08	7.67	7.49	6.66	6.3
ANKAR	NM_144708	0.06	0.13	0.06	0.04	0.13	0.02	0.02	0.08	0.03	0	0.06	0.08	0.04	0.14	0.14	0.12	0.21	0.13	0.24	0.04	0.16	0	0.04	0	0	0.04	0.13	0	0	0	0.22	0.11	0.29	0.1	0.1	0.12	0.16
ANKDD1A	NM_182703	2.09	0.86	0.96	3.74	5.9	3.28	0.88	0.63	0.47	0.38	0.45	1.21	0.61	3.55	2.42	0.48	0.96	1.73	0.7	1.55	1.6	0.38	1.05	2.73	2.05	2.26	2.04	0.56	1.17	2.06	1.05	0.88	0.65	1.84	1.25	0.42	0.65
ANKDD1B	NM_001276713	0.18	0.37	0.2	0.22	0.36	0.11	0.25	0.36	0.19	0.59	1.24	0.67	0.95	0.15	0.91	0.16	1.02	0.16	0.09	0.17	0.64	0	0.47	0.07	0.11	0.38	0.52	0.53	0.85	0.95	0.17	0.32	0.16	0.38	0.14	0.27	0.31
ANKEF1	NM_001303472,NM_022096,NM_198798	1.93	1.17	1.44	2.64	1.12	1.31	1.05	0.71	0.71	1.45	1.38	2.92	3.4	1.6	2.2	1.38	1.92	6.47	5.05	4.7	3.09	1.89	1.1	1.24	1.33	1.36	1.98	3.71	2.53	4.41	4.48	3.43	3.97	1.46	1.4	1.77	1.67
ANKFN1	NM_001365758,NM_001370326,NM_153228	0.12	0	0.04	0.15	0.17	0.31	0.69	0.61	0.52	0	0	0	0	0.28	0.76	0.64	1.09	0	0.09	0.07	0.11	0.04	0.42	0.83	0.87	0.77	0.43	0	0	0.76	0	0.04	0.04	0.88	1.06	1.94	1.8
ANKFY1	NM_001257999,NM_001330063,NM_016376,NR_047571	26.6	17.68	19.33	15.03	15.13	12.7	8.45	10.18	8.23	9.66	12.2	30.2	25.05	21.88	33.74	14.24	27.49	20.26	19.43	26	26.54	11.11	13.98	21.3	23.76	17.61	18.53	23.49	18.73	27.51	38.26	35.19	33.8	16.58	17.82	15.59	15.81
ANKH	NM_054027	1.95	4.69	1.44	0.11	0.23	0.06	0.09	0.24	0.06	3.18	4.05	3.52	0.44	0.88	0.33	0.53	0.1	3.9	5.14	8.05	11.29	0.79	2.13	4.77	3.79	2.91	2.6	6.26	3.61	5.84	14.35	6.18	6.68	0.74	0.92	1.19	1.56
ANKHD1	NM_001197030,NM_017747,NM_017978,NM_024668	27.53	14.69	15.8	24.13	19.21	24.33	19.48	19.26	20.8	57.98	32.84	25.66	20.06	24.6	25.84	39.01	35.15	45.05	40.71	19.7	14.5	25.48	22.82	20.71	23.84	21.67	18.03	12.58	19.06	22.59	21.56	29.42	31.13	31.51	32.5	36.96	38.25
ANKHD1-EIF4EBP3	NM_020690	21.53	8.94	12.86	9.97	11.74	9.57	10.01	10.08	8.36	0.74	3.39	15.64	15.46	8.82	7.7	18.98	11.96	6.66	8.24	14.58	20.92	24.68	36.61	21.35	18.89	16.59	19.76	9.19	9.04	10.48	20.07	15.2	13.62	9.75	10.81	18.68	19.9
ANKIB1	NM_019004	32.99	17.31	17.88	38.93	44.8	39.88	16.86	15.84	17.37	10.48	12.33	35.77	40.08	44.88	46.2	25.22	31.83	17.99	18.92	27.89	29.58	22.99	27.01	29.1	30.76	29.85	25.36	33.87	30.22	34.97	42.89	35.12	35.21	30.18	32.73	20.48	19.84
ANKK1	NM_178510	0.04	0.11	0	0	0	0	0	0	0	0	0	0	0	0	0	0	0	0	0	0.03	0.29	0.07	1.09	0.07	0.14	0.07	0.29	0.93	0.54	0.63	0.11	0.12	0	0.03	0	0.06	0
ANKLE1	NM_001278443,NM_001278444,NM_001278445,NM_152363,NR_103530	1.95	1.33	1.93	0.79	1.56	0.97	0.26	0.8	0.66	3.04	2.68	0.76	0.43	0.24	0.29	0.75	0.1	1.96	8.45	0.35	1.95	0.25	0.6	2.75	2.71	3.6	2.15	1.28	2.49	1.55	0.43	8.05	4.92	1.6	1.35	1.49	1.54
ANKLE2	NM_015114	24.11	23.99	29.06	26.59	23.08	22.13	16.46	18.27	13.79	20.82	18.79	30.67	28.88	28.1	26.96	28.52	31.67	22.33	20.66	26.86	28.09	32.92	36.16	26.97	28.17	29.31	25.1	29	31.9	32.79	34.27	38.56	39.93	30.61	30.75	30.56	29.25
ANKMY1	NM_001282771,NM_001282780,NM_001282781,NM_001308375,NM_001354023,NM_001354024,NM_001354025,NM_001354026,NM_016552,NM_017844,NR_148696,NR_148697,NR_148698	2.11	2.32	3.06	3.8	3.41	3.22	2.89	3.1	2.12	0.86	1.3	2.39	2.74	4.44	5.42	4.14	2.73	2.05	2.4	4.88	4.37	6	6.81	1.9	1.96	3.46	3.25	2.88	3.52	3.29	3.68	2.55	3.24	3.35	4.21	3.25	3.12
ANKMY2	NM_020319	31.65	17.81	23.85	16.64	22.07	19.06	3.83	8	6.37	8.21	7.21	26.04	18.34	15.64	13.2	9.54	8.91	11.1	16.7	17.13	22.59	7.58	12.3	21.17	29.36	21.11	18.29	13.95	17.24	21.02	18.68	31.19	26.71	21.98	21.26	18.17	17.78
ANKRA2	NM_023039	6.3	5.63	5.27	15.76	13.94	15.02	7	8.13	6.26	19.74	10	8.81	9.62	13.91	11.36	8.53	10.64	16.04	17.18	6.29	6.37	14.23	12.11	6.15	5.45	6.98	7.08	8.8	9.29	8.72	6.56	7.67	6.58	9.37	9.99	10.19	10.59
ANKRD1	NM_014391	0.49	2.57	1.33	0.05	0.21	0.19	0.18	0.99	0.22	8.21	3.35	5.3	3.96	0.34	0.88	5.13	18.36	1.15	0	15.84	6.83	1.95	7.06	1.57	1.52	4.93	1.27	62.76	33.47	130.47	29.42	33.91	42.25	0.23	0.18	11.85	7.88
ANKRD10	NM_001286721,NM_017664,NR_104586,NR_104587	28.54	34.16	35.51	34.35	43.31	31.33	25.61	32.69	20.67	20.64	26.19	24.03	21.93	22.17	29.38	45.41	47.73	54.55	46.35	48.43	34.02	326.46	127.84	32.99	40.3	42.96	34.45	26.67	30.86	41.35	25.99	26.44	25.78	30.59	28.69	40	41.12
ANKRD11	NM_001256182,NM_001256183,NM_013275,NR_045839	32.75	22.91	26.65	24.76	21.85	20.93	23.1	25.02	21.46	26.5	36.91	33.83	36.91	28.01	30.86	40.28	33.72	39.54	34.8	29.27	33.55	33.06	38.2	40.11	34.56	34.21	32.73	21.55	24.92	29.98	28.2	32.11	33.55	33.34	32.85	37.03	34.95
ANKRD12	NM_001083625,NM_001204056,NM_015208	2.73	1.54	1.49	4.95	4.93	5.04	3.5	3.56	3.22	3.3	2.75	3.82	3.04	4.48	4.77	5.47	6.24	4.63	4.36	2.53	2.54	6.95	6.79	1.89	2.36	2.18	1.54	3.04	2.65	3.44	5.58	4.93	5.11	4.28	4.79	4.14	4.36
ANKRD13A	NM_033121	25.86	18.51	22.52	49.08	88.8	79.42	26.73	20.53	22.54	25.86	18.66	35.37	47.65	115.84	134.71	30.57	59.59	8.62	11.67	52.28	48.23	38.26	62.67	28.55	30.16	32.69	30.06	41.37	29.96	51.15	129.69	30.51	31.62	41.74	52.35	18.26	21.71
ANKRD13B	NM_152345	3.01	2.01	3.11	0.15	0.14	0.15	0.1	0.06	0.08	2.78	1.79	1.88	0.43	0.22	0.04	0.04	0.15	11.88	8.03	4.58	0.98	0.28	0.14	3.04	3.63	2.26	2.28	1.2	1.48	0.86	1.43	4.16	3.84	0.29	0.16	0.41	0.27
ANKRD13C	NM_030816	13.26	10.87	9.78	11.58	11.62	11.84	10.17	10.89	9.89	11.99	8	17.59	15.62	12.76	13.12	17.8	17.56	7.93	10.3	13.2	14.03	15.47	17.23	12.24	12.47	12.96	11.57	14.7	11.55	15.73	18.9	19.56	20.2	12.79	12.98	16.3	16.7
ANKRD13D	NM_001347901,NM_207354	18.82	24.81	26.4	25.97	20.65	25.84	14.28	15.96	15.14	15.54	10.61	18.93	16.07	20.49	21.9	9.11	14.09	11.36	14.45	24.27	28.57	31.79	28.71	35.15	31.26	37.12	36.44	30.03	31.61	38.49	18.89	22.29	19.55	19.33	19.84	10.64	11.98
ANKRD16	NM_001009941,NM_001009943,NM_019046	3.34	4.19	4.86	2.69	2.59	2.94	0.49	0.78	0.59	3.24	5.63	4.75	3.62	2.66	1.98	0.86	0.8	9.67	8.19	4.17	3.86	1.33	0.91	2.53	3.09	2.03	2.96	3.25	3.11	2.14	3.58	3.68	3.98	2.31	2.55	2	1.21
ANKRD17	NM_001286771,NM_015574,NM_032217,NM_198889	30.35	14.61	18.76	28.65	31.26	28.97	21.49	22.86	19.99	20.78	23.67	36.22	30.91	34.16	35.17	33.91	38.71	24.63	27.99	25.22	27.56	34.04	35.45	28.24	27.07	28.19	25.25	20.78	17.27	24.97	37	43.71	42.79	36.48	39.14	36.98	39.02
ANKRD18A	NM_001331100,NM_147195	0	0.02	0.02	2.03	0.28	1.01	0	0	0.05	0.21	0.03	0.05	0.21	0.1	0.15	0	0	2.45	1.86	0.19	0.11	0	0	0.06	0.12	0.25	0	0.11	0.17	0.48	0.04	0.03	0.02	0.05	0.03	0.02	0
ANKRD18B	NM_001353432	0.05	0.13	0.13	0.26	0.62	1.07	0	0.06	0.02	0.62	0.79	0.24	1.02	0.5	0.36	0.14	0.18	3.75	1.94	0.75	0.63	0.07	0.03	0	0.08	0.05	0.13	0.25	0.23	0.31	1	0.34	0.79	0.41	0.24	0.08	0.16
ANKRD18CP	NR_136286	0.05	0.2	0.87	0	0.18	0.14	0	0.06	0.12	0.76	0.23	0.14	0.13	0	0	0	0.03	3.93	4.39	0.07	0.32	0	0.16	0.09	0.27	0.18	0.2	0.29	0.08	0.21	0	0	0.03	0.02	0	0.02	0
ANKRD18DP	NR_003291	0	0	0	0	0	0	0	0	0	0	0	0	0	0	0	0	0	0.07	0.08	0	0	0	0	0	0	0	0	0.04	0	0.04	0	0	0	0	0	0	0
ANKRD19P	NR_026868	0.82	2.05	3.45	7.98	8.53	6.73	0.03	0.13	0.15	3.6	2.05	0.99	0.84	4.24	5.43	0.48	0.24	0.53	4.53	4.69	5.46	0.2	0.04	1.66	2.73	3.18	1.72	1.4	3.12	5.55	2.52	4.31	2.09	3.92	3.85	0.71	0.54
ANKRD2	NM_001129981,NM_001291218,NM_001291219,NM_001346793,NM_020349	1.63	12.93	6.28	0.83	2.06	1.15	0	0.36	0.22	1.23	0.13	10.12	18.38	1.29	1.94	0.33	3.03	0	0	14.57	11.69	0.29	0.46	2.48	2.64	7.77	6.77	55.53	25.93	36.42	10.23	19.92	15.41	0.49	0.4	1.82	0.63
ANKRD20A1	NM_032250,NM_032250_2	0.04	0.02	0	0	0.17	0.02	0	0	0	0	0	0	0	0.04	0	0	0	0.03	0.14	0	0	0	0	0	0.03	0.02	0	0.15	0	0.05	0	0.06	0.06	0.05	0	0	0
ANKRD20A11P	NR_027270	0	0.07	0	0	0	0	0	0	0	0	0	0	0	0	0	0	0	0	0	0.17	0	0.09	0	0	0.18	0	0.08	0	0.2	0.12	0.15	0	0	0	0	0	0
ANKRD20A19P	NR_073430	0.02	0.01	0	0.75	0.34	0.19	0.04	0.03	0.03	0.23	0	0	0	0	0.12	0.03	0.05	0	0	0.02	0	0	0	0.02	0.03	0	0	0	0.08	0.02	0	0.06	0.19	0.17	0.09	0.01	0.02
ANKRD20A2	NM_001012421,NM_001012421_2	0.01	0	0	0	0	0.04	0	0	0	0	0	0	0	0	0	0	0	0.03	0.11	0	0	0	0	0	0	0	0	0	0	0.11	0	0	0	0	0	0	0
ANKRD20A3	NM_001012419,NM_001012419_2,NM_001012419_3	0	0	0	0	0	0	0	0	0	0	0	0	0	0	0	0	0	0	0	0	0	0	0	0	0	0	0.1	0	0.17	0	0	0	0	0	0	0	0
ANKRD20A4	NM_001098805	0	0	0	0	0	0	0	0	0	0	0	0	0	0	0	0	0	0	0	0	0	0	0	0	0	0	0	0.08	0	0	0	0	0	0	0	0	0
ANKRD20A4-ANKRD20A20P	NR_146419	0	0.03	0	0.02	0	0	0	0	0	0	0.06	0.04	0	0	0.07	0	0	0	0.15	0	0	0	0	0.04	0.12	0.02	0	0	0.05	0.19	0	0	0	0.04	0	0.04	0
ANKRD20A5P	NR_040113	0	0.12	0.09	0.02	0.03	0.05	0.09	0	0	0.08	0	0.05	0.09	0	0	0.04	0.04	0	0.12	0.05	0.12	0.12	0.03	0.02	0.03	0.12	0.24	0.66	1.02	0.95	0	0.11	0.21	0	0	0.02	0.02
ANKRD20A8P	NR_003366	0.03	0	0	0.37	0.05	0.06	0	0.02	0	0	0	0.7	0	0.38	0	0.18	0	0	0	0.05	0.02	0	0	0	0.07	0	0	0	0.03	0.24	0	0	0	0	0.1	0	0.07
ANKRD20A9P	NR_138091	0	0	0	0	0	0	0	0	0	0	0	0.06	0	0	0	0	0	0	0	0.03	0	0	0	0	0.04	0.09	0	0	0.2	0.1	0	0	0	0	0	0	0
ANKRD22	NM_144590	0.02	0	0	0	0	0	0.02	0	0	0	0	0	0	0	0	0	0	0	0.06	0.02	0	0	0	0	0	0	0	0.89	0.23	0.79	0.04	0.05	0.03	0	0	0	0
ANKRD23	NM_144994	1.82	1.7	3.22	1.85	2.38	1.44	0.57	1.06	0.46	1.16	1.52	0.81	1.08	0.91	1.26	1.33	1.75	1.4	1.45	1.17	2.19	1.5	1.78	1.6	1.42	2	1.65	2.45	1.65	1.7	0.78	1.31	1.02	0.79	0.64	1.84	2.29
ANKRD24	NM_133475	4.54	4.39	8.67	55.95	57.63	96.27	1.45	1.87	3.13	4	3.55	4.31	2.57	20.26	17.93	2.77	4.23	9.54	1.71	4.21	1.48	6.45	5.67	3.1	5.13	3.79	3.67	1.79	3.85	2.3	3.72	3.5	2.72	38.88	34.98	1.39	1.28
ANKRD26	NM_001256053,NM_014915	2.35	1.47	1.35	3.15	3.08	2.08	0.62	0.72	0.48	1.97	1.6	3.26	1.97	3.98	2.66	0.76	1.03	3.6	1.74	2.48	2.29	1.21	0.74	1.31	1.62	1.39	1.24	2.32	2.73	2.78	6.65	5.64	5.14	3.12	3.25	1.56	1.52
ANKRD26P1	NR_026556	0.01	0.01	0.01	0.06	0.05	0.01	0.02	0	0	0.16	0.22	0	0.03	0	0	0	0	0	0	0	0	0	0.03	0.05	0.14	0.1	0.01	0	0.02	0.04	0	0.08	0.06	0	0	0.05	0.03
ANKRD26P3	NR_027248	0.1	0	0	1.47	0.13	0.29	0	0	0	0	0	0	0	0	0.08	0	0	0	0	0	0	0	0	0.04	0.12	0.02	0	0	0.05	0.36	0	0	0	0.02	0	0	0
ANKRD27	NM_032139	27.37	18.52	21.27	26.88	27.85	29.81	12.07	11.69	11.68	19.77	16.46	21.87	21.82	20.94	18.52	13.62	16.38	39.96	29.38	16.7	26.73	34.69	29.21	21.55	24.5	19.29	18.24	16.39	15.38	20.27	25.18	21.71	22.49	21.89	21.76	13.71	12.95
ANKRD28	NM_001195098,NM_001195099,NM_001349277,NM_001349278,NM_001349279,NM_001349280,NM_001349281,NM_001349282,NM_001349283,NM_001349284,NM_001349285,NM_015199,NR_146111,NR_146112	10.18	6.61	7.83	7.79	7.04	7.56	5.25	6.27	6.26	17.03	15.89	15.52	16.19	10.75	9.17	7.33	6.78	19.28	23.57	9.37	9.67	6.24	6.47	6.12	7.77	5.42	5.22	7.78	8.2	10.14	15.49	13.69	14.87	5.55	5.7	7.56	7.95
ANKRD29	NM_001308238,NM_173505	0	0.02	0	0	0	0	0	0.05	0	0	0.08	0	0	0	0	0	0	0.24	0.13	0.03	0.03	0	0	0.02	0	0.03	0	0.09	0.65	0.44	0	0	0	0	0	0	0
ANKRD30A	NM_052997	0	0	0	0	0.04	0	0	0.03	0	0	0	0	0	0.2	0.1	0.03	0	0	0	0	0	0	0	0.04	0.06	0.02	0.04	0.07	0	0.18	0	0	0	0.14	0.16	0	0
ANKRD30B	NM_001367607,NR_160272	0	0	0	0	0.03	0	0	0	0	0	0	0	0	0	0	0	0	0.04	0	0	0.09	0	0.35	0.02	0	0	0	0	0	0.13	0	0	0	0	0	0	0
ANKRD30BL	NM_001358416,NR_027019,NR_027020,NR_152415,NR_163999,NR_164000	0	0	0	0	0	0	0	0	0	0	0	0	0	0	0	0	0	0	0	0	0	0	0	0	0	0	0	0	0	0	0	0	0	0	0	0	0
ANKRD30BP2	NR_026916	0	0	0	0	0	0	0	0	0	0	0	0	0	0	0	0	0	0	0	0	0	0	0	0	0.03	0	0	0	0	0.03	0	0	0	0	0	0	0
ANKRD30BP3	NR_033891	0	0	0	0	0	0	0	0	0	0	0	0	0	0	0	0	0	0	0	0	0	0	0	0	0	0	0	0	0	0	0	0	0	0	0	0	0
ANKRD31	NM_001164443,NM_001372053	0.07	0.04	0.01	0.06	0.02	0	0	0	0	0	0	0.12	0.14	0.06	0	0	0.02	0.16	0.07	0.03	0.06	0.01	0	0.01	0.01	0.01	0	0.02	0.13	0.09	0.43	0.13	0.27	0.04	0	0.01	0.04
ANKRD33	NM_001130015,NM_001304459,NM_001304460,NM_182608	0.88	0.34	0.52	2.8	2.91	2.1	4.91	19.28	8.64	1.48	1.64	0.25	0	0.09	0	1.36	0	0.55	0	1.34	0.45	4.55	0.07	2.22	2.28	4.4	1.97	0.23	1.89	3.88	0.08	0.23	0.22	1.6	1.68	3.66	3.92
ANKRD33B	NM_001164440	10.27	8.48	8.26	1.99	5.8	2.48	1.14	1.87	1.41	1.24	1.24	18.21	24.92	8.4	12.72	7.07	15.46	9.28	1.53	15.75	15.7	18.75	33.24	9.52	12.14	12.08	10.67	14.46	11.04	12.79	23.8	17.39	18.28	5.91	6.25	4.74	5.22
ANKRD34A	NM_001039888	0.79	1	0.75	0.07	0.14	0.05	0	0	0	1.71	1.42	0.62	0.9	0.04	0	0.07	0.37	0	0.06	2.01	0.92	0.03	0.14	0.99	1.43	1.81	1.63	3.13	2.32	1.76	1.87	1.17	1.18	0.05	0.1	0.23	0.12
ANKRD34B	NM_001004441	0.37	0.27	0.43	0.07	0.03	0.05	0	0	0	0	0.03	1.19	0.5	0	0	0.11	0.36	2.06	0.06	1.87	0.94	0.19	1	0.18	0.4	0.55	0.24	0.9	0.23	0.73	1.73	0.81	1.09	0.05	0	0.29	0.16
ANKRD34C	NM_001146341	0	0	0	0	0	0	0	0	0	0	0	0	0.09	0	0	0.02	0	0.07	0	0	0.02	0	0	0	0.02	0	0	0.05	0.02	0.08	0	0	0	0	0	0	0
ANKRD34C-AS1	NR_038997	0	0	0	0	0	0	0	0	0	0	0	0	0	0	0	0	0	0	0	0	0	0	0	0	0	0	0	0	0	0	0	0	0	0	0	0	0
ANKRD35	NM_001280799,NM_144698	0.09	0.04	0.14	0.06	0	0.03	0.05	0.02	0.02	0.48	0.08	0.42	0.39	0.13	0.05	0.04	0	4.24	3.24	0.76	0.32	0.47	0.32	0.24	0.17	0.36	0.24	0.76	0.29	0.44	0.52	0.29	0.39	0.08	0.04	0.07	0.11
ANKRD36	NM_001354587,NM_198555	0.9	0.82	0.83	1.15	1.32	0.9	0.01	0.14	0.03	0.82	0.85	1.2	0.88	1.92	1.29	0.14	0.14	2.08	1.56	0.97	1.11	0.02	0.23	0.6	0.55	0.76	0.57	0.43	0.91	0.7	1.33	1.85	1.66	0.48	0.78	0.31	0.31
ANKRD36B	NM_001353337,NM_025190	1.95	1.8	2.28	3.01	2.28	1.86	0.64	0.64	0.13	2.77	3.17	2.68	2.73	3.18	2.13	0.26	1.03	2.65	1.72	3.67	4.09	0.36	0.36	3.23	2.48	2.67	3.09	3.42	3.78	3.7	3.07	3.21	3.86	1.6	1.55	0.9	0.35
ANKRD36BP1	NR_026844	0	0	0	0	0	0	0	0	0	0	0	0	0	0	0	0	0	0	0	0	0	0	0	0	0	0	0	0	0	0	0	0	0	0	0	0	0
ANKRD36BP2	NR_015424	0	0	0	0.05	0	0	0	0	0.04	0	0	0	0	0	0	0	0	0.24	0	0	0	0	0.06	0	0.05	0	0	0	0.3	0.34	0	0.06	0	0	0.07	0.05	0
ANKRD36C	NM_001310154	0.13	0.14	0.03	0.08	0.13	0.05	0	0	0	0.04	0	0.17	0.21	0.16	0.12	0	0.03	0.38	0.37	0.21	0.23	0	0.01	0.09	0.17	0.2	0.15	0.06	0.31	0.26	0.33	0.14	0.24	0.12	0.12	0.07	0.02
ANKRD37	NM_181726	1.88	3.72	2.96	7.17	5.69	9.37	2.57	27.66	12.67	20.63	13.93	3.79	2.12	3.62	2.36	7.97	1.05	5.26	1.36	2.73	5.06	2.91	6.74	1.92	2.3	2.63	2.45	2.19	1.34	4.89	1.57	2.55	3.93	17.14	17.31	15.87	15.68
ANKRD39	NM_016466	28.88	34.55	33.05	19.48	22.11	17.76	8.71	18.68	10.36	30.91	18.78	29.52	28.02	11.89	12.8	11.36	21.51	19.32	23.83	39.01	39.9	15.99	13.98	27.18	25.11	23.57	26.92	27.99	36.18	34.91	27.35	25.12	26.22	20.35	20.17	14.4	18.75
ANKRD40	NM_052855	20.63	17.6	23.24	33.34	20.66	29.35	11.76	7	9.76	28.27	26.09	41.12	41.92	32.6	31.19	16.78	21.04	30.84	33.4	18.72	21.55	16.16	14.66	13.53	15.53	12.93	14.65	18.79	20.6	23.11	30.58	39.53	41.74	25.57	24.93	17.26	16.42
ANKRD40CL	NM_001358683	0	0	0	0	0	0	0	0	0	0	0	0	0	0	0	0	0	0	0	0	0	0	0	0	0	0	0	0	0	0	0	0.14	0	0	0	0	0
ANKRD42	NM_001300972,NM_001300973,NM_001300975,NM_001300976,NM_001300977,NM_182603,NR_125355	3.58	2.66	3.24	4.66	3.87	2.8	2.24	1.62	1.86	4.11	3.05	3.44	5.08	3.17	3.25	1.76	3.29	3.07	4.64	6.28	4.44	3.8	3.21	2.46	3.27	3.87	3.88	5.88	3.63	6.88	5.81	4.89	4.73	3.2	2.92	3.53	3.86
ANKRD44	NM_001195144,NM_001367495,NM_001367496,NM_001367497,NM_153697,NR_160034	3.06	1.26	1.9	0.83	1.23	0.83	0.48	0.56	0.39	0	0.13	3.47	3.68	0.39	0.27	0.3	0.69	0.03	0.21	1.67	1.85	0.16	0.6	2.41	2.78	1.62	1.52	2.04	1.75	1.93	2.56	2.47	2.57	1.11	0.78	1.13	0.94
ANKRD44-AS1	NR_135584	0	0.45	0	0	0	0	0	0	0	0	0	0	0	0	0	0	0	0	0	0.81	0	0	0	0	0	0.27	0	0.33	0.62	0	0	0	0.34	0.3	0	0.26	0
ANKRD44-IT1	NR_046837	0	0	0	0	0	0	0	0	0	0	0	0	0	0	0	0	0	0	0	0	0	0	0	0	0	0	0	0	0	0	0	0	0	0	0	0	0
ANKRD45	NM_198493,NR_158771	0.74	0.14	0.42	0	0.12	0.04	0	0	0	0.73	1.76	0.07	0.27	0	0	0	0.05	1.21	0.09	0.1	0.34	0	0.04	0.76	0.77	0.46	0.4	0.54	0.19	0.65	0.11	0.27	0.36	0.07	0	0.03	0.03
ANKRD46	NM_001270377,NM_001270378,NM_001270379,NM_198401	22.78	16.35	17.17	11.82	16.02	12.17	9.49	9.63	8.49	6.73	5.21	26.83	23.15	17.09	15.25	11.41	13.78	17.16	17.6	22.01	21	9.28	10.34	20.94	26.47	19.45	21.27	21.33	22.17	23.53	38.46	39.12	31.66	16.82	12.67	14.83	13.47
ANKRD49	NM_017704	6.86	6.43	6.44	11.19	8.22	8.27	5.37	5.53	4.21	9.89	7.96	11	11.94	8.1	9.25	8.58	12.85	7.46	7	8.4	7.82	11.43	11.82	5.72	7.38	6.48	5.37	9.34	10.46	12.82	16.05	11.05	11.91	5.92	5.82	8.12	7.37
ANKRD50	NM_001167882,NM_020337	4.72	2.62	2.88	11.37	18.94	20.18	1.54	2.15	1.77	4.32	3.98	5.51	5.68	16.13	12.35	4.22	4.15	13.83	8.97	4.2	4.67	4.23	7.97	4.34	3.62	3.87	3.58	6.52	4.55	5.67	7.28	8.63	8.45	15.26	16.07	6.52	5.08
ANKRD52	NM_173595	17.65	16.13	17.3	33.18	34.84	30.98	18.46	17.24	16.05	5.52	4.07	31.62	28.83	29.9	34.83	13.42	24.62	17.6	16.2	27.64	22.26	25.33	26.4	24.25	24	26.21	26.36	27.56	20.87	34.24	42.31	34.38	35.86	25.74	27.28	16.9	15.76
ANKRD53	NM_001115116,NM_001369683,NM_024933	0	0.08	0.05	0.69	4.38	1.42	0.08	0.22	0.45	0	0	0	0.09	0.07	0.57	0	0.16	0.23	0.5	0.69	0.2	0.3	0.06	1.19	0.71	0.83	0	0.59	0.56	1.93	0.16	0.33	0.38	7.08	5.41	0.34	0.69
ANKRD54	NM_001349853,NM_001363839,NM_138797,NR_036556,NR_146279,NR_146280	27.06	32.64	32.06	15.72	11.6	10.66	11.2	12.19	10.54	15.27	17.43	28.71	24.83	10.32	12.77	9.73	15.97	8.43	11.21	30.15	31.58	20.54	23.17	26.8	30.68	30.96	32.06	23.77	24.75	29.38	25.19	30.45	30.56	14.97	14.46	14.74	14.78
ANKRD55	NM_024669	0.19	0.03	0.03	0.04	0	0.04	0	0.03	0.03	4.68	7.94	0.08	0.35	0	0	0	0	0	0	0.04	0.04	0.11	0.16	0.17	0.4	0.11	0.1	0	0.24	0.14	0	0	0.08	0	0	0.06	0
ANKRD6	NM_001242809,NM_001242811,NM_001242813,NM_001242814,NM_014942	6.38	4.83	4.99	1.97	3.63	1.59	0.52	1.18	0.32	0.19	0.26	12.43	9.17	2.53	2.24	2.65	2.9	3.44	3.37	7.14	7.5	2.38	4.53	4.44	7.42	6.31	4.99	6.14	6.09	7.96	12.52	11.44	7.32	2.49	2.56	6.56	4.39
ANKRD60	NM_001304369	0	0	0	0	0	0	0	0	0	0	0	0	0	0	0	0	0	0	0	0	0	0	0	0	0	0	0	0	0	0	0	0	0	0	0	0	0
ANKRD61	NM_001271700	0.21	0.22	0.19	0.14	0.3	0.14	0.1	0.17	0.16	0.22	0	0.28	0.39	0.2	0.12	0.31	0.2	0	0	0	0.07	0.21	0.22	0.06	0.27	0.06	0	0	0	0	0.11	0.38	0.08	0.07	0	0.06	0.2
ANKRD62	NM_001277333	0.12	0.02	0	0.02	0	0	0	0	0	0	0	0	0	0	0	0.03	0	0	0	0.02	0	0	0	0.05	0.09	0.02	0	0.02	0.14	0.09	0	0	0	0.02	0	0	0
ANKRD62P1-PARP4P3	NR_040115	0.06	0.05	0	0	0	0	0	0	0.05	0.31	0	0	0	0	0	0.09	0	0	0	0	0	0	0	0	0	0	0.06	0	0	0.08	0	0	0	0	0.08	0	0
ANKRD63	NM_001190479	0.06	0.19	0.18	0.06	0.05	0.04	0	0.02	0	0	0	0.31	0.12	0	0	0	0	0.56	0.36	0.16	0.19	0.02	0	0.16	0.14	0.26	0.1	0.17	0.64	0.27	0.07	0.73	0.68	0.06	0.05	0.05	0.06
ANKRD65	NM_001145210,NM_001243535,NM_001243536,NM_001375659,NM_001375660	1.05	4.52	5.47	0.07	0.15	0.33	0.34	0.2	0.19	1.17	0.18	2.34	3.7	0.47	0.07	0.39	0.3	2.15	2.11	16.95	6.67	2.04	2.94	0.95	0.7	1.2	3.39	15.88	5.47	4.41	20.59	12.49	4.4	1.67	0.95	2.71	1.53
ANKRD66	NM_001162435	0	0	0	0	0	0	0	0	0	0	0	0	0	0	0	0	0	0	0	0	0	0	0	0	0	0	0	0	0	0	0	0	0	0	0	0	0
ANKRD7	NM_019644	0	0.06	0.14	0	0.16	0.15	0	0	0	0.24	0	0	0.28	0.32	0.13	0	0	0	0.72	0	0	0	0	0	0.07	0	0	0.17	0.24	0.38	0	0.08	0	0.07	0	0	0
ANKRD9	NM_001348651,NM_001348652,NM_152326	4.94	6.21	6.79	6.32	4.9	6.16	4.27	3.05	4.07	8.31	7.24	5.96	6.27	2.79	3.62	2.09	2.35	8.12	9.56	5.74	7.99	11.64	12.85	7.63	6.3	7.63	9.67	5.63	6.24	7.34	6.68	4.58	3.73	3.08	2.85	2.03	2.08
ANKS1A	NM_015245	62.62	38.01	41.5	16.93	15.01	16.99	14.18	13.99	11.37	8.74	11.75	27.27	32.52	18.22	20.83	16.91	20.21	25.73	25.11	50.44	66.31	24.98	31.15	40.04	41.79	34.95	36.97	39.13	47.68	44.11	32.94	48.86	61.74	19.09	18.47	27.12	23.76
ANKS1B	NM_001204065,NM_001204066,NM_001204067,NM_001204068,NM_001204069,NM_001204070,NM_001204079,NM_001204080,NM_001204081,NM_001352185,NM_001352186,NM_001352187,NM_001352188,NM_001352189,NM_001352190,NM_001352191,NM_001352192,NM_001352193,NM_001352194,NM_001352195,NM_001352196,NM_001352197,NM_001352198,NM_001352199,NM_001352200,NM_001352201,NM_001352202,NM_001352203,NM_001352204,NM_001352205,NM_001352…	0	0	0.02	0	0	0.02	0	0	0	0.06	0	0.07	0	0.03	0	0	0	1.08	0.09	0.05	0.05	0	0	0	0.05	0	0.07	0.05	0	0.04	0	0	0.02	0.02	0	0	0
ANKS3	NM_001242929,NM_001308089,NM_001324129,NM_001324130,NM_133450,NR_040252	7.3	9.44	11.28	6.69	7.07	6.05	3.31	3.77	2.27	16.67	13.3	6.91	8.24	4.85	5.19	4.76	3.82	15.3	11.47	8.47	9.39	4.04	4.59	6.57	7.16	6.94	7.89	6.5	9.54	9.88	5.71	6.54	6.73	4.15	3.64	3.73	3.2
ANKS4B	NM_145865_2	0	0	0	0	0.02	0	0	0	0	0	0	0	0	0	0	0	0	0	0	0	0	0	0	0.02	0	0	0	0	0	0	0	0	0	0	0	0	0
ANKS6	NM_173551	5.54	3.76	3.41	1.55	1.35	2.37	0.47	0.68	0.33	5.28	8.91	2.17	5.32	0.21	0.52	0.4	0.37	20.67	18.77	10.61	7.79	1.06	0.93	3.92	4.79	3.52	4.06	10	11.58	6.53	9.41	2.72	4.14	0.58	0.62	0.45	0.39
ANKUB1	NM_001144960,NM_001315505,NM_001315506	0	0	0.04	0	0	0.05	0	0	0	0	0	0	0.08	0	0	0	0	0	0	0.08	0	0	0	0	0	0	0	0.82	0.05	0.17	0.4	0	0	0	0	0	0
ANKZF1	NM_001042410,NM_001282792,NM_018089	26.98	20.16	27.58	49.7	42.58	44.9	18.77	24.59	21.36	22.64	20.41	21.25	19.61	27.37	27.56	21.76	20.44	27.82	26.28	20.14	24.53	35.57	24.3	28.3	26.62	27.25	22.12	15.63	15.28	18.41	20.86	23.17	23.07	43.9	42.79	24.25	24.12
ANLN	NM_001284301,NM_001284302,NM_018685	37.17	47.01	42.61	43.76	20.18	26.04	4.01	10.39	5.2	28.58	29.75	100.29	126.58	38.35	19.39	22.93	14.63	46.41	63.1	31.52	35.18	2.1	9.1	19.62	24.2	19.49	20.58	45.83	78.7	47.19	88.33	115.72	130.86	23.93	24.02	44.18	39.49
ANO1	NM_018043,NR_030691	0.81	0.66	1.38	3.39	8.14	5.54	36.25	59.67	32.73	0.12	0	0.16	0.05	10.1	13.7	28.29	32.47	2.55	1.97	4.36	2.54	178.65	82.82	3.57	3.08	5.81	3.56	0.5	0.2	2.9	1.27	0.17	0.06	6.8	10.12	12.49	19.66
ANO10	NM_001204831,NM_001204832,NM_001204833,NM_001204834,NM_001346463,NM_001346464,NM_001346465,NM_001346466,NM_001346467,NM_001346468,NM_001346469,NM_018075	59.73	39.24	48.57	78.95	115.69	92.84	66.46	66.89	68.8	27.92	22.63	44.1	38.97	97.33	114.94	65.05	103.19	39.34	37.87	59.05	49.84	63.98	50.74	92.01	88.09	93.54	90.68	65.51	45.38	91.17	65.71	46.96	38.84	90.23	92.42	60.94	65.07
ANO2	NM_001278596,NM_001278597,NM_001364791	0.47	0.55	0.23	1.49	2.14	1.5	0.66	0.55	0.28	2.95	2.06	0.76	1.43	3.28	3.84	1.43	2.63	2.4	1.7	0.46	1.65	0.91	2.45	0.38	0.33	0.49	0.48	0.64	0.66	0.74	1.83	0.27	0.22	0.66	0.38	0.29	0.49
ANO3	NM_001313726,NM_001313727,NM_031418	0.06	0	0	0.03	0.05	0.03	0.02	0.07	0.04	0	0	0	0	0.02	0.19	0.26	0.36	0	0	0.13	0.35	0.13	0.26	0.09	0.17	0.09	0.1	0.09	0.72	0.3	0	0	0	0.08	0.08	0.25	0.29
ANO3-AS1	NR_132968	0	0	0	0	0	0	0	0	0	0	0	0	0	0	0	0	0	0	0	0	0	0	0	0	0	0	0	0	0	0	0	0	0	0	0	0	0
ANO4	NM_001286615_2,NM_001286616_2,NM_178826_2	0	0.65	0.17	0.02	0	0	0.02	0.06	0.04	0.15	0	0.47	0.22	0	0	0.04	0	0.57	0.64	0.51	0.24	0.24	0.95	0.07	0.05	0.05	0.18	0.68	1.61	1.33	0.25	1.53	2.42	0.02	0.03	0.32	0.11
ANO5	NM_001142649,NM_213599	0.22	0.36	0.21	0.03	0.17	0	0.01	0.05	0	0.75	0.37	0.35	1.14	0.25	0.07	0.08	0.08	3.62	3.72	0.03	0.04	0.05	0	0.22	0.3	0.39	0.2	0.1	0.26	1.03	0.25	1.9	1.82	0.6	0.51	0.36	0.19
ANO6	NM_001025356,NM_001142678,NM_001142679,NM_001204803	122.14	58.7	64.52	56.43	58.96	47.2	15.92	19.03	16.41	17.76	11.57	107.98	116.75	59.55	71.09	31.5	61.98	32.52	41.25	87.1	73.9	20.07	37.17	96.34	117.53	94.02	73.99	66.03	69.44	83.37	111.73	109.87	97.29	52.77	57.83	44.49	42.93
ANO7	NM_001001666,NM_001370694	8.08	5.99	9.07	8.34	4.86	4.06	2.04	2.11	1.64	0.51	0.79	2.7	1.48	2.79	1.85	1.85	1.32	1.11	0.75	1.92	2.01	2.05	2.49	6.53	8.2	5.12	5.85	0.97	1.12	1.75	1.22	4.86	3.04	2.81	3.71	1.88	1.49
ANO8	NM_020959	4.33	6.51	8.61	7.12	6.24	5.51	2.71	2.85	2.26	6.85	6.73	4.32	5.43	5.16	5.72	4.72	3.78	9.92	12.31	5.57	7.08	2.57	5.01	5.95	5.33	6.8	6.99	6.58	6.41	5.9	6.36	4.32	5.2	4.6	5.03	3.85	2.82
ANO9	NM_001012302,NM_001347882	30.16	25.2	44.51	8	16.85	15.14	1.41	6.73	3.73	1.19	4.36	11.33	10.27	6.72	7.42	3.82	4.09	3.69	0.23	24.71	36.57	7.45	7.75	28.19	34.12	27.93	34.62	17.37	28.68	25.68	16.23	18.52	19.62	7.34	6.27	4.28	4.33
ANOS1	NM_000216	1.71	0.64	0.67	0.08	0.06	0.06	0.03	0.06	0.08	0.78	0.98	2.23	0.45	0.16	0.02	0.59	0.21	32.21	12.61	1.48	1.32	0.35	1.15	1.81	2.37	1.94	1.41	3.74	2.87	3	7.39	5.05	3.85	0.43	0.36	3.85	2.04
ANP32A	NM_006305	86.92	91.91	108.58	90.49	74.67	63.79	25.03	42.82	28.01	83.67	62.96	113.11	92.09	62.28	37.89	25.96	27.1	217.45	206.2	74.27	84.24	44.74	34.98	82.83	86.59	90.67	79.2	63.61	82.68	92.44	94.36	147.3	151.31	74.64	79.22	50.71	50.68
ANP32A-IT1	NR_026808	0.06	0.02	0.1	0.25	0.39	0.17	0.02	0.02	0.06	0	0	0	0	0.08	0.05	0	0	0.06	0.07	0.18	0.14	0.14	0.18	0	0	0.18	0	0.12	0	0	0.04	0.03	0.03	0.03	0.11	0	0
ANP32AP1	NR_003144	0.16	0.12	0	0	0	0	0.12	0	0	0	0	0	0	0	0	0	0	0	0.37	0	0	0	0.16	0	0	0	0	0	0	0	0	0	0	0	0	0.13	0
ANP32B	NM_006401	181.62	177.93	212.73	256.31	174.2	184.93	79.71	100.32	78.71	171.03	188.02	250.81	262.05	200.29	160.55	122.07	113.39	219.96	299.02	141.65	179.97	128.99	106.45	96.06	112.8	85.31	102.1	105.27	159.66	129.56	190.55	277.81	297.28	187.1	189.88	165.86	167.24
ANP32C	NM_012403	0	0	0.15	0	0	0	0.12	0	0	0	0	0	0	0	0	0	0	0	0	0	0	0	0	0	0.15	0	0	0	0	0	0	0	0.18	0	0.21	0	0
ANP32D	NM_012404	0	0	0	0	0	0	0	0	0	0	0	0	0	0	0	0	0	0	0	0	0	0	0	0	0	0	0	0	0	0	0	0	0	0	0	0	0
ANP32E	NM_001136478,NM_001136479,NM_001280559,NM_001280560,NM_030920	27.68	32.62	35.18	39.18	31.51	28.9	5.54	10.45	7.26	67.73	62.56	58.28	43.82	38.04	23.75	11.46	11.95	70.33	97.84	17.27	22.21	2.67	7.01	20.33	24.93	19.66	20.17	20.58	30.39	27.64	33.58	75.51	70.71	27.3	27.82	19.73	18.66
ANPEP	NM_001150	98.06	31.34	70.82	204.12	155.52	156.29	1.68	3.84	2.42	0.08	1.57	18.09	14.69	68.62	82.79	1.88	2.06	1.4	0.35	25.57	65.55	1.78	7.38	102.04	121.99	119.07	108.36	28.91	60.64	41.95	43.47	91.7	61.36	46.5	52.32	3.7	5.27
ANTKMT	NM_001271285,NM_023933	15.99	31.84	34.01	12.78	9.15	8.48	9.58	6.24	4.71	16.43	28.52	16.06	16.55	9.46	11.44	5.89	7.74	17.15	18.72	20.34	18.13	7.88	10.9	12.87	15.77	12.32	26.17	27.73	32.06	20.39	8.95	10.99	11.2	7.87	7.08	4.84	4.8
ANTXR1	NM_018153,NM_032208,NM_053034	0.71	0.57	0.25	0.04	0.08	0.03	0.02	0.1	0.05	0.59	0.08	0.19	0.27	0.25	0.42	0.11	0.43	23.07	22.4	1.8	2.61	0.21	1.05	0.78	1.2	1.13	0.67	1.05	2.68	5.04	0.17	0.41	0.56	0	0	0.26	0.22
ANTXR2	NM_001145794,NM_001286780,NM_001286781,NM_058172	2.8	1.07	0.82	50.43	53.11	53.63	9.68	4.35	4.04	2.09	1.55	0.8	0.22	51.9	40.81	10.2	9.22	2.59	4.4	1.12	0.84	2.35	14.62	4.07	3.9	4.92	4.11	6.35	3.32	8.5	3	3.76	4.59	30.92	35.41	5.06	5.94
ANTXRL	NM_001278688,NM_001354208	0.13	0.03	0.04	0.04	0.05	0	0.03	0.11	0	0	0	0.09	0	0	0.07	0	0.19	0	0	0	0	0.13	0	0.04	0.08	0.04	0.08	0	0	0.16	0	0.05	0	0	0.11	0	0.12
ANTXRLP1	NR_103827,NR_103828	0	0	0	0	0	0	0	0	0	0	0	0	0	0	0	0	0	0	0	0	0	0.09	0	0	0	0	0	0	0	0	0	0	0	0	0	0	0
ANXA1	NM_000700	754.53	303.24	647.57	928.98	498.32	1173.43	1970.7	1006.53	2738.18	14.61	7.85	992.26	1359.25	2751.22	3048.51	3726.8	4801.07	17.11	2.85	1151.2	1330.06	6148.56	11011.2	1202.73	665.52	1277.53	1272.4	1286.09	1092.65	1151.36	1731.39	1075.99	1169.54	1718.54	1949.64	2870.76	3058.22
ANXA10	NM_007193	0	0	0	0.07	0.07	0	0	0	0	0	0	0	0	0	0	0	0	0	0	0	0	0	0	0	0.07	0	0	0	0	0	0	0	0	0	0	0	0
ANXA11	NM_001157,NM_001278407,NM_001278408,NM_001278409,NM_145868,NM_145869	216.7	162.81	178.91	93.22	86.8	89.3	24.94	25.01	19.12	68.28	85.42	159.13	193.2	85.3	98.9	32.23	67.08	55.37	44.93	202.55	214.68	62.57	100.62	234.18	242.86	194.35	217	212.64	207.16	196.98	203.85	157.93	151.18	72.62	68.57	58.44	54.57
ANXA13	NM_001003954,NM_004306	0	0	0.12	0	0	0	0	0	0	0	0	0	0	0	0	0	0.1	0	0	0	0	0	0	0	0	0	0	0	0	0	0	0	0	0	0	0	0
ANXA2	NM_001002857,NM_001002858,NM_001136015,NM_004039	1665.25	1875.03	1898.46	1986.99	1737.73	1478.6	851.75	1011.78	808.73	770.69	1126.49	2344.45	2975.69	2364.72	2242.22	1476.49	1720.16	236.76	173.05	2600.73	2199.9	892.71	1833.54	1615.25	1555.04	1678.06	1811.01	3458.56	2293.21	2671	3822.61	2211.07	2302.93	1641.3	1772.33	1514.16	1476.36
ANXA2P1	NR_001562	0.15	0.35	1.1	0.15	0.4	0.15	0.23	0.19	0.17	1.07	0.3	0.15	0.42	0.21	0.12	0	0.11	0	0	0.97	0.87	0.36	0.31	0.34	0.28	0.62	0.46	0.67	0.16	0.37	0.23	0.08	0.08	0.14	0.19	0	0.07
ANXA2P2	NR_003573	7.98	13.88	14.91	10.59	12.49	7.78	4.21	7.4	5.27	9	8.21	19.99	27.73	22.17	18.41	14.17	14.5	1.65	1.1	21.12	21.57	6.04	12.78	9.36	9.22	13.7	15.99	24.34	14.07	20.89	31.86	17.37	19.74	13.12	14.36	13.36	11.32
ANXA2P3	NR_001446	0	0	0	0.07	0.16	0	0	0	0	0	0.1	0	0.14	0	0.25	0.11	0	0	0	0.07	0.21	0	0	0	0	0.07	0	0	0	0	0	0	0	0	0	0	0
ANXA2R	NM_001014279	0.88	0.93	0.87	0.23	0	0.4	0.06	0.13	0.12	4.57	1.5	0.81	0.3	0	0	0.23	0	0	4.52	0.44	0.77	0.62	0	0.93	1.06	0.89	0.14	0	0.92	0.29	0.12	0.53	0.43	0.15	0	0.07	0.23
ANXA3	NM_005139	244.03	251.72	262.2	94.7	85.25	67.92	28.86	31.91	30.24	79.11	81.79	388.47	550.69	139.92	131.43	56.87	105.54	110.43	45.87	360.22	347.13	25.37	117.33	166.31	185.48	219.75	210.18	579.18	472.44	432.05	581.87	478.56	527.25	71.95	78.16	137.77	101.18
ANXA4	NM_001153,NM_001320698,NM_001320700,NM_001320702,NM_001365496	9.45	10.09	9.69	100.27	60.4	83.43	28.77	22.45	22.07	22.68	39.19	9.55	18.83	27.79	38.88	11.59	12.38	9.2	5.76	26.38	30.29	156.81	157.79	9.65	8.78	11.51	10.49	47.95	39.97	35.14	50.61	10.32	14.46	21.61	29.39	10.05	12.28
ANXA5	NM_001154	558.76	419.34	493.57	1131.22	1163.31	943.84	603.18	596.1	494.13	157.25	106.37	631.6	644.88	1427.32	1290.36	1037.49	999.39	317.5	219.33	603.49	454.36	1077.33	816.42	801.3	712.58	907.36	791.54	597.45	518.12	798.31	858.21	688.33	713.83	1275.56	1317.93	1146.39	1233.77
ANXA6	NM_001155,NM_001193544,NM_001363114	315.81	285.37	315.19	261.69	307.53	282.66	193.04	193.38	175.12	84	63.24	366.6	302.79	281.47	205.55	130.92	131.83	62.19	67.05	318.96	242.23	431.43	276.49	337.26	325.07	348.75	371.37	294.78	312.38	342.02	268.96	388.25	403.32	195.44	225.31	136.58	139.66
ANXA7	NM_001156,NM_001320879,NM_001320880,NM_004034	172.14	126.27	139.73	102.98	82.52	80.36	26.64	25.51	20.46	88.95	85.48	171.26	207.6	109.25	97.21	38.92	51.53	74.64	67.26	167.82	141.27	42.8	54.72	143.51	164.17	145.34	141.79	190.32	223.61	193.56	234.16	197.11	190.84	81.73	79.6	67.59	55.63
ANXA8	NM_001040084,NM_001271702,NM_001271703	1.09	4.02	4.45	0.32	0.64	0.44	0.66	0.97	0.52	0.33	0	32.02	21.23	5.62	2.95	15.53	11.31	0	0	64.06	24.52	29.87	63.27	0.73	0.57	2.18	6.1	72.42	9.82	17.77	66.04	23.45	24.7	0.76	0.99	14.86	13.53
ANXA8L1	NM_001098845,NM_001278923,NM_001278924	8.36	14.95	19.66	0.34	3.86	1.04	1.08	3.63	1.59	0	0	29.48	19.33	4.44	2.06	10.72	15.15	0.12	0	42.74	40.89	23.18	77.27	3.29	2.07	4.96	13.89	17.79	6.69	10.15	45.9	25.52	27.8	0.26	0	14.21	10.65
ANXA9	NM_003568	7.63	4.23	5.95	1.43	1.7	1.13	1.9	5.21	3.58	1.21	0.77	4.11	2.58	1.78	1.89	5.49	3.53	1.91	1.05	4.43	4.05	11.25	5.71	10.04	8.08	8.38	8.56	3.5	8.34	5.3	4.11	4.32	4.2	2.71	1.45	6.38	6.24
AOAH	NM_001177506,NM_001177507,NM_001637	0.12	0	0	0.08	0.04	0.04	0.03	0	0.03	0	0	0	0	0.06	0.07	0	0	0.09	0.09	0.07	0.04	0	0.17	0.04	0	0.04	0.14	0	0.04	0.05	0	0.04	0.04	0.04	0	0	0
AOAH-IT1	NR_046764	0	0	0	0	0	0	0	0	0	0	0	0	0	0	0	0	0	0	0	0	0	0	0	0	0	0	0	0	0	0	0	0	0	0	0	0	0
AOC1	NM_001091,NM_001272072	0.04	0	0.1	0.45	0.15	0.6	0.62	0.85	2.08	0	0.1	0	0	0.05	0.06	0.26	0.11	0.31	0	3.34	1.89	18.51	17.69	1	1.03	1.6	0.81	3.37	5.09	7.96	15.22	0	0	0.2	0	0.03	0.07
AOC2	NM_001158,NM_009590	1.03	0.85	1.22	1.28	0.86	0.97	1.15	0.95	1.01	3.29	1.92	1.41	1.5	0.59	0.42	1.9	0.82	1.47	4.02	0.61	0.99	0.76	1.41	0.67	1.01	1.44	0.61	1.27	0.72	0.84	0.97	1.16	1.27	0.56	0.59	0.87	0.99
AOC3	NM_001277731,NM_001277732,NM_003734,NR_102422	0.45	0.81	0.89	0.57	0.33	0.51	0.54	0.46	0.46	3.7	1.63	0.68	0.72	0.12	0.15	0.9	0.48	1.31	3.44	0.28	0.1	0.37	0.66	0.53	0.64	0.66	0.34	0.22	0.4	0.26	0.04	0.25	0.68	0.24	0.1	0.47	0.8
AOC4P	NR_002773	0	0.04	0.04	0.05	0	0.05	0	0	0	0	0.18	0	0	0	0	0	0	0	0	0	0	0.05	0.1	0	0	0	0	0.05	0	0	0	0	0.05	0	0	0	0
AOPEP	NM_001193329,NM_001193331,NM_032823	18.61	23.77	27.29	9.24	15.81	9.63	10.6	14.98	11.5	5.31	7.74	39.35	46.6	12.65	20.25	19.84	29.53	5.01	5.01	30.13	24.31	18.62	26.18	26.59	28.18	34.25	32.25	17.74	31.47	23.86	19.36	25.76	28.72	17.59	17.96	18.92	20.4
AOX1	NM_001159	0.06	0	0	0.04	0.02	0.02	0	0	0.03	0.27	0.03	0.04	0.1	0.05	0.09	0.05	0.05	2.96	1.21	0.14	0.11	0.15	0	0.15	0.09	0.16	0.1	1.33	0.43	1.5	0.7	0.08	0.3	0.02	0.02	0.05	0.02
AOX3P-AOX2P	NR_135011,NR_135012	0	0.03	0	0.02	0	0	0.02	0.02	0	0	0	0	0	0	0	0	0	0	0	0	0	0	0	0.04	0	0	0	0.04	0	0.1	0	0.02	0.02	0	0	0	0.02
AP1AR	NM_001128426,NM_018569,NR_136622	4.41	3.52	3.69	5.32	4.4	5.07	1.88	1.93	1.38	6.62	3.07	6.65	7.13	7.99	4.98	4.17	3.22	7.15	6.95	3.69	4.14	2.43	2.39	2.99	3.26	3.47	3.79	5.33	5.12	7.39	7.04	7.56	6.26	5.39	5.15	3.07	2.94
AP1B1	NM_001127,NM_001166019,NM_145730	93.04	87.94	110.53	86.83	58.05	71.35	97.43	46.56	58.5	52.49	61.35	146.45	130.57	127.59	121.23	82.45	79.06	60.92	68.78	132.21	122.04	137.12	109.2	106.59	112.62	87.89	114.57	128.41	123.51	132.93	153.82	124.98	132.49	87.6	86.07	77.87	77.25
AP1B1P1	NR_040114	0	0	0	0	0	0	0	0	0	0	0	0	0	0	0	0	0	0	0	0	0	0	0	0	0	0	0	0	0	0	0	0	0	0	0	0	0
AP1G1	NM_001030007,NM_001128	32.33	19.67	23.57	35.83	34.55	31.08	29.85	32.06	29.64	22.19	20.9	42.48	36.58	41.04	44.99	45.8	52.91	32.63	35.72	33.49	38.59	32.98	40.09	27.64	29.62	28.65	26.84	31.41	37.64	42.55	62.02	50.36	52.74	44.68	50.59	50.04	48.86
AP1G2	NM_001282474,NM_001282475,NM_001354673,NM_001354674,NM_001354675,NM_001354677,NM_001354681,NM_003917,NR_148937,NR_148938	23.68	31.23	48.94	47.19	55.28	50.21	11.07	26.04	17.66	26.63	43.71	30.14	35.6	49.59	56.14	16.98	26.36	21.08	28.61	45.8	64.41	31.87	46.26	28.97	26.34	34.16	32.55	41.87	42.3	47.2	50.17	34.19	31.56	34.44	38.56	24.55	18.62
AP1M1	NM_001130524,NM_032493	4.89	5.61	7.56	7.64	7.05	7.49	1.81	2.05	1.82	1.87	2.24	9	8.64	8.5	7.91	2.97	3.42	5.2	4.13	7.9	7.68	3.94	3.91	5.46	5.14	4.81	6.89	7.13	7.07	8.74	8.91	8.55	9.13	8.1	8.19	3.75	3.62
AP1M2	NM_001300887,NM_005498	216.21	195.51	207.18	85.99	87.75	53.22	23.92	32.34	22.03	154.32	197.92	206.07	246.46	97.41	79.64	43.62	69.2	152.31	151.38	184.26	206.73	43.1	90.17	174.35	198.98	153.62	182.46	187.39	206.5	176.68	207.47	184.26	175.14	66.58	68.82	76.2	73.03
AP1S1	NM_001283	396.15	325.94	375.96	120	142.17	109.76	66.84	95.9	89.91	424.99	448.84	257.24	281.07	129.04	126.3	79.48	117.79	101.74	75.92	336.67	331.96	78.52	61.87	366.01	413.86	347.37	375.3	392.09	394.27	429.73	284.38	279.77	275.34	118.48	107.45	123.77	118.4
AP1S2	NM_001272071,NM_001368994,NM_001369007,NM_001369008,NM_003916,NR_160932,NR_160933	1.34	1.53	1.21	2.05	0.98	1.42	0.1	0.27	0.31	5.57	2.91	3.41	5.55	1.44	2.17	0.33	1.72	131.79	105.41	4.62	3.65	0.71	1.09	1.01	1.37	1.34	1.37	4.27	5.99	5.61	9.07	6.23	5.61	1.14	0.89	1.34	1.02
AP1S3	NM_001039569,NR_110905,NR_110906	5.37	6.87	6.11	0.58	0.67	0.19	0.26	0.26	0.07	0.45	0.03	11.54	9.33	2.47	0.95	0.51	0.67	5.82	6.25	11.37	5.04	0.38	0.39	4.98	5.03	4.6	5.12	15.44	11.28	12.65	21.52	15.77	18.95	1.32	1.16	2.09	1.3
AP2A1	NM_014203,NM_130787	236.71	153.55	194.91	71.49	63.88	69.82	200.7	147.87	180.38	59.53	94.34	160.1	132.59	118.37	157.96	222.11	228.58	74.55	79.66	203.38	233.36	372.69	323.34	257.72	266.58	182.39	246.17	175.04	147.17	177.92	173.74	167.16	157.16	93.56	95.68	152.58	175.65
AP2A2	NM_001242837,NM_012305_3,NR_144509_3,NR_144510_2	53.46	45.13	49.7	41.51	55.65	50.83	13.81	13.18	10.63	20.17	24.24	60.08	59.49	52.06	43.17	21.43	27.38	18.66	26.2	55.45	56.27	43.24	58.06	41.08	47.74	39.74	46.22	44.36	40.92	55.85	51.72	47	46.09	36.74	38.64	22.17	21.9
AP2B1	NM_001030006,NM_001282	116.31	86.11	91.79	48.19	55.05	44.75	24.76	32.26	23.28	231.38	219.62	148.77	156.94	56.32	56.55	42.88	49.49	130.5	160.21	76.45	71.33	41.32	43.14	77.95	93.64	72.7	73.07	86.98	95	111.17	111.56	159.69	170.63	49.41	49.74	62.07	54.48
AP2M1	NM_001025205,NM_001311198,NM_004068	527.49	477.13	506.85	244.47	275.81	231.36	435.7	395.95	318.55	269.18	378.09	538.46	537.37	353.54	424.9	400.02	678.85	384.01	352.72	567.92	675.09	571.71	830.88	692.12	659.46	632.15	672.04	625.29	528.36	636.37	503.68	514.56	523.08	341.63	355.61	467.19	496.85
AP2S1	NM_001301076,NM_001301078,NM_001301081,NM_004069,NM_021575	418.58	550.3	529.26	178.58	156.46	137.11	265.3	269.88	245.77	317.3	355.59	492.92	568.1	205.63	243	304.68	345.63	308.47	328.77	458.79	404.44	235.54	271.7	468.6	458.53	437.91	521.87	566.63	532.21	568.58	448.56	446.98	447.18	209.54	188.85	278.66	285.94
AP3B1	NM_001271769,NM_003664	66.85	36.73	40.97	55.12	49.5	50	20.11	24.62	20.1	25.08	24.74	76.18	72.89	55.87	59.42	38.77	48.23	33.82	46.76	52.93	50.92	20.45	21.15	43.09	51.2	47.71	41.54	40	47.2	56.71	79.15	72.03	78.23	50.56	56.34	42.86	40.73
AP3B2	NM_001278511,NM_001278512,NM_001348440,NM_001348441,NM_004644	0.6	0.06	0.08	0.07	0	0.03	0.02	0	0.07	2.05	1.71	0	0	0.04	0.04	0	0	6.63	5.39	0.05	0.12	0.16	0	0.28	0.2	0.17	0.18	0.1	0.03	0.28	0	0.06	0.11	0.04	0	0.06	0.08
AP3D1	NM_001261826,NM_001374799,NM_003938	135.49	101.79	114.84	101.32	91.27	96.13	102.85	96.41	93.24	36.31	29.6	147.51	117.93	133.95	129.42	138.24	131.1	92.91	76.93	126.38	125.86	145.12	129.27	137.06	145.57	123.4	143.46	87.82	102.68	121.07	114.99	144.72	142.7	149.53	147.03	137.14	135.15
AP3M1	NM_001320263,NM_001320264,NM_001320265,NM_012095,NM_207012,NR_135191	34.49	25.04	28.33	23.08	25.01	21.25	9.53	11.76	10.18	12.17	10.61	47.85	47.83	31.48	37.41	19.66	29.62	28.43	26.8	36.33	33.69	14.72	14.04	28.44	31.07	29.56	26.88	36.57	37.33	44.81	70.89	60.14	62.25	29.13	29.22	26.31	24.67
AP3M2	NM_001134296,NM_006803	7.65	6.17	9.2	6.31	9.7	11.16	1.77	2.14	2.06	13.71	10.05	8.21	8.66	6.75	5.64	2.53	2.71	13.11	9.37	6.81	6.57	3.34	3.42	4.54	6.39	4.5	5	6.83	7.88	8	10.5	9.27	10.58	4.89	4.8	2.3	2.66
AP3S1	NM_001002924,NM_001284,NM_001318090,NM_001318091,NM_001318093,NM_001318094,NM_001364119,NM_001364120,NM_001364122,NR_157084,NR_157085,NR_157086,NR_157087	68.75	66.45	63.05	277.93	213.96	254.17	40.4	41.2	41.65	134.93	54.22	88.26	79.78	177.26	168.23	54.92	76.43	67.15	83.42	78.96	75.06	52.94	54.19	56.76	66.97	51.93	67.16	101.73	128.19	132.54	125.98	122.76	116.22	134.35	142.47	52.47	42.3
AP3S2	NM_005829,NR_023361,NR_037582	14.26	16.18	17.08	10.29	15.4	11.66	6.16	6.68	5.53	16.53	15.56	27.68	20.52	15.31	13.67	10.11	9.33	38.24	31.95	19.04	19.75	13.42	10.43	13.51	16.41	11.57	12.82	12.31	10.91	15.74	22.81	27.76	28.72	16.7	15.82	12.35	12.78
AP4B1	NM_001253852,NM_001253853,NM_001308312,NM_006594	5.35	5.42	5.5	5.32	4.76	3.76	0.93	1.67	1.35	6.33	5.15	11.66	10.76	7.65	5.46	3.05	3.62	4.15	5.11	6.06	4.62	3.67	2.66	3.85	4.66	3.75	3.99	5.88	5.54	4.49	7.8	11.69	14.19	5.69	5.15	4.99	3.81
AP4B1-AS1	NR_037864,NR_125965	0.06	0	0	0	0	0	0	0	0	0	0	0	0	0	0	0	0.08	0	0	0	0	0.05	0	0	0	0	0	0	0	0	0	0	0	0	0	0	0.05
AP4E1	NM_001252127,NM_007347	5.55	6.24	5.73	7.53	6.6	6.05	9.77	7.22	7.6	5.4	4.33	11.54	13.03	10.4	12.49	12.55	19.75	4.42	5.91	8.08	8.72	7.45	15.97	5.72	6.36	6.38	6.46	8.49	7.78	9.87	16.65	16.43	16.37	9.67	10.46	12.89	11.99
AP4M1	NM_001363671,NM_004722	5.04	6.16	7.76	6.92	7.22	8.75	3.77	4.84	4.18	7.66	13.16	5.53	4.56	6.77	7.07	3.67	4.42	6.73	8.35	5.67	7.41	8.67	9.05	5.87	4.5	5.32	5.34	5.98	5.84	5.19	4.23	6.33	7.25	7.75	7.31	6.24	7.65
AP4S1	NM_001128126,NM_001254726,NM_001254727,NM_001254728,NM_001254729,NM_007077	1.63	2.18	2.71	2.12	1.25	1.06	1.54	1.25	1.06	0.86	0.76	4.45	5.07	3.98	2.42	3.14	2.07	3.78	3.26	2.62	2.71	2.95	2.64	1.63	1.31	1.92	1.88	4	2.84	3.24	5.11	6.04	5.78	1.46	2.07	3.05	2.9
AP5B1	NM_138368	17.24	9.23	14.99	29.37	30.23	36.58	45.53	32.28	44.64	5.67	4.23	12.02	10.04	44	48.44	50.15	64.45	7.9	10.56	21.62	28.04	68.39	83.9	26.97	20.1	22.47	29.98	13.04	11.43	17.62	15.54	14.19	11.29	32.42	32.45	37.81	41.79
AP5M1	NM_018229,NR_026895	3.08	2.92	3.29	3.74	3.17	3.22	1.47	1.28	1.3	3.05	2.62	7.62	5.89	4.28	3.79	2.25	2.42	5.09	6.96	3.15	2.72	1.25	1.63	2.5	2.76	2.75	2.86	4.42	5.19	5.35	6.67	8.77	8.36	2.59	3.01	2.64	2.61
AP5S1	NM_001204446,NM_001204447,NM_018347	4.74	7.6	8.13	7.16	5.33	6.51	6.46	5.36	7.49	2.71	5.01	9.23	11.39	12.52	10.42	6.6	8.09	2.55	2.28	25.59	12.56	21.34	12.91	6.34	5.43	6.75	9.21	12.01	8.84	10.25	13.31	8.32	8.59	6.96	8.4	8.32	8.85
AP5Z1	NM_001364858,NM_014855,NR_157345	15.32	9.53	14.87	6.37	5.74	5.69	6.02	7.44	6.73	7.87	8.96	9.68	12.75	8.34	10.23	9.21	9.74	6.73	4.98	23.22	27.04	31.12	30.97	22.41	20.57	15.95	20.85	14.73	17.84	20.66	8.53	8.69	9.45	5.58	5.44	8.35	8.43
APAF1	NM_001160,NM_013229,NM_181861,NM_181868,NM_181869	5.95	4	3.72	9	7.27	6.96	0.64	1.22	0.63	7.05	6.06	6.72	6.45	4.97	6.16	0.98	2.05	7.75	8.18	5.15	4.87	0.77	1.19	4.81	5.47	4.56	3.2	6.28	7.67	7.65	9.18	11.69	9.85	6.95	6.99	2.05	1.78
APBA1	NM_001163	0.05	0.06	0.2	0.41	0.63	0.78	0.06	0.04	0.02	0.39	0.43	0.11	0.28	0.51	0.18	0.08	0.14	0.47	0.29	0.09	0.16	0.03	0.06	0.06	0.1	0.01	0.06	0.08	0.07	0.19	0.56	0.28	0.22	0.42	0.4	0.05	0.08
APBA2	NM_001130414,NM_001353788_3,NM_001353789_2,NM_001353790_3,NM_001353791_3,NM_001353792_2,NM_001353793_3,NM_001353794,NM_001353795,NM_001353796_2,NM_001353797_2,NM_005503	0.28	0.16	0.28	0.27	0.17	0.31	0.15	0.09	0.23	6.48	7.73	0.07	0	0.05	0.05	0.09	0.09	19.01	17.76	7.5	1.03	0.5	0.03	1.72	1.85	2.37	1.41	5.81	6	7.34	0.27	0.18	0.21	0.36	0.08	0.89	0.22
APBA3	NM_004886	9.79	13.37	15.16	11.96	11.81	11.62	19.53	16.98	15.97	8.78	7.03	12.18	8.33	13.98	13.22	20.25	13.5	12.36	8.11	14.82	12.76	30.86	21.39	16.96	13.63	15.44	17.6	11.14	11.01	18.21	9.12	9.86	10.69	15	13.84	16.56	17.26
APBB1	NM_001164,NM_001257319,NM_001257320,NM_001257321,NM_001257323,NM_001257325,NM_001257326,NM_145689,NR_047512	28.56	42.9	43	1.22	2.68	1.6	0.85	1.18	0.69	12.41	5.58	34.64	40.87	0.75	1.72	0.3	1.79	34.39	28.18	59.62	44.3	4.7	5.72	39.57	41.77	44.63	43.37	50.39	48.98	66.7	36.07	46.43	49.69	2.04	1.55	6.11	4.75
APBB1IP	NM_019043	6.73	1.67	1.33	4.52	5.92	6.89	0.64	0.84	0.8	0	0	2.73	5.2	11.78	3.24	2.4	1.09	0.15	0	5.45	7.02	2.31	4.73	9.98	8.37	7.11	4.27	2.52	5.49	7.75	2.4	4.44	3.66	3.83	5	2.36	2.75
APBB2	NM_001166050,NM_001166051,NM_001166052,NM_001166053,NM_001166054,NM_001330656,NM_001330658,NM_004307,NM_173075	24.04	16.92	15.29	8.25	5.36	4.2	6.7	6.77	5.37	3.77	2.59	23.58	24.4	6.28	6.97	6.1	8.3	16.93	15.52	33.64	27.65	6.63	14.26	15.43	17.97	15.01	16.89	35.67	25.82	29.96	43.94	29.46	29.08	8.73	8.91	15.1	12.18
APBB3	NM_006051,NM_133172,NM_133173,NM_133174	2.77	3.01	5.34	10.38	13.83	11.55	1.63	3.16	1.92	4.43	3.56	3.04	2.23	8.97	10.2	2.69	3.46	5.35	5.54	3.1	4.31	4.92	4.65	3.3	4.11	4.87	4.04	4.93	5.13	4.21	4.46	4.08	4.09	6.15	6.49	2.96	2.78
APC	NM_000038,NM_001127510,NM_001127511,NM_001354895,NM_001354896,NM_001354897,NM_001354898,NM_001354899,NM_001354900,NM_001354901,NM_001354902,NM_001354903,NM_001354904,NM_001354905,NM_001354906	6.9	2.7	3.58	5.45	4.51	5.19	3.09	3.92	3.39	2.6	2.28	9.45	8.72	6.01	5.46	5.56	5.94	5.77	6.65	4.92	4.47	2.39	2.54	5.36	6.79	5.44	4.88	4.64	4.97	6.14	9.07	11.77	11.15	4.66	6.04	5.92	5.48
APC2	NM_001351273,NM_005883	0.05	0.01	0.06	0.02	0	0	0.03	0.04	0.05	0.36	0.22	0	0.12	0	0	0.05	0.35	0.09	0.02	0.02	0	0.08	0.17	0.05	0.06	0.07	0.07	0	0.12	0.02	0.01	0	0.07	0.04	0.03	0.11	0.09
APCDD1	NM_153000	2.12	1.36	0.77	0.21	0.54	0.38	0.25	0.29	0.56	0.27	0.13	0.49	0.22	0.24	0.76	0.21	0.14	1.19	5.15	2.08	2.56	0.86	1.67	1.15	1.93	1.13	0.87	3.2	1.4	1.52	0.04	0.24	0.16	0.02	0.12	0.44	0.2
APCDD1L	NM_001304787,NM_153360,NR_130908	0	0	0	0	0	0	0.02	0	0	0	0	0	0	0	0	0	0	2.73	2.55	0	0	0	0	0	0.02	0.04	0	0.03	0.07	0	0	0	0	0	0	0	0
APCDD1L-DT	NR_034147	0	0	0	0	0	0	0	0	0	0	0	0	0	0	0	0	0	0.2	0	0	0	0	0	0	0	0	0	0	0	0	0	0.05	0	0	0	0	0
APCS	NM_001639	0	0	0	0	0	0	0	0	0	0	0	0	0	0	0	0	0	0	0	0	0	0	0	0	0	0	0	0	0	0	0	0	0	0	0	0	0
APEH	NM_001640	156.18	140.19	149.41	91.48	77.72	73.44	59.6	54.31	47.31	77.26	90.99	154.42	122.2	110.38	99.99	64.39	83.62	154.99	171.1	179.42	151.06	67.19	54.74	144.26	153.29	125.27	149.08	134.48	129.04	144.5	127.67	135.58	123.01	97.64	87.07	62.92	64.05
APELA	NM_001297550	0.16	0	0.07	0	0.04	0.04	0.03	0.06	0.12	41.93	54.61	0	0	0.11	0.26	0.28	0.4	16.52	13.47	0.07	0.45	0.08	0.04	0.21	0.37	0.9	0.47	0.04	0.2	1.57	0	0.08	0.04	0.15	0.1	0.35	0.55
APEX1	NM_001244249,NM_001641,NM_080648,NM_080649	350.68	272.27	305.78	170.09	151.68	147.05	37.88	49.77	42.28	209.38	242.8	378.65	294.36	187	132.41	82.28	64.53	518.92	558.19	269.32	264.45	104.66	73.72	232.2	259.61	190.28	186.78	193.83	235.92	184.79	216.73	359.14	338.13	151.51	147.63	116.67	108.15
APEX2	NM_001271748,NM_014481	36.3	26.66	35.53	19.37	20.32	20.55	11.64	14.6	12.37	22.56	28.9	33.5	65.19	26.52	40.4	21.84	45.46	19.49	21.12	47.17	52.64	22.6	29.03	37.04	35.72	28.39	35.48	30.63	29.34	29.32	53.86	30.42	30.88	26.83	29.24	23.29	25.63
APH1A	NM_001077628,NM_001243771,NM_001243772,NM_016022,NR_045033,NR_045034,NR_045035	156.23	138.38	170.37	109.32	98.95	106.21	47.69	57.12	54.31	107.73	102.38	134.28	133.79	103.93	86.82	66.96	67.39	141.32	166.08	180.39	210.67	89.42	106.36	147.37	141.78	135.95	164.52	170.55	159.68	168.87	171.97	147.64	155.13	91.21	92.2	88.45	90.81
APH1B	NM_001145646,NM_031301	8.28	5.23	6.62	10.14	7.74	6.45	0.75	0.81	0.58	0.11	0.24	8.61	7.28	8.32	6.63	1.4	1.65	15.62	12.06	11.82	12.42	1.53	3.1	7.13	7.27	6.86	7.83	11.11	7.58	12.15	19.22	9.1	7.93	5.98	6.48	2.24	2.01
API5	NM_001142930,NM_001142931,NM_001243747,NM_006595,NR_024625	88.16	62.88	63.2	67.8	68.93	58.73	19.69	29.92	22.42	58.66	43.48	116.12	98.69	87.96	80	44.81	56.07	108.76	111.63	61.99	54.37	32.37	29.59	64.62	79.13	55.38	56.48	52.44	62.99	80.22	87.5	144.02	137.43	71.57	76.75	56.77	53.2
APIP	NM_015957	22.79	23.35	23.42	24.96	20.71	17.41	4.64	5.43	3.98	71.1	44.44	28.86	35.27	22.23	21.8	5.37	11.22	42	56.51	31.78	33.22	12.33	12.38	14.98	19.55	16.01	17.42	22.03	25.86	35.13	42.69	29.25	31.45	15.17	14.84	6.99	8.48
APLF	NM_173545	0.48	0.39	0.33	1.31	0.9	1.47	0.11	0.04	0.05	0.27	0.16	0.48	0.71	0.4	0.99	0.18	0.6	2.93	1.3	0.78	1.05	0.12	0.36	0.32	0.32	0.34	0.48	1.12	1.12	1.09	1.54	0.31	0.52	0.41	0.58	0.14	0.2
APLN	NM_017413	0	0.11	0.08	0.11	0.09	0.23	0	0.07	0.04	0.23	0.08	0.17	0.32	0.16	0.28	0	0.25	5.16	4.18	0.5	0.34	0.08	0.24	0.05	0.08	0.08	0.1	0.54	0.39	0.35	1.19	0.19	0.22	0.08	0.22	0.05	0.05
APLNR	NM_005161,NR_027991	0	0	0	0	0	0	0	0	0	0.79	2.78	0	0	0	0	0	0	0.35	0.28	0	0	0	0	0	0	0	0	0	0	0	0	0	0	0	0	0	0
APLP1	NM_001024807,NM_005166	5.19	6.33	5.12	14.55	18.99	24.3	0.39	1.04	0.85	29.17	15.16	4.86	2.09	5.51	2.61	1.38	1.7	11.76	4.24	3.82	0.77	0.18	0.04	8.71	13.13	7.97	10.23	4.15	18.76	11	0.35	4.93	3.46	6.5	7.57	1.37	1.38
APLP2	NM_001142276,NM_001142277,NM_001142278,NM_001243299,NM_001328682,NM_001328684,NM_001328685,NM_001328686,NM_001642,NR_024515,NR_024516	852.78	632.66	695.31	150.8	293.36	188.31	235.44	279.15	220.41	341.13	392.88	704.59	577.69	225.92	210.62	279.35	342.04	307.36	395.86	848.38	715.94	429.94	370.14	907.52	982.56	868.73	905.07	926.1	765.52	923.9	909.35	704.1	696.17	238.17	236.28	371.3	372.02
APMAP	NM_020531	175	172.85	173.01	35.05	51.77	26.39	21.12	64.57	33.09	46.52	34.86	143.23	155.11	74.37	52.92	91.81	84.39	94.73	87.69	396.86	288.06	415.95	201.1	189.65	183.91	184.76	198.35	260.11	225.11	268.7	214.06	155.94	152.09	57.85	60.08	99.56	97.03
APOA1	NM_000039,NM_001318017,NM_001318018,NM_001318021	0	0.26	0.41	0	0	0	0.08	0.46	0.25	0	0	0	0	0	0.19	0.66	0	1.03	0.53	0.21	0.11	1.21	1.19	0	0.21	0.1	0.1	0	0.35	0.44	0	0	0	0.22	0	0.28	0.21
APOA1-AS	NR_126362	0	0	0	0	0	0	0	0	0	0	0	0	0	0	0	0	0	0	0	0	0	0	0	0	0	0	0	0	0	0	0	0	0	0	0	0	0
APOA2	NM_001643	2.04	8.71	9.77	0.85	0.92	4.56	3.63	8.79	10.04	0.45	0	6.47	20.12	3.64	4.24	10.04	6.33	1.25	0.69	3.8	3.47	113.89	53.91	4.03	3.49	2.06	6.87	1.23	10.44	3.45	0	4.57	7.04	3.62	4.88	11.01	15.19
APOA4	NM_000482	0	0	0	0.07	0	0.13	0	0.16	0.51	0	0	0	0	0	0	0	0	0	0	0.06	0	0.13	0.07	0	0	0	0	0	0	0	0	0	0	0	0	0.17	0.06
APOA5	NM_001166598,NM_001371904,NM_052968	0	0	0	0	0	0	0	0.12	0.12	0	0	0	0	0	0	0	0	0.11	0	0	0	0.05	0	0.14	0	0	0.04	0	0	0	0	0	0	0	0	0	0
APOB	NM_000384	0	0	0	0.01	0.02	0	0	0.02	0	0.03	0	0.01	0	0.03	0.01	0.02	0.01	0.15	0.24	0	0	0.03	0.01	0.01	0.01	0	0.01	0	0	0.05	0	0	0	0.02	0.03	0.04	0.01
APOBEC1	NM_001304566,NM_001644,NM_005889	0	0	0	0	0	0	0	0	0	0	0	0	0	0.18	0	0	0	0	0	0	0	0	0	0	0	0	0	0	0	0	0	0	0	0	0	0	0
APOBEC2	NM_006789	0.18	0	0.54	33.78	4.37	29.64	44.19	22.71	15.74	0	0	0.12	0	9.71	19.98	9.65	15.96	0.13	0	0.33	0.12	9.56	15.59	0.22	0.57	0.5	0.47	2.37	2.14	3.45	0.18	0.2	0.32	18.94	16.72	19.69	12.88
APOBEC3A	NM_001270406,NM_145699	0	0	0	0	0	0	0	0	0	0.37	0	0	0	0	0	0	0	0	0	0	0	0	0	0	0	0	0	0	0	0	0	0	0	0	0	0	0
APOBEC3A_B	NM_001193289	0	0	0	0	0	0	0	0	0	0	0	0	0.18	0	0	0	0	0	0	0	0	0	0	0	0	0	0	0	0	0	0	0	0	0	0	0	0
APOBEC3B	NM_001270411,NM_004900	5.8	7.91	7.82	4.21	2.39	3.85	1.12	1.78	0.47	1.11	2.01	3.03	2.94	0.33	0.91	1	0.8	17.68	7.18	8.94	4.58	6.85	5.61	3.98	4.58	2.63	3.54	11.06	9.04	7.44	13.81	4.57	6.72	1.38	0.55	2.6	3.54
APOBEC3B-AS1	NR_104187,NR_104187_2	0	0	0	0	0	0	0	0	0	0.52	1.31	0	0	0	0	0	0	1.58	3.52	0	0	0	0	0	0	0	0.47	0	0	0	0	0	0	0	0	0	0
APOBEC3C	NM_014508	39.61	81.01	53.11	6.23	5.09	2.31	1.81	4.21	1.2	38	33.42	27.9	22.17	2.23	3.81	1.87	3.94	45.07	22.55	110.62	74.97	4.88	6.63	45.81	45.01	36.52	51.49	118.22	125.27	99.24	51.84	64.9	74.51	3.08	3.81	12.62	10.72
APOBEC3D	NM_001363781,NM_152426	4.58	3.93	4.84	0.48	1.24	0.96	0.43	0.42	0.36	10.94	14.73	1.6	1.69	0.24	1.29	0.05	1.26	6.76	2.03	2.22	4.12	0.72	1.4	2.49	1.91	2.31	1.85	1.7	0.94	1.04	1.84	2.56	2.17	0.29	0.38	0.34	0.3
APOBEC3F	NM_001006666,NM_145298	3.91	3.81	5.87	0.6	1.05	0.9	0.3	0.05	0.03	8.27	12.84	1.93	2.27	0.06	1.92	0	0.73	3.36	3.1	9.19	7.02	0.14	0.35	3.42	3.07	4.06	3.56	6.06	6.46	10.43	3.41	2.58	4.32	0.3	0.25	0.4	0.16
APOBEC3G	NM_001349436,NM_001349437,NM_001349438,NM_021822,NR_146179	7.7	12.18	7.66	0.09	0.45	0.52	0	0.14	0.18	25.05	37.95	1.55	1.05	0.08	0.47	0	0.4	1.49	0.48	7.82	3.94	0.2	0.37	5.47	4.99	4.61	3.66	6.69	5.03	4.8	0.52	2.7	3.39	0.2	0	0.42	0.26
APOBEC3H	NM_001166002,NM_001166003,NM_001166004,NM_181773	1.45	2.36	1.08	0.3	0.77	0.2	0	0	0.14	3.73	0.41	1.27	1.34	0.29	0.51	0	0.15	0.88	0.24	5.84	4	0.3	0.39	2.58	2.51	1.32	3.18	4.75	7.43	3.11	0.79	2.56	2.22	0.29	0.26	0.34	0.58
APOBEC4	NM_203454	0	0	0	0	0	0	0	0	0	0	0	0	0	0	0	0	0	0	0	0	0	0	0	0	0	0	0	0	0	0	0	0	0	0	0	0	0
APOBR	NM_018690	4.47	3.29	4.97	60.98	35.13	37.18	18.8	31.02	19.64	1.86	4.59	4	4.03	25.22	35.8	28.17	24.24	0.1	0	15.9	30.32	46.49	64.01	18.07	12.7	22.48	16.98	3.56	4	12.94	15.26	4.2	3.27	23.78	32.23	11.88	18.02
APOC1	NM_001321065,NM_001321066,NM_001645	90.58	112.57	184.9	459.87	556.8	534.52	154.59	221.45	286.91	781.33	1152.61	107.54	99.29	397.96	368.36	172.78	173.82	166.05	94.31	90.67	98.49	104.17	100.25	101.38	101.93	150.7	109.46	27.24	102.2	67.99	26.42	131.1	112.94	550.95	555.29	232.14	228.63
APOC1P1	NR_028412,NR_028413,NR_028414	0.75	0.43	1.01	1.18	2.34	1.42	0.56	1.27	3.42	2.37	30.95	0.39	0.28	0	1.23	0.88	2.53	0	0.57	0.27	1.3	0.55	1.98	0.4	0.57	0.27	1.6	0	0.39	0.73	0	0.21	0.66	0.29	0.73	1.01	1.31
APOC2	NM_000483	0.18	0.14	0.16	0	0.07	0	0	0	0	0	2.27	0	0	0	0	0	0.52	0	0	0	0	0.17	0	0	0	0	0	0	0	0	0	0	0	0.17	0.23	0	0
APOC3	NM_000040	0	0	0	0	0	0.47	0	0.77	0.18	0	0	0	0	0	0.39	0.35	0	0	0	0	0	5.01	0.98	0	0	0	0	0	0	0.58	0	0	0	0	0	0	0
APOC4	NM_001646	0	0	0.17	0	0	0.39	0.15	0.16	0.29	0	0.03	0	0	0	0.65	0	0.86	0	0	0	0	0.19	0.61	0.35	0	0.18	0	0	0	0	0	0	0	0	0.51	0.17	0
APOC4-APOC2	NR_037932	0	0	0	0	0.15	0	0	0	0	0	0.52	0	0	0	0	0	0	0	0	0	0	0	0	0	0	0	0	0	0	0	0	0	0	0	0	0	0
APOD	NM_001647	11.45	1.84	2.96	0.37	0	0.63	0.57	0	0.57	0.8	1.01	0.77	0.23	0	0	0	0	0	0	35.03	18.5	65.94	11.53	24.73	43.17	14.09	5.09	14.8	5.65	12.49	1.58	7.15	4.84	1.21	0.49	4.34	0.72
APOE	NM_000041,NM_001302688,NM_001302689,NM_001302690,NM_001302691	144.97	97.42	204.13	31.33	87.23	78.11	25.2	46.68	60.05	1247.03	1203.86	21.84	7.97	10.91	9.29	16.23	14.81	1049.98	483.87	383.34	237.94	226.85	98.81	443.32	319.07	431.4	366.1	196.74	221.37	278.91	36.06	43.64	36.46	56.36	41.49	49.14	52.59
APOF	NM_001638	0	0	0	0	0	0	0	0	0	0	0	0	0	0	0	0	0	0	0	0	0	0	0	0	0	0	0	0	0	0	0	0	0	0	0	0	0
APOH	NM_000042	0	0	0	0	0	0	0	0	0	0	0	0	0	0	0	0	0	0	0	0	0	0	0	0	0	0	0	0	0	0	0	0	0	0	0	0	0
APOL1	NM_001136540,NM_001136541,NM_001362927,NM_003661,NM_145343	0.17	0.47	0.36	0.82	1.43	0.92	0	0.16	0.08	0.16	1.05	0.07	0.62	0.23	16.36	0.24	10.35	0	0	2.53	2.05	2.55	6.21	1.03	0.95	3.04	1.44	6.59	1.59	5.68	4.25	0.28	0.5	0.72	0.72	0.82	0.5
APOL2	NM_030882,NM_145637	6.24	8.58	7.83	10.55	8.42	7.11	2.01	4.75	4.61	0.31	0	1.25	4.25	3.9	38.23	0.74	29.76	7.56	4.84	19.52	22.21	27.22	30.93	11.62	10.55	12.12	12.22	17.77	10.3	21.72	14.85	3.11	4.29	7.57	7.44	4.61	3.46
APOL3	NM_014349,NM_030644,NM_145639,NM_145640,NM_145641,NM_145642	0.05	0	0	0.46	0.25	0.28	0	0.08	0.11	0	0	0	0	0.07	3.41	0	0.75	0	0	0.3	0.51	0.18	1.4	0.08	0.09	0.22	0.27	0.1	0.25	0.29	0.22	0	0.05	0.22	0.06	0.04	0.09
APOL4	NM_030643,NM_145660	0.45	0.43	0.24	0.95	0.52	1.44	11	4.38	7.88	0.05	0	0	0	0.41	0.09	4.95	1.19	0	0	2.07	2.2	73.54	12.66	0.68	0.86	0.82	0.14	0.16	0.21	0.82	0.26	0.44	0.58	4.2	4.58	12.42	12.69
APOL5	NM_030642_2	0	0	0	0	0	0	0	0	0	0	0	0	0	0	0	0	0	0	0	0	0	0	0	0	0	0	0	0	0.15	0	0	0	0	0	0	0	0
APOL6	NM_030641	0.39	0.18	0.3	5.49	7.04	6.1	0.05	0.18	0.15	0.01	0	0.16	0.92	8.73	36.06	0.92	15.32	0.09	0	1.43	1.48	0.73	2.44	0.73	0.54	1.35	1.15	1.34	0.54	2.2	6.24	0.44	0.49	4.15	4.8	0.64	0.52
APOLD1	NM_001130415,NM_030817	0.48	0.3	0.2	0.23	0.11	0.1	0.21	0.32	0.07	0.25	0	0.58	0.99	0.3	0.3	0.17	0.55	0	0.19	0.36	0.39	0.25	0.19	0.13	0.21	0.19	0.21	0.5	0.71	0.37	0.64	0.31	0.28	0.13	0.15	0.26	0.11
APOM	NM_001256169_7,NM_019101,NR_045828_6	3.33	2.64	3.96	0.47	0.34	0.47	0	0	0.12	0	0	2.26	1.37	0.44	0	0	0.23	12.23	8.62	2.55	4.51	0.31	0.5	1.83	2.09	2.18	2.81	1.9	3.11	3.23	1.98	3	2.61	0.76	0.82	0.53	0.15
APOO	NM_024122,NR_026545	17.6	20.65	16.88	15.01	9.6	10.7	6.6	7.28	6.4	49.28	40.73	23.36	31.78	7.83	9.21	8.43	11.43	96.15	79.8	29.29	18.98	9.72	6.54	16.34	16.64	13.84	13.01	21.24	20.1	19.14	38.14	23.23	25.27	12.7	9.87	7.61	8.69
APOOL	NM_198450	17.35	6.62	13.2	11.49	7.13	11.57	8.7	6.3	10.17	5.87	4.62	16.81	19.99	13.35	16.95	10.49	19.1	3.12	6.48	9.13	12.94	16.93	15.47	13.69	15.46	13.66	12.85	9.13	10.49	14.35	11.34	24.28	21.73	14.95	15.69	14.14	14.64
APOOP5	NR_028471	0	0	0	0	0	0	0	0	0	0	0	0	0	0	0	0	0	0	0	0	0	0	0	0	0	0	0	0	0	0	0	0	0	0	0	0	0
APP	NM_000484,NM_001136016,NM_001136129,NM_001136130,NM_001136131,NM_001204301,NM_001204302,NM_001204303,NM_201413,NM_201414	377.71	233.21	212.28	384.63	328.48	259.97	291.99	243.61	194.33	266.14	125.24	375.63	248.07	614.47	460.49	524.96	350.99	550.37	568.46	595.27	476.62	429.53	347.57	267.22	262.65	415.15	430.43	375.08	447.63	330.51	810.36	402.68	359.35	425.85	442.68	374.98	391.32
APPBP2	NM_001282476,NM_006380	7.08	4.19	5.59	9.2	9.36	9.85	15.51	11.27	15.34	1.73	0.92	6.71	5.01	13.73	16.57	23.87	31.37	3.83	4.94	7.16	10.25	32.21	51.71	10.65	7.87	14.4	12.23	10.25	5.43	16.12	21.51	10.76	9.45	13.42	14.66	28.3	32.04
APPL1	NM_012096	15.58	10.6	12.03	13.61	13	10.78	4.19	4.74	4.1	20.47	13.14	20.87	23.59	13.3	12.03	4.34	9.23	13.96	16.38	12.8	13.03	4.49	3.51	9.11	11.02	8.98	9.86	13.91	15.69	16.74	23.37	25.64	26.69	11.86	12.45	7.92	6.91
APPL2	NM_001251904,NM_001251905,NM_018171	16.58	15.34	15.38	24.14	22.83	25.61	10.18	7.52	7.29	6.44	9.28	22.25	25.58	25.04	22.07	13.14	13.26	17.58	17.19	20.39	21.64	19	27.53	13.95	14.75	13	14.8	21.92	22.02	18.96	28.08	23.17	26.44	16.84	21.24	12.36	12.34
APRT	NM_000485,NM_001030018	379.45	432.9	468.79	182.07	181.19	146.69	121.6	132.88	110.99	214.89	328.39	338.55	293.19	249.81	173.58	145.1	108.4	443.17	466.84	357.1	327.17	99.85	69.73	318.3	326.82	256.81	369.52	280.06	328.36	280.18	224.4	259.22	254.94	194.34	177.96	148.36	147.13
APTR	NR_038361,NR_134251,NR_134253,NR_134254	3.92	7.24	6.68	3.69	4.02	3.48	2.31	1.85	2.1	5.31	5.17	6.22	4.21	3.17	2	3.36	2.24	6.54	6.37	3.07	4	2.39	1.72	4.85	5.8	7.07	5.19	3.54	6.32	7.13	3.59	7.72	6.73	5.2	5.78	4.41	3.63
APTX	NM_001195248,NM_001195249,NM_001195250,NM_001195251,NM_001195252,NM_001195254,NM_001368995,NM_001368996,NM_001368997,NM_001368998,NM_001368999,NM_001369000,NM_001369001,NM_001369002,NM_001369003,NM_001369004,NM_001369005,NM_001369006,NM_001370669,NM_001370670,NM_001370673,NM_175069,NM_175073,NR_036577,NR_160920,NR_160921,NR_160922,NR_160923,NR_160924,NR_160925,NR_160926,NR_160927,NR_160928,NR_160…	32.54	42.81	43.11	29.18	24.65	23.15	20.17	20.9	16.92	42.33	29.27	64.05	53.21	27.52	24.27	25.42	29.51	37.79	50.87	37.47	32.93	22.39	20.53	30.8	32.75	33.08	35.72	38.7	53.15	46.93	42.46	68.37	69.88	26.92	27.42	32.47	32.38
AQP1	NM_001329872,NM_198098	0	0.05	0.15	2.03	0.21	0.18	0.03	0.06	0.06	0	0.05	0.15	0.07	0.16	0.12	0	0	0	0.09	0.55	0.12	0	0	0.06	0.07	0.1	0.17	0.25	0.78	0.75	0.1	0.21	0.24	0.21	0.36	0.11	0.03
AQP10	NM_080429	0	0	0	0	0.11	0	0	0	0	0	0	0	0	0	0	0	0	0.11	0	0.05	0	0.05	0	0	0	0	0	0	0	0	0	0	0	0	0	0	0
AQP11	NM_001363477,NM_173039	5.19	2.24	3.53	12.14	8.03	14.26	14.1	4.91	6.35	1.34	2.88	2.21	2.05	7.91	7.67	20.06	9.08	1.69	1.08	13.89	4.52	16.85	6.13	11.5	10.71	13.69	11.96	10.61	13.17	24.05	4.53	2.44	2.74	12.3	11.71	9.45	12.62
AQP12A	NM_198998	0	0	0	0	0	0	0	0	0	0	0	0	0	0	0	0	0	0	0	0	0	0	0	0	0	0	0	0	0	0	0	0	0	0	0	0	0
AQP12B	NM_001102467	0	0	0	0	0	0	0	0	0	0	0	0	0	0	0	0	0	0	0	0	0	0	0	0	0	0	0	0	0	0	0	0	0	0	0	0	0
AQP2	NM_000486	0.02	0.02	0.04	11.46	0.77	2.98	0.1	0.25	0.21	0	0	0	0	0.55	0.65	0.03	0.51	0	0	0	0	0.26	0.09	0.06	0	0	0.1	0.02	0	0	0	0.05	0.05	1.67	2.4	0.25	0.41
AQP3	NM_001318144,NM_004925	161.16	107.78	128.9	20.93	21.88	30.58	129.16	159.61	179.42	48.13	88.44	58.5	75.4	21.18	37.57	63.79	39.65	3.18	0.25	133.88	84.8	742.68	493.5	149.6	175.69	152.19	152.17	67.47	90.63	65.13	43.03	44.27	49.14	29.19	32.34	57.38	80.64
AQP4	NM_001317384,NM_001317387,NM_001364286,NM_001364287,NM_001364289,NM_001650,NM_004028	0	0.01	0	0	0	0	0	0	0	0	0.02	0	0	0	0	0	0	0.94	1.04	0	0	0	0	0	0	0	0	0	0	0	0	0	0	0	0	0.03	0
AQP4-AS1	NR_026908	0	0	0	0	0	0	0	0	0	0	0	0	0	0	0	0	0	0	0	0	0	0	0	0	0	0	0	0	0	0	0	0	0	0	0	0	0
AQP5	NM_001651	0	0.16	0	0.54	0.22	0	0.15	0.28	0.05	2.83	4.15	0	0	0	0	0	0.1	2.79	2.1	0.06	0	0.07	0	0.06	0	0.06	0	0	0	0	0	0	0	0.13	0.26	0.06	0
AQP6	NM_001652	0	0.12	0.2	0.43	0.2	0.11	0	0.03	0	0	0	0	0	0	0	0	0	0.08	0.09	0.07	0	0	0	0	0.07	0	0	0.04	0.08	0	0	0	0	0	0	0	0
AQP7	NM_001170,NM_001318156,NM_001318157,NM_001318158,NM_001376191,NM_001376192,NM_001376193,NR_134513,NR_134514,NR_134515,NR_164778,NR_164779	0.3	0.22	0.17	0.19	0.38	0.35	0.1	0.16	0.14	0	0.04	0	0.1	0.05	0.23	0	0.09	0	0	0	0.21	0.43	0.52	0.5	0.61	0.5	0.47	0	0	0.41	0.13	0	0	0.18	0.37	0	0.06
AQP7P1	NR_002817	0.03	0.02	0	0	0	0	0.04	0	0	0	0	0.12	0.05	0	0	0.04	0	0	0.07	0.11	0.09	0	0.09	0	0	0.11	0.03	0.29	0.49	0.36	0.31	0.1	0.13	0	0	0.05	0
AQP7P3	NR_026558,NR_026558_2,NR_026558_3	0	0.18	0.43	0	0	0	0	0.39	0	0	0	0	0	0	0	0	0.36	0	0.58	0.22	0.91	0.23	0	0.21	0	0.66	0.2	2.63	3.96	1.76	0	0	0.54	0	0	0	0
AQP8	NM_001169	0.15	0	0.07	0.15	0.16	0.22	0.17	0	0.23	0	0	0	0	0	0	0	0	0	0	0.14	0.15	0.22	0.16	0.34	0.07	0.49	0.26	0	0	0.09	0	0.17	0	0.14	0	0.32	0
AQP9	NM_001320635,NM_001320636,NM_020980	0	0	0	0.1	0.7	0.32	0	0.03	0	0	0	0	0	0.55	0.32	0	0.05	0	0	0	0	0	0	0	0	0	0	0	0	0	0	0	0	0.1	0	0.03	0.03
AQR	NM_014691	17.48	11.59	13.34	13.29	11.17	10.16	4.65	5.69	4.57	21.52	17.81	29.78	27.92	17.19	13.78	10.75	12.65	27.6	38.47	11.92	11.05	6.3	7.18	12.79	14.95	11.2	10.56	13.08	14.46	13.74	19.56	29.93	31.39	11.96	13.58	12.26	11.69
AR	NM_000044,NM_001011645,NM_001348061,NM_001348063,NM_001348064	0.04	0.05	0.01	0	0	0	0.06	0.04	0.02	0	0.1	0.02	0	0	0	0.03	0	4.15	4	0.02	0	0.07	0	0.05	0.11	0.02	0.06	0.06	0.09	0.16	0	0.01	0.01	0.02	0.03	0.01	0.03
ARAF	NM_001256196,NM_001256197,NM_001654	39.02	37.95	50.99	44.61	39.53	39.62	49.11	36.56	38.72	56.96	69.19	56.42	95.54	62.32	99.85	53.21	98.52	38.75	38.64	54.18	57.66	94.4	89.95	41.04	42.28	41.07	49.2	42.35	42.38	43.15	66.84	56.36	54.55	53.77	55.94	52.43	57.38
ARAP1	NM_001040118,NM_001135190,NM_001369489,NM_015242,NR_161388	21.04	17.69	26.82	21.46	23.23	25.17	9	18.72	14.04	20.47	19.71	16.82	17.65	17.13	25.84	9.22	14.6	34.08	28.65	53.92	53.07	27.13	30.17	22.82	24.88	23.31	26	35.06	26.9	44.06	42.06	17.29	18.18	16.09	16.78	10.89	10.55
ARAP1-AS2	NR_146780	0	0	0	0	0	0	0	0	0.04	0	0	0	0	0	0	0	0	0	0	0.05	0	0	0	0	0	0.05	0	0	0	0	0	0	0	0	0	0	0
ARAP2	NM_015230,NR_146893,NR_146894	0.75	0.49	0.44	0.49	0.17	0.47	2.29	1.35	1.21	0	0	1.14	3.29	0.58	1.19	2.3	3.04	1.02	0.22	1.43	1.46	3.63	5.05	0.64	0.61	0.91	0.84	3.55	2.19	3.75	7.34	1.64	1.67	0.43	0.33	2.12	1.85
ARAP3	NM_022481	2.79	2.63	3.18	0.25	0.3	0.32	1.16	2.24	1.84	6.73	4.3	2.05	2.74	0.12	0.09	0.58	0.81	31.52	31.76	5.68	1.82	2.7	0.51	2.82	2.56	2.66	2.89	5.9	4.86	4.2	2	2.41	4.05	0.24	0.26	0.83	0.89
ARC	NM_015193	0.09	0.22	0.2	0.22	0.3	0.06	0	0.1	0.05	1.91	2.18	0	0	0.04	0	0	0.05	12.96	4.66	0.03	0	0.12	0.07	0.06	0.3	0.29	0.11	0.38	4.43	1.2	0	0.41	0.65	0.03	0.08	0.37	0.39
ARCN1	NM_001142281,NM_001655	97.13	69.32	77.11	132.72	124.13	133.41	99.12	101.19	95.95	78.17	60.17	101.49	99.43	141.69	146.68	141.39	153.76	117.21	137.31	122.25	123.19	123.47	122.87	83.8	90.93	83.74	85.45	104.69	134.53	161.34	147.47	118.12	125.93	142.3	149.03	153.94	141.33
AREG	NM_001657	0.41	0.64	0.82	0.16	0	0.08	0	0	0.19	0.26	0	1.17	5.18	0.12	0	0	0	0.18	0	1.28	1.43	0.24	0.61	1.11	1.02	4.89	2.85	92.9	21.57	49.14	11.97	2.27	5.11	0	0	0.41	0.23
AREL1	NM_001039479	17.77	15.28	16.09	21.16	21.04	19	15.14	15.02	13.05	12.08	13.74	23.22	20.85	25.64	22.35	18.52	17.68	23.31	27.9	17.15	18.99	22.09	21.89	19.39	20.13	18.98	20.3	18.1	17.41	24.07	23.07	25.53	22.79	21.31	21.78	17.61	17.04
ARF1	NM_001024226,NM_001024227,NM_001024228,NM_001658	540.25	597.27	619.91	396.25	417.58	421.98	348.19	329.63	308.34	541.78	524.83	531.61	619.92	381.59	511.98	397.09	532.03	369.53	469.55	465.94	529.38	529.96	514.68	585.96	577.45	626.59	604.08	523.64	520.87	595.36	470.36	606.6	625.46	496.42	495.81	578.27	576.96
ARF3	NM_001659	160.07	158.76	168.25	114.23	113.63	107.67	64.45	68.75	60.41	116.8	155.22	216.91	229.07	170	153.92	91.45	126.52	141.17	114.87	190.16	190.39	91.24	112.28	154.76	142.38	160.74	192.41	190.71	223.38	192.98	222.69	233.81	236.51	161.51	164.71	115.56	117.11
ARF4	NM_001660	211.61	221.89	231	322.55	331.65	318.54	223.25	229.63	226.15	385.84	184.74	287.48	277.29	451.34	500.73	352.95	508.38	187.96	178.51	252.8	229.6	224.76	286.83	245.98	242.73	257.35	236.72	289.89	267.69	334.76	353.38	327.2	317.48	408.63	448.49	396.26	366
ARF4-AS1	NR_132369,NR_132370	2.16	3.47	2.07	1.48	0.5	1.63	1.16	1.71	1.7	3.87	3.65	1.42	1.81	0.98	0	0.68	1.93	2.6	0.79	0	0.65	0.22	0.33	0.86	1.83	2.41	0.39	1.3	0.71	1.96	1.84	0.78	0.51	0.45	0	0.67	1.11
ARF5	NM_001662	253.92	270.59	331.19	177.78	178.25	171.95	46.83	62.97	52.35	178.72	182.97	255.67	283.27	159.83	116.7	68.28	82.35	278.12	278.48	310.59	307.04	103.18	155.76	230.21	239.28	212.7	258.23	281.24	303.59	251.81	250.76	246.88	228.25	167.72	158.61	114.43	104.8
ARF6	NM_001663	87.1	70.26	77.42	53.88	61.1	54.49	42.51	51.05	48.11	47.17	44.08	67.94	69.66	61.27	64.13	60.78	63.29	43.4	38.58	64.93	79.48	65.72	90.34	103.84	92.25	85.71	97.16	78.78	76.28	76.23	90.44	81.09	72.85	68.1	70.99	72.08	70.1
ARFGAP1	NM_001281482,NM_001281483,NM_001281484,NM_018209,NM_175609,NR_104022,NR_104023	41.4	60.78	74.14	68.72	70.15	72.48	69.06	82.53	76.03	104.6	89.74	73.33	50.18	79.93	77.67	91.1	82.78	61.14	48.55	91.03	61.26	141.64	89.64	48.84	49.04	55.75	61.62	57.2	60.46	64.98	43.35	68.14	71.58	81.48	84.46	76.95	75.41
ARFGAP2	NM_001242832,NM_032389	48.03	50.76	60.72	47.18	40.37	39.43	35.27	35.59	34.37	53.4	60.03	68.76	52.85	61.24	51.06	44.5	45.65	63.24	65.24	58.49	71.36	88.88	102.31	48.64	45.97	43.54	55.52	39.88	46.41	66.19	48.49	62.08	61.61	49.81	51.42	49.04	48.89
ARFGAP3	NM_001142293,NM_014570	21.15	20.01	19.6	57.74	51	57.2	35.46	41.27	36.76	29.83	17.68	24.98	20.88	42.81	49.56	35.81	48.99	17.62	18.36	24.31	23.13	56.01	45.84	19.85	22.38	24.24	24.34	26.9	25.93	35.76	32.46	28.41	27.87	52.27	50.99	40.86	34.92
ARFGEF1	NM_006421	29.25	13.69	15.63	31.84	36.14	34.23	18.73	17.37	15.77	54.77	68.18	32.85	37.48	36.08	36.61	22.44	34.62	50.86	59.74	21.26	23.63	9.8	14.34	21.92	26.85	24.57	20.05	23.47	23.98	28.6	44.17	44.67	41.18	37.44	37.51	30.44	27.39
ARFGEF2	NM_006420	20.39	9.51	11.15	19.24	19.54	21.52	22.65	24.05	28.51	16.58	13.2	22.96	22.34	31.87	31.03	36.81	33.91	11.09	13.01	31.73	20.86	68.46	31.51	17.96	19.39	16.78	14.99	15.19	16.06	18.92	27.66	26.15	25.22	28.24	30.8	32.66	34.15
ARFGEF3	NM_020340	4.83	1.55	2.11	1.36	1.22	0.41	0.61	0.82	0.31	5.16	2.22	6.96	5.25	3.59	2.56	2.47	1.97	8.65	9.09	7.35	6.38	1.1	0.88	4.26	5.48	3.3	4.13	4.51	2.94	6.75	16.05	6.5	5.94	2.06	2.16	3.69	3.36
ARFIP1	NM_001025593,NM_001025595,NM_001287431,NM_001287432,NM_001287433,NM_014447	27.2	17	21.17	22.82	26.42	20.44	17.09	16.02	15.26	25.23	18.19	30.38	29.47	39.11	28.69	24.38	27.09	20.77	20.83	22.23	21.66	20.43	16.38	23.61	27.84	23.27	21.76	29.08	22.63	38.84	36.87	39.38	38.9	34.59	33.76	23.28	23.97
ARFIP2	NM_001242854,NM_001242855,NM_001242856,NM_001370406,NM_001370408,NM_001370409,NM_001370411,NM_001370412,NM_001370413,NM_001376558,NM_001376559,NM_001376560,NM_001376561,NM_001376562,NM_001376563,NM_001376564,NM_012402,NR_163423,NR_163424,NR_164825,NR_164826	45.1	45.56	51.02	34.8	36.88	34.43	55.85	56.1	50.58	27.14	21.11	54.17	40.12	45.8	41.98	67.87	58.07	25.61	25.42	79.67	71.16	96.2	80.53	50.32	51.94	54.21	62.85	49.91	51.64	72.46	42.01	48.06	50.6	61.01	58.72	66.37	70.27
ARFRP1	NM_001134758,NM_001267544,NM_001267545,NM_001267546,NM_001267547,NM_001267548,NM_001267549,NM_003224,NR_051954,NR_051955,NR_051956,NR_051957,NR_051958	12.1	20.87	21.56	16.92	16.13	16.88	7.72	6.5	7.09	16	20.96	23.21	17.34	17.55	15.18	5.3	6.63	13.04	10.71	48.61	27.45	29.17	14.14	15.02	15	16.45	21.26	24.29	29.23	22.33	23.04	18.16	21	13.34	12.77	6.81	7.55
ARG1	NM_000045,NM_001244438,NM_001369020,NR_160934	0.07	0	0	0.07	0	0	0	0	0	0	0	0	0	0	0	0	0	0	0	0	0	0	0	0	0	0.08	0	0	0	0	0	0	0	0.08	0	0	0
ARG2	NM_001172	76.45	46.08	45.53	5.52	7.63	6.98	13.42	29.51	23.39	43.65	15.32	50.23	39.75	7.33	3.17	15.68	10.04	63.77	26.68	49.62	32.7	13.85	8.18	54.55	61.93	33.96	34.92	38.26	38.13	42.98	31.63	42.56	42.55	21.43	22.58	31.96	36.68
ARGFX	NM_001012659	0	0	0	0	0	0	0.01	0	0	2.73	3.12	0	0.03	0	0	0	0	0	0	0	0	0	0	0	0	0	0	0	0	0	0	0	0	0	0	0	0
ARGFXP2	NR_002222	0	0	0	0	0	0	0	0	0	0	0	0	0	0	0	0	0	0	0	0	0	0	0	0	0	0	0	0	0	0	0	0	0	0	0	0	0
ARGLU1	NM_018011	30.24	27.43	39.69	28.93	27.92	18.58	17.57	18.74	15.23	22.29	21.87	22	22.36	22.24	23.08	24.98	19.54	43.14	33.64	25.21	37.26	49.38	54.32	27.7	31.82	31.21	27.04	25.38	31.01	35.49	19.43	27.14	27.41	18.59	17.92	22.7	22.03
ARHGAP1	NM_004308	42.83	34.22	40.01	57.67	76.22	66.49	19.04	25.51	23.11	61.31	84.38	51.58	39.57	79.41	65.59	38.15	40.49	40.57	38.93	57.34	60.46	51.21	59.62	46.26	42.31	41.34	53.88	57.59	47.68	59.69	79.41	66.74	61.95	71.56	74.63	46.11	42.91
ARHGAP10	NM_024605	24.45	24.22	27.66	26.98	42.77	44.51	4.29	5.68	4.94	6.6	7.89	30.53	23.14	34.6	22.64	8.18	14.49	5.99	8.96	23.19	22.68	4.21	10.75	22.58	26.09	25.4	19.67	27.21	24.7	28.89	34.91	41.21	39.47	32.58	35.63	18.19	14.86
ARHGAP11A	NM_001286479_3,NM_001286480_4,NM_014783_4,NM_199357_2	16.4	20.82	18.19	23.07	11.55	18.52	0.87	2.82	2.37	29.19	20.5	51.9	46.11	24.92	11.34	6.41	2.69	32.9	46.01	14.28	15.58	0.69	1.08	8.01	10.72	9.39	6.87	12.61	18.59	13.08	28.98	51.13	48.6	16.61	17.42	13.23	12.27
ARHGAP11A-SCG5	NM_001368319_3	1.29	0.43	0	0.26	0	0	0.14	0.27	0	0	0.88	0.16	0.5	0	0	0	0	6.42	0	0.12	0.42	0	0	2.99	0.2	0	1.4	2.99	1.8	0.44	0.48	0	1.02	0.12	0	0.21	0
ARHGAP11B	NM_001039841,NR_148423_3	2.85	4.95	5.71	7.18	4.35	2.28	0.09	1.07	0.5	3.72	2.39	4.68	3.19	4.43	0.72	1.45	0.91	2.46	4.95	1.67	1.98	0.3	0.22	2.31	2.19	2.67	1.91	4.22	6.57	4.09	3.49	5	5.89	1.69	1.77	1.47	1.46
ARHGAP12	NM_001270695,NM_001270696,NM_001270697,NM_001270698,NM_001270699,NM_018287	10	9.2	7.73	6.61	6.62	7.76	7.91	6.57	7.42	15.27	10.49	15.81	12.37	6.03	9.9	8.87	10.77	18.52	18.91	14.72	13.3	8.07	9.22	7.11	8.89	8.18	6	14.33	12.09	15.05	26.33	14.21	13.87	5.11	6.09	6.38	7.96
ARHGAP15	NM_018460	0	0	0	0	0	0	0.04	0	0.04	0	0	0	0	0	0	0	0	0	0	0	0	0.11	0	0	0	0	0	0	0	0	0	0	0	0	0	0	0.06
ARHGAP17	NM_001006634,NM_018054	67.23	45.36	53.17	113.23	120.93	124.36	64.94	72.04	61.01	21.06	20.18	77.85	52.13	125.54	113.71	100.08	70.99	37.22	40.26	52.4	49.98	90.49	76.14	72.84	80.12	65.62	64.92	42.08	42.65	62.5	56.19	68.9	62.27	103.92	99.83	104.98	98.75
ARHGAP18	NM_033515	61.1	31.89	39.91	12.3	21.82	12.92	35.58	50.38	47.93	3.6	4.23	45.45	35.97	32.09	37.76	62.71	84.29	2.17	4.61	56.73	77.8	36.28	60.55	68.05	56.51	53.39	60.98	32.37	27.84	42.9	61.85	39.31	40.18	48.46	49	74.58	80.57
ARHGAP19	NM_001204300,NM_001256423,NM_032900	15.86	15.83	13.91	14.54	12.44	9.87	1.39	1.82	1.57	33.24	26.53	22.02	19.04	11.02	7.7	3.3	3.05	28.99	38.77	7.01	8.35	1.42	2.15	8.73	11.73	8.24	6.75	6.82	8.59	6.3	11.55	20.56	21.68	12.56	11.1	4.88	5.06
ARHGAP19-SLIT1	NR_037909	0	0	0.08	0.21	0	0	0	0	0	0	0	0	0	0	0	0	0	0	0	0	0	0	0	0	0	0	0	0	0	0	0	0	0	0	0	0	0
ARHGAP20	NM_001258415,NM_001258416,NM_001258417,NM_001258418,NM_020809	0.02	0	0	0.04	0.02	0.03	0.05	0.11	0.13	0	0.1	0	0	0.06	0	0.27	0.22	0.07	0	0	0	0.09	0.11	0.01	0.03	0	0	0	0	0.04	0	0	0	0.06	0.02	0.13	0.16
ARHGAP21	NM_001367447,NM_001367448,NM_001367449,NM_001367450,NM_001367451,NM_001367452,NM_001367453,NM_001367454,NM_001367455,NM_020824,NR_160021,NR_160022,NR_160023,NR_160024,NR_160025	29.59	20.27	26.29	48.35	36.11	37.11	28.41	26.38	22.7	18.55	20.92	50.08	44.51	57.48	51.53	48.91	50.69	15.88	22.54	42.38	44.11	42.57	55.37	24.15	26.81	26.06	26.64	40.78	41.59	41.54	75.27	50.21	53.28	42.95	47.93	42.75	43.57
ARHGAP22	NM_001256024,NM_001256025,NM_001256026,NM_001347735,NM_001347736,NM_001347737,NM_001347738,NM_021226,NR_045675,NR_144642,NR_144643,NR_144644,NR_144645,NR_144646	0.32	0.5	0.49	0	0.09	0	0	0	0	0.45	1.22	1.17	1.49	0.08	0	0.47	0.15	7.21	3.3	2.21	4.12	0.04	0.69	0.4	0.21	0.15	0.71	6.14	2.63	2.51	4.28	0.9	0.54	0	0.05	0.27	0.04
ARHGAP22-IT1	NR_146782	0	0	0	0	0	0	0	0	0	0	0	0	0	0	0	0	0	0	0	0	0	0	0	0	0	0	0	0	0	0	0	0	0	0	0	0	0
ARHGAP23	NM_001199417_2	35.51	35.61	44.29	7.88	10.71	13.64	7.96	4.55	4.06	5.74	2.97	50.48	60.66	27.4	15.14	10.34	20.1	28.19	7.84	133.6	112.06	32.12	30.13	39.03	25.54	32.94	56.02	88.21	42.33	56.61	140.81	51.02	54.19	17.83	21.01	17.04	17.27
ARHGAP24	NM_001025616,NM_001042669,NM_001287805,NM_001346093,NM_031305	3.76	0.88	2.01	4.79	8.83	7.14	9.11	11.15	11.44	0.16	0.05	0.28	0.36	6.99	9.03	11.7	13.32	0.15	2.02	2.03	3.38	12.72	15.92	9.95	7.38	8.87	6.28	0.9	0.96	2.47	0.75	0.99	0.91	9.73	9.68	10.08	13
ARHGAP25	NM_001007231,NM_001166276,NM_001166277,NM_001364819,NM_001364820,NM_001364821,NM_014882	0.28	0.33	0.19	0.38	0.19	0.31	0.05	0	0.03	0.61	0.33	0.4	0.39	0.05	0.23	0.05	0.15	1.2	2.05	0.42	0.1	0.03	0.07	0.41	0.5	0.56	0.61	1.35	1.39	1.66	0.32	0.62	0.69	0.13	0.08	0.08	0.03
ARHGAP26	NM_001135608,NM_001349547,NM_015071,NR_146198	3.15	3.07	2.95	1.04	1.4	1.02	4.51	3.28	2.78	1.34	1.5	6.6	8.03	1.46	1.9	3.56	2.55	6.32	5.35	5.56	3.64	5.59	4.37	2.69	3.63	2.76	3.22	5.66	4.25	5.78	11.75	5.6	5.66	0.81	1.15	2.53	2.53
ARHGAP26-AS1	NR_046680	0	0	0	0	0	0	0	0	0	0	0	0	0.2	0	0	0	0	0	0	0	0	0.11	0	0	0	0	0.09	0	0.34	0	0	0	0	0	0	0	0
ARHGAP26-IT1	NR_046816	0	0	0	0	0	0	0	0	0	0	0	0	0	0	0	0	0	0	0	0	0	0	0	0	0	0	0	0	0	0	0	0	0	0	0	0	0
ARHGAP27	NM_001282290_3,NM_174919_3,NM_199282_3	24.7	24.88	38.04	32.42	23.02	21.26	33.24	30.63	27.54	4.03	2.67	29.89	27.75	34.32	38.24	43.22	43.49	10.98	6.76	44.76	57.68	68.46	64.48	48.47	38.62	62.35	55.71	43.16	33.57	53.48	44.26	32.21	29.98	23.67	27.8	35.9	44.09
ARHGAP27P1	NR_027487	1.28	2.34	3.53	5.06	4.74	4.21	1.35	1.74	1.45	0.71	0.76	1.08	1.15	2.64	2.07	0.78	1.36	0.07	0.24	3.64	3.39	3.49	2.66	2.55	2.59	3.66	2.76	3.89	2.77	3.17	1.48	1.41	0.92	2.14	2.56	1.24	1.17
ARHGAP27P1-BPTFP1-KPNA2P3	NR_026899	2.07	1.95	3.85	2.76	4.17	1.85	0.85	1.45	0.96	0.54	1.08	1.04	1.78	1.86	2.59	1.52	1.29	0.64	0.92	2.1	3.26	1.12	2.25	2.35	2.02	3.88	2.78	4.82	2.24	5.08	3.51	2.09	2.09	1.53	1.92	1.12	1.07
ARHGAP27P2	NR_027283	0.83	0.18	0.49	0.76	0.77	1.18	0.13	0	0	0	0	0.12	0	0.33	0.29	0	0.17	0	0	0.16	0.17	0	0.19	1.02	0.9	0.77	0.93	0.2	0.44	0.22	0.18	0.26	0.06	0.17	0.15	0.05	0.06
ARHGAP28	NM_001010000,NM_001366230,NM_001366231	43.69	21.65	28.35	6.31	9.58	9.03	0.29	1.9	0.62	0.93	1.42	58.74	34.83	12.26	6.94	4.56	5.22	3.41	6.52	19.6	24.88	0.64	1.91	18.26	21.99	15.58	15.4	10.76	13.17	15.15	17.17	45.42	48.16	9.54	8.23	7.87	7.08
ARHGAP29	NM_001328664,NM_001328665,NM_001328666,NM_001328667,NM_004815	15.25	11.5	12.3	12.81	9.88	8.99	1.2	2.26	1.32	2.23	1.19	24.5	19.75	5.76	3.69	3.53	4.85	1.52	1.32	8.72	10.8	1.91	6.33	8.13	10.56	8.38	7.62	16.46	17.72	18.01	17.07	32.51	34.77	8.39	8.89	9.91	7.6
ARHGAP30	NM_001025598,NM_001287600,NM_001287602,NM_181720	0.41	1.28	1.21	3.94	3.42	2.97	0.82	1.35	0.82	0.19	0.29	0.83	0.49	1.03	1.39	0.67	0.75	0.16	0.06	1.24	0.95	1.36	3.22	1.18	1.99	1.79	2.08	2.7	3.39	2.53	0.55	1.96	1.83	1.6	1.57	1.32	1.36
ARHGAP31	NM_020754	1.59	1.33	1.4	19.69	20.62	22.31	0.4	0.87	1.06	1.37	2.35	2.3	4.75	31.08	25.72	3.71	5.31	2.73	7.94	2.26	2.52	1	3.65	2.06	1.8	2.28	2.11	2.97	2.01	3.14	3.68	2.54	2.9	17.05	17.49	2.58	2.82
ARHGAP31-AS1	NR_046748	0	0	0	0.19	0.21	0	0.57	0	0	1.21	0.25	0	0	0	0.63	0	0.28	2.08	0.46	0	0	0.37	0.4	0	0	0	0	0	0	0	0.3	0	0.21	0.19	0	0	0
ARHGAP32	NM_001142685,NM_014715	13.43	9.25	9.92	5.3	8.85	6.24	3.78	6.1	4.26	5.64	6.08	13.81	18.51	8.18	7.44	9.4	9.66	7.26	7.31	15.39	16.56	10.74	14.88	11.2	11.82	10.94	11.58	14.95	12.67	13.21	19.94	15.36	16.44	6.9	7.12	8.84	9.52
ARHGAP33	NM_001172630,NM_001366178,NM_052948	2.35	3.04	3.48	1.7	4.2	6.02	0.05	0.27	0.08	13.18	8.5	1.78	0.48	0.78	0.33	0.28	0.03	9.79	9.39	1.42	0.99	0.06	0.07	1.6	1.67	1.17	1.2	0.89	1.87	1.4	0.87	2.45	2.87	0.46	0.5	0.35	0.33
ARHGAP35	NM_004491	17.37	12.93	11.43	0.66	0.56	0.55	0.54	0.76	0.37	4.8	4.12	24.08	20.96	0.48	0.53	0.64	1.06	28.68	25.73	16.65	13.22	0.97	1.12	8.39	12.26	8.4	7.98	17.24	18.09	19.29	23.19	22.71	25.08	0.57	0.5	1.91	1.76
ARHGAP36	NM_001282607,NM_001330651,NM_144967	0	0	0	0	0	0	0.03	0	0	0.12	0	0	0	0	0	0	0	0.71	0.09	0	0	0	0.04	0.03	0.03	0.07	0.03	0	0	0.04	0	0	0.04	0	0	0	0.03
ARHGAP39	NM_001308207,NM_001308208,NM_025251	2.79	3.14	4.11	2.41	2.13	1.74	0.75	0.92	0.86	5.93	3.93	2.75	2.88	1.31	1.1	1.4	1.37	7.09	7.47	4.5	3.46	0.72	0.55	3.11	2.56	2.24	3.14	3.71	2.39	4.59	2.06	2.8	2.43	1.54	1.06	1.12	1.05
ARHGAP4	NM_001164741,NM_001666	0.43	0.29	0.65	0.47	2.35	1.91	0.41	0.14	0.13	10.35	4.08	0.11	0.42	0.44	0.47	0.46	0.33	20.87	21.59	1.16	0.75	0.67	1.06	0.46	0.49	0.5	0.4	0.25	1.2	1.15	0.26	0.25	0.25	0.4	0.22	0.24	0.21
ARHGAP40	NM_001164431	0.28	3.5	1.35	0	0.03	0	0	0.03	0.07	0.25	0	3.55	0.17	0.48	0.16	0.55	0.05	0.47	0	10.32	3.42	1.11	0.8	0.74	0.42	2.11	0.58	0.8	1.53	4.25	3.85	7.41	6.85	0.03	0.24	1.48	1.12
ARHGAP42	NM_001367945,NM_152432	2.07	0.7	1.35	8.28	5.16	11.11	9.05	4.05	17.87	20.74	28.43	2.48	2.22	17.66	23.36	17.34	29.73	10.03	11.65	3.37	5.12	24.82	44.03	8.44	4.85	9.96	8.28	3.74	2.2	8.45	10.31	5.34	3.5	24.76	23.17	13.2	12.18
ARHGAP44	NM_001321164,NM_001321166,NM_001321167,NM_001321168,NM_014859,NR_135569	9.09	11.89	9.8	1.93	2.63	2.51	2.69	6.19	5.32	11.52	5.81	8.15	16.66	1.77	4.4	2.88	4.62	13.48	18.94	21.62	19.21	7.99	7.58	10.04	10.89	13.09	13.66	26.44	15.77	25.14	28.88	9.45	11.57	1.73	2.11	3.55	5.08
ARHGAP45	NM_001258328,NM_001282334,NM_001282335,NM_001321232,NM_012292	35.78	27.6	36.1	43.77	43.78	59.06	20.15	17.1	16.03	15.49	12.18	16.24	22.75	29.51	32.18	13.6	16.69	15.94	11.23	22.71	17.87	25.79	31.25	43.67	41.17	36.06	48.29	21.63	26.34	25.31	8.39	16.8	17.19	46.78	41.2	17.56	15.82
ARHGAP5	NM_001030055,NM_001173	11.19	6.39	6.74	17.01	30.45	20.49	4.5	5.45	4.5	8.87	5.69	22.64	18.47	15.75	16.38	12.36	14.62	11.21	9.51	11.06	9.99	8.8	11.96	7.9	10.58	8.04	7.21	13.88	13.07	14.26	26.84	24.32	22.56	12.79	12.88	11.82	11.92
ARHGAP5-AS1	NR_027263	2.37	2.8	2.86	7.25	6.34	4.29	1	1.6	0.89	0.88	0.32	3.35	3.21	4.19	3.39	1.62	1.73	1.69	1.3	4.77	2.96	4.39	3.5	1.7	1.65	2.63	1.5	3.47	6.11	3.48	3.78	4.08	2.31	2.32	1.51	0.92	1.19
ARHGAP6	NM_001287242,NM_006125,NM_013423,NM_013427,NR_109776	0.02	0	0	0.05	0.95	0.39	0	0	0	0.15	0.33	0	0	0.16	0.08	0	0	0.38	0.11	0.11	0	0	0	0.09	0	0.11	0.08	0.31	0.35	1.15	0	0	0	0.75	0.44	0	0.02
ARHGAP8	NM_001017526,NM_001198726,NM_181335	225.1	176.47	211.71	21.63	53.67	28.68	45.64	83.07	49.19	48.07	48.5	147.76	172.71	23.83	46.42	49.56	83.88	36.81	38.74	114.19	181.29	83.89	102.09	215.3	272.99	194.75	182.84	132.91	166.14	154.27	72.78	127.76	120.2	40.38	41.73	61.49	72.64
ARHGAP9	NM_001080156,NM_001080157,NM_001319850,NM_001319851,NM_001319852,NM_001367422,NM_001367423,NM_001367424,NM_001367425,NM_001367426,NM_032496	0.07	0.04	0	0.14	0	0.04	0.07	0.16	0.2	1.15	0.63	0.1	0	0	0.17	0.41	0.16	3.98	0.71	0.03	0.1	0.25	0.47	0.05	0.05	0	0.06	0	0.06	0	0	0.25	0.22	0.05	0.09	0.16	0.17
ARHGDIA	NM_001185077,NM_001185078,NM_001301240,NM_001301241,NM_001301242,NM_001301243,NM_004309,NR_125441	224.76	360.78	370.78	216.99	174.69	178.7	166.67	191.44	158.49	126.16	164.97	513.87	540.41	266.86	218.98	248.73	228.92	174.28	219.29	370.25	371.21	391.51	362.07	310.3	280.2	275.34	369.84	362.72	332.43	416.8	395.04	442.38	459.77	228.95	201.6	276.81	294.65
ARHGDIB	NM_001175,NM_001321420,NM_001321421,NM_001321422,NM_001321423,NR_135637	425.97	611.87	486.75	540.61	441.32	438.77	21.65	21.87	23.02	2.77	0.31	1578.65	2238.86	1982.78	2562.71	185.04	351.4	3.38	0.62	802.45	761.88	58.91	254.43	323.4	296.81	360.91	464.45	934.63	911.61	729.38	1197.17	707	843.7	260.26	349.55	84.61	86.35
ARHGDIG	NM_001176	0	0	0.1	0.32	0.83	1.2	0.08	0.18	0.41	16.78	13.57	0	0	0.31	0	0	0.32	2.14	4.96	0	0	0	0	0.2	0	0.1	0	0	0	0	0	0.12	0	1.47	1.83	0.37	0.73
ARHGEF1	NM_004706,NM_198977,NM_199002	33.25	35.34	41.36	37.27	33.82	35.1	21.9	25	18.48	26.47	28.31	37.75	41.76	27.51	30.71	22.33	20.04	31.57	42.88	38.69	44.43	23.06	24.23	34.8	33.74	31.22	39.98	42.67	43.15	39	33.2	42.18	45.62	30.9	31.36	31.59	30.63
ARHGEF10	NM_001308152,NM_001308153,NM_014629	7.97	7.14	7.33	5.2	5.38	6.85	1.27	1.16	1.31	7.95	18.07	11.58	9.9	4.93	4.71	0.82	1.1	31.08	48.25	6.74	6.23	0.69	0.83	4.43	8.34	6.08	4.79	7.51	9.63	6.08	7.38	11.08	11.69	3.33	3.17	1.86	2.09
ARHGEF10L	NM_001011722,NM_001319837,NM_001319838,NM_001328124,NM_018125,NR_137287,NR_137288	2.32	2.3	3.07	1.03	1.26	1.63	4.5	6.63	7.08	2.58	2.5	1.52	2.86	0.99	0.91	4.89	2.48	21.67	27.07	6.74	6.17	25.04	6.79	2.6	2.33	4.61	4.65	9.2	5.36	8.94	9.45	1.91	2.03	1.51	1.35	5.83	5.42
ARHGEF11	NM_014784,NM_198236	16.55	14.5	15.15	5.55	4.65	4	8.72	6.88	4.93	16.88	25.48	16.38	20.53	7.4	9.56	7.63	13.13	21.82	20.71	19.4	24.98	11.26	11.52	16.12	17.12	16.34	16.41	19.29	20.53	22.43	20.7	19.64	17.69	4.67	5.31	11.95	11.2
ARHGEF12	NM_001198665,NM_001301084,NM_015313	20.07	11.11	12.72	17.74	17.69	17.56	48.17	37.6	33.67	13.86	13.45	23.62	25.8	20.45	28.25	36.16	36.96	16.4	22.54	19.42	24.14	160.2	157.35	19.36	21.07	22.04	19.25	17.5	16.33	24.35	30.94	25.85	24.63	17.78	19.28	26.87	31.98
ARHGEF15	NM_025014,NM_173728	0.07	0.14	0.04	0.02	0	0	0	0	0	1.38	1.45	0	0.04	0	0	0	0	1.04	1.14	0.1	0	0	0	0.02	0.13	0.23	0	0.02	0	0.03	0	0.29	0.17	0	0	0.02	0
ARHGEF16	NM_014448	5.85	4.8	8.47	110.24	82.97	118.49	32.24	23.64	17.81	27.5	39.69	6.41	5.87	47.23	35.05	8.15	13.21	12.32	16.53	3.85	5.21	16.72	24.19	6.83	6.07	9.69	7.61	2.96	4.75	9.68	3.6	6.43	5.22	50.22	47.4	13.74	15.85
ARHGEF17	NM_014786	14.83	13.72	19.17	9.3	12.31	11.02	3.73	6.18	4.35	2.88	2.55	15.09	11.64	14.93	11.8	4.72	6.9	5.37	3.93	25.06	22.65	11.59	12.6	16.25	14.99	16.47	18.42	19.75	15.77	19.7	21.28	16.28	17.7	13.01	11.8	8.77	8.86
ARHGEF18	NM_001130955,NM_001367823,NM_001367824,NM_015318	21.87	24.14	27.15	9.59	10.56	10.2	5.82	6.54	5.04	34.66	43.17	31.33	30.31	10.03	11.49	9.29	13.95	20.41	25.88	15.92	26.53	10.93	24.27	17.82	21.51	15.56	19.12	18.1	17.17	18.4	18.68	25.6	25	11.05	10.11	13.26	11.68
ARHGEF19	NM_153213	1.58	2.7	3.24	14.79	4.39	8.3	0.77	1.97	0.73	1.64	1.85	2.3	1.85	1.94	2.85	0.37	0.9	45.01	52.03	4.14	1.71	0.44	0.44	1.81	1.59	2.55	2.07	3.2	3.65	1.92	1.41	2.61	2.37	4.6	4.26	1.66	1.2
ARHGEF2	NM_001162383,NM_001162384,NM_001350110,NM_001350111,NM_001350112,NM_004723	25.27	25.74	28.64	72.5	97.97	90.06	12.98	19.19	12.96	26.28	34.14	19.32	23.02	56.16	58.19	22.76	25.95	27.77	36.9	23.72	27.51	18.5	37.49	29.62	28.15	34.24	36.33	34.71	38.19	36.79	24.21	30.65	37.38	45.04	50.44	32.24	30.99
ARHGEF25	NM_001111270,NM_001347933,NM_182947,NR_046223	3.21	2.35	3.44	2.24	2.47	2.32	0	0.1	0	12.61	8.94	1.42	0.38	0.06	0.07	0	0.06	4.09	6.85	1.02	0.7	0.08	0	2.14	3.21	4.59	2.66	0.17	2.14	1.76	0.31	1.05	1.43	0.32	0.34	0.1	0.08
ARHGEF26	NM_001251962,NM_001251963,NM_015595_2	1.18	0.57	0.92	0.47	0.21	0.45	0.79	0.74	1.26	2.87	1.39	1.21	1.14	0.32	0.76	1.11	1.68	7.78	8.84	1.24	0.98	0.87	0.69	0.8	1.21	0.74	0.43	1.19	0.93	1.89	3.11	1.07	1.05	0.4	0.67	0.76	0.8
ARHGEF26-AS1	NR_037901	0.04	0	0.03	0	0	0.04	0.46	0.21	0.19	0	0	0	0	0.05	0.12	0	0.21	0	0	0.33	0.63	0.14	0.19	0.13	0.31	0.27	0.09	0.48	0.5	1.55	0.61	0.04	0	0	0	0.06	0
ARHGEF28	NM_001080479,NM_001177693,NM_001244364	0.17	0.27	1.13	0.12	0.09	1.25	0.37	1.23	3.46	0.14	0	0.07	0.42	0.1	0.87	0.23	1.58	0.25	0.47	0.95	4.66	11.12	27.95	0.34	0.35	0.56	0.32	0.42	0.24	0.89	0.53	0.12	0.15	0.05	0.09	0.15	0.21
ARHGEF3	NM_001128615,NM_001128616,NM_001289698,NM_019555	7.62	6.96	6.38	5.82	4.59	4.11	4.74	8.38	6.67	1.86	1.91	9.83	19	7.46	9.55	10.3	10.78	3.89	4.51	10.13	12.68	9.94	18.85	8.01	9.41	10.53	8.67	17.44	12.48	17.37	15.63	10.44	11.77	7.87	7.92	13.89	13.22
ARHGEF3-AS1	NR_046572	0	0	0	0	0	0	0	0	0	0	0	0	0	0	0	0	0	0	0	0	0	0	0	0	0	0	0	0	0	0	0	0	0	0	0	0	0
ARHGEF33	NM_001145451,NM_001367623	0.24	0.08	0.34	0.46	0.22	0.12	0.14	0.08	0.12	0.03	0.02	0.37	0.3	0.28	0.37	0.18	0.36	0.11	0.05	0.53	0.1	0.24	0.17	0.26	0.38	0.37	0.37	0.18	0.39	0.89	0.28	0.56	0.31	0.28	0.39	0.35	0.28
ARHGEF34P	NR_033942,NR_033942_2	16.07	8.74	7.79	12.27	12.46	11.09	7.49	9.26	8.12	2.65	4.1	10.57	12.28	9.97	16.31	7.82	14.34	7.34	8.09	18.92	21.86	7.39	14	19.09	15.45	17.1	18.26	21.75	12.66	22.21	27.22	10.56	8.71	8.75	9.83	8.61	8.73
ARHGEF35	NM_001003702,NM_001368318	22.62	15.97	19.47	15.82	17.45	21.59	6.26	10.32	9.62	8.58	9.68	22.08	17.17	19.04	20.52	8.62	14.98	15.66	14.59	30.47	26.2	8.29	10.37	19.41	19.27	19.36	18.95	35.01	27.38	33.39	46.44	21.57	22.16	15.03	18.18	12.62	9.88
ARHGEF35-AS1	NR_126022_2,NR_126022_4	0.4	0.94	0.52	0.42	0.52	0.23	0.1	0.21	0	0	1.57	0	0.95	0.33	0.63	0	0.34	3.25	4.4	0	0.6	0.11	0.3	0.35	0.12	0.29	0	0.54	1.36	1.33	0.91	0.44	0.26	0	0.21	0.29	0
ARHGEF37	NM_001001669	1.12	0.1	0.32	1.13	0.93	1.05	1.7	2.42	2.42	0.06	0.1	0.11	0.03	1.1	1.52	3.8	3.44	0.16	0.17	0.27	0.59	4.35	7.31	4.02	3.85	3.61	2.71	0.18	0.25	0.36	0.51	0.22	0.22	1.61	1.74	4	4.98
ARHGEF38	NM_001242729,NM_017700	0.14	0.01	0	0.27	0.29	0.13	0.01	0.11	0	0.1	0.18	0	0	0.2	0.34	0	0	0	0	0.25	0.97	0.06	0.07	0.12	0.06	0.25	0.18	0.15	0.21	0.76	1.32	0.08	0.15	0.07	0.26	0.06	0.07
ARHGEF38-IT1	NR_046840	0	0	0	0	0	0	0	0	0	0	0	0	0	0.43	0	0	0	0	0	0.54	0	0	0	0	0	0	0	0	0.31	0.74	0	0.35	0	0	0	0	0
ARHGEF39	NM_032818	3.32	8.25	8.13	7.23	4.16	5.43	0.23	0.67	0.51	3.75	6.74	8.17	7.59	4.26	2.48	1.91	0.62	13.26	23.16	4.25	7.23	0.27	0.48	2.48	2.64	1.96	2.39	3.18	6.08	4.37	6.2	8.76	8.34	3.26	2.88	2.44	2.8
ARHGEF4	NM_001367493,NM_001375900,NM_001375901,NM_001375902,NM_001375903,NM_001375904,NM_015320	4	3.11	4.59	1.09	2.38	1.61	2.57	4.16	3.96	2.73	2.49	3.64	2.67	0.7	1.16	2.88	1.4	7.91	8.32	7.1	1.45	3.2	2.36	6.1	7.97	7.35	6.02	13.96	11.02	7.52	3.87	7.12	7.49	1.61	1.32	3.37	3.47
ARHGEF40	NM_001278529,NM_001278530,NM_018071	6.67	9.49	12.24	2.42	5.22	5.86	0.23	0.72	0.35	2.01	1.95	4.87	8.04	0.81	1.83	0.45	0.56	23.41	39.88	9.06	8.65	1.08	1.99	7.63	8.35	8.03	8.08	15.43	12.71	11.23	5.41	7.85	8.97	1.58	1.03	1	0.79
ARHGEF5	NM_005435	24.11	17.03	15.09	18.39	20.49	17.7	11.97	17.18	12.87	9.22	10.4	23.08	25.59	23.32	27.67	18.39	26.59	16.79	19.98	41.17	39.78	15.46	21.36	25.91	21.64	24.96	25.48	32.17	26.25	29.4	53.63	24.3	23.62	23.27	24.75	25.01	23.37
ARHGEF6	NM_001306177,NM_004840	0.18	0.07	0.12	0.16	0.1	0.09	0.04	0.03	0.04	0.3	0.12	0.11	0.35	0.23	1.05	0	0.36	9.36	10.04	0.81	0.73	0.11	0.2	0.2	0.23	0.21	0.08	0.19	0.18	0.09	0.26	0.12	0.1	0.07	0.07	0.05	0.04
ARHGEF7	NM_001113511,NM_001113512,NM_001113513,NM_001320851,NM_001320852,NM_001320853,NM_001320854,NM_001330597,NM_001330598,NM_001354046,NM_001354047,NM_001354048,NM_001354049,NM_001354050,NM_001354051,NM_001354052,NM_001354053,NM_001354054,NM_001354055,NM_001354056,NM_001354057,NM_001354058,NM_001354059,NM_001354060,NM_001354061,NM_003899,NM_145735	33.59	22.56	26.81	31.91	38.15	37.61	12.23	12.77	9.75	18.68	15.98	33.72	32.25	38.42	33.17	22.69	24.05	30.68	24.88	25.93	24.95	29.91	27.97	27.26	33.4	27.42	28.04	28.35	29.27	35.61	35.58	35.86	36.45	28.45	30.72	21.93	22.64
ARHGEF7-AS1	NR_046516	0	0	0	0	0	0	0	0	0	0	0	0	0	0	0	0	0	0	0	0	0	0	0	0	0	0	0	0	0	0	0	0	0	0	0	0	0
ARHGEF7-AS2	NR_046667	0	0	0	0	0.18	0	0	0	0	0	0	0	0	0	0	0	0	0	0	0	0	0.4	0	0	0	0	0	0	0	0	0	0	0	0	0	0	0
ARHGEF9	NM_001173479,NM_001173480,NM_001330495,NM_001353921,NM_001353922,NM_001353923,NM_001353924,NM_001353926,NM_001353927,NM_001353928,NM_001369030,NM_001369031,NM_001369032,NM_001369033,NM_001369034,NM_001369035,NM_001369036,NM_001369037,NM_001369038,NM_001369039,NM_001369040,NM_001369041,NM_001369042,NM_001369043,NM_001369044,NM_001369045,NM_015185	3.12	2.64	2.56	1.83	2.54	1.76	1.42	0.78	1.12	4.55	3.59	3.58	4.13	1.33	2.57	1.23	2.41	23.54	17.01	4.35	4.48	2.29	1.39	2.42	2.76	3.11	2.97	4.78	5.02	4.75	7.1	3.26	4.42	1.26	1.5	0.86	1.09
ARHGEF9-IT1	NR_138419	0	0	0	0	0	0	0	0	0	0	0	0	0	0	0	0	0	0	0	0	0	0	0	0	0	0	0	0	0	0	0	0	0	0	0	0	0
ARID1A	NM_006015,NM_139135	35.16	25.83	29.17	38.51	34.42	36.85	21.2	21.04	17.37	19.07	22.74	44.91	36.94	34.06	31.74	28.24	28.07	45.22	49.59	31.45	34.72	34.44	39	37.1	32.65	34.15	36.34	30.65	29.41	32.34	45.94	50.62	50.06	35.73	37.22	32.84	31.19
ARID1B	NM_001363725,NM_001371656,NM_001374820,NM_001374828,NM_017519	10.35	5.62	6.51	12.33	10.82	10.34	9	9.58	8.28	8.89	10.79	10.16	9.48	8.53	11.98	15.58	16.86	18.37	21.98	11.35	12.78	25.1	21.11	12.5	10.95	12.94	12.42	9.36	9.02	9.84	13.31	13.83	12.12	14.58	13.53	18.76	17.25
ARID2	NM_001347839,NM_152641	7.02	4.14	4.37	10.82	9.24	10.52	5.19	4.86	4.93	8.49	9.04	10.83	9.99	7.95	8.06	7.53	8.25	17.89	20.78	6.61	8	7.75	7.24	5.77	5.69	5.41	5.19	4.13	5.57	5.48	10.71	12.82	11.56	8.99	9.39	8.78	8.89
ARID3A	NM_005224	189.77	175.61	199.31	400.75	333.58	390.62	163.11	118.98	113.01	45.68	35.92	200.5	167.64	373.97	331.98	236.99	235.58	33.41	34.55	117.58	158.32	233.33	329.93	244.6	203.3	213.03	247.94	100.05	150.52	128.2	60.53	198.65	183.04	336.74	327.68	220.65	225.31
ARID3B	NM_001307939,NM_006465	72.25	56.2	65.93	76.41	77.04	83.62	45.06	52.88	51	50.51	35.73	73.18	62.56	77.56	72.45	63.18	56.6	124.92	105.55	73.43	76.89	84.67	81.64	104.94	94.76	91.58	94.97	44.64	43.57	58.46	56.62	74.83	72.76	97.64	94.55	90.58	83.93
ARID3C	NM_001017363,NM_001371945	0.11	0.18	0	0.11	0.06	0.17	0.04	0.09	0.09	0	0.08	0	0	0	0	0	0.09	0	0.14	0.05	0.06	0.06	0	0	0.06	0.05	0.05	0	0	0	0	0.13	0.06	0.05	0	0	0.16
ARID4A	NM_002892,NM_023000,NM_023001	2.83	1.86	2.11	7.5	5.93	6.89	1.25	2.15	2.06	4.75	2.97	3.17	3.24	4.62	5.28	2.62	3.14	3.98	4.05	2.36	3.64	2.57	2.53	2.58	2.79	3.31	2.66	2.83	3.12	4.42	4.31	4.85	4.05	4.75	5.02	3.2	3.85
ARID4B	NM_001206794,NM_016374,NM_031371,NR_135074	6.66	4.24	4.79	12.38	12.12	11.1	5.14	6.45	5.85	7.46	6.32	8.08	7.35	12.35	14.19	9.12	13.52	9.38	13.63	5.66	9.06	9.07	14.08	7.46	6.27	11.26	6.75	8.19	6.97	10.55	11.19	12.06	10.93	12.91	12.92	11.8	12.19
ARID5A	NM_001319085,NM_001319087,NM_001319092,NM_001319093,NM_001319094,NM_001319096,NM_212481	8.41	8.23	11.71	4.36	4.43	5.23	1.14	1.32	0.71	13.11	13.04	9.84	7.98	4.13	7.24	2.35	6.2	6.4	16.5	15.43	10.54	5.44	7.74	9.23	9.77	8.45	12.76	11.1	9.77	13.83	12.89	8.95	7.82	5.91	4.78	2.98	3.35
ARID5B	NM_001244638,NM_032199	9.82	5.44	7.62	17.45	17.86	19.58	14.12	12.78	13.06	0.29	0.18	14.02	9.02	36.04	32.89	31.9	33.38	1.12	0.67	8.71	21.65	24.54	42.43	14.74	10.49	12.91	12.93	6.52	4.19	6.74	15.72	12.76	11.34	28.78	32.27	27.49	29.84
ARIH1	NM_005744	7.12	4.48	5.19	7.88	10.02	8.03	4.02	5.46	4.15	10.38	7.19	7.43	8.06	8.4	9.08	7.35	8.8	9.65	11.24	5.47	6.63	7.75	10.42	8.6	8.51	8.26	6.83	6.22	5.91	7.82	9.61	9.39	8.68	9.67	10.1	8.92	9.14
ARIH2	NM_001317333,NM_001317334,NM_001349209,NM_001349210,NM_001349211,NM_001349212,NM_001349213,NM_001349214,NM_001349215,NM_001349216,NM_001349217,NM_001349218,NM_001349219,NM_001349220,NM_001349221,NM_001349222,NM_001349223,NM_001349224,NM_001349225,NM_001349226,NM_001349227,NM_001349228,NM_001349229,NM_001349230,NM_006321,NR_146082,NR_146083,NR_146084,NR_146085	63.47	62.27	66.91	49.56	41.83	39.94	40.62	43.73	37.91	89.08	86.07	100.87	98.76	47.54	44.48	55.48	55.47	66.84	58.47	49.52	51.93	53.22	55.92	55.72	62.62	53.48	51.37	52.07	59.35	67.31	53.49	82.46	90.52	44.98	46.28	50.38	48.53
ARIH2OS	NR_161301	0.31	0.48	0.45	0.12	0.26	0.12	0.32	0.05	0.23	1.27	0.66	0.62	0.11	0.26	0.2	0.18	0	0.66	1.3	0.51	0.24	1.2	1.43	0.44	0.47	0.23	0.11	0.2	0.52	0.45	0.47	0.34	0.27	0.06	0.16	0.05	0.12
ARL1	NM_001177,NM_001301068	36.21	32.97	33.86	53.45	61.59	62.82	30.1	29.54	25.76	62.69	31.88	42.21	41.87	62.65	62.62	39.5	55.09	37.16	43.05	36.34	34.28	23.25	21.37	31.51	37.74	38.29	33.96	48.91	48.67	59.5	59.86	51.77	48.74	60.59	56.97	33.79	33.56
ARL10	NM_001317948,NM_173664	4.94	2.68	2.89	0.31	0.68	0.34	0.05	0.17	0.06	0.97	0.87	3.65	4.85	0.06	0.14	0.1	0.19	2.77	2.96	4.4	3.82	0.15	0.09	3.28	3.87	3.7	3.58	2.75	3.18	3.48	3.93	6.56	5.84	0.28	0.32	0.58	0.45
ARL11	NM_138450	3.7	3.2	4.37	2.66	2.14	2.23	2.1	2.74	1.48	1.95	2.81	3.09	4.89	2.14	4.72	1.07	3.53	1	0.3	6.38	8.03	3.52	3.62	4.61	4.37	5.77	4.89	6.45	5.87	6.64	7.5	3.57	3.86	2.3	1.74	2.02	2.29
ARL13A	NM_001162491,NR_103708,NR_103709	0	0	0	0	0	0	0	0	0	0	0	0	0	0	0	0	0	0	0	0	0	0	0	0	0	0	0	0	0	0	0	0	0	0	0	0	0
ARL13B	NM_001174150,NM_001174151,NM_001321328,NM_144996,NM_182896,NR_033427,NR_135621	3.75	2.38	2.59	3.74	4	4.66	0.13	0.36	0.18	1.82	2	4.1	4.44	3.39	2.15	0.48	0.64	3.68	5.46	1.74	1.22	0.52	0.56	2.72	3.08	2.73	2.47	2.86	3.01	3.66	2.87	7.9	6.76	3.07	3.32	1.09	0.76
ARL14	NM_025047	0	0.12	0.07	0.15	0.17	0	0	0	0	0	0	0	0.29	0	0.26	0	0.11	0	0	0.86	0	0.08	0	0.14	0	0.07	0.14	1.64	0.99	0.86	0.24	0.17	0.26	0	0	0.07	0
ARL14EP	NM_152316	4.62	5.24	4.51	5.48	5.25	4.99	1.1	1.88	1.44	7.24	3.98	7.15	7.73	5	4.93	1.69	3.2	13.38	12.53	7.19	4.64	3.72	2.49	3.19	3.75	4.75	4.42	5.27	7.05	9.25	10.44	11.28	10.98	3.72	4.18	3	2.74
ARL14EPL	NM_001195581	0	0	0	50.92	28.41	32.67	1.24	0.75	0.97	0.29	0	0	0	26.78	24.71	1.08	0.54	0	0	0.17	0.35	0.89	0.77	0.16	0	0.17	0	0.4	0	0.22	0	0	0	0.89	0.24	0.16	0.35
ARL15	NM_019087	26.27	17.19	15.92	2.88	5.06	1.95	0.56	1.58	0.77	2.08	1.65	28.68	14.8	4.23	4.45	1.71	3.29	6.77	8.08	27.1	27.91	1.2	3.72	16.36	19.9	16.06	20.09	24.01	20.93	27.27	38.56	44.3	34.52	4.72	4.28	5.58	4.21
ARL16	NM_001040025,NM_001329608,NM_001329609,NR_138058,NR_138059,NR_138060	35.65	55.25	54.39	26.85	30.67	31.06	14.86	13.08	10.37	54.83	53.12	65.11	61.15	38.86	27.03	28.84	23.68	71.24	73.81	61.81	56.94	32.77	36.83	32.61	35.33	36.02	40.67	44.61	34.91	57.24	46.12	60.03	64.17	34.58	32.4	27.28	24.42
ARL17A	NM_001113738_3,NM_001113738_5,NM_001288811,NM_001288812,NM_001288813,NM_001330244,NM_001330244_2,NM_001330244_3,NM_016632	4.89	8.84	11.29	9.4	14.73	11.28	2.6	5.34	5.4	4.24	7.59	7.15	7.77	8.9	10.81	5.77	9.15	6.82	9.59	8.9	11.16	6.47	6.8	3.52	3.09	4.35	4.25	6.15	4.15	7.76	11.63	8.51	9.09	6.28	6.68	3.82	3.46
ARL17B	NM_001039083_3,NM_001039083_4,NM_001103154,NM_001103154_2,NM_001330240,NM_001330240_2,NM_001330240_3,NM_001352769,NM_001363805,NM_001363805_2	9.03	18.02	19.6	11.29	22.69	19.65	9.12	14.6	12.39	8.58	6.87	10.23	11.02	14.21	21.61	14.53	28.07	12.31	11.24	18.46	18.96	19.93	23	10.79	9.05	9.75	12.14	5.83	6.26	8.8	14.78	18.5	17.45	11.47	9.43	8.76	12.47
ARL2	NM_001199745,NM_001667	171.97	192.12	219.49	135.38	146.21	154.79	20.96	23.72	19.35	244.09	292.95	186.59	194.88	98.85	108.99	27.89	36.32	377.03	322.78	207.77	199.05	44.64	39.45	150.86	152.48	132.15	180.43	99.43	139.08	140.7	122.83	158.04	144.84	92.08	84.07	45.6	41.76
ARL2-SNX15	NR_037650	1.21	2.12	1.84	1.94	3.19	2.21	0.15	0.48	0.59	4.82	5.51	0.96	2.78	2.56	2.19	0.66	0.31	4.29	4.02	1.38	2.28	0.76	1.35	1.32	1.14	1.16	1.02	0.31	1.9	2.11	1.11	1.91	1.25	2	1.45	1.08	0.36
ARL2BP	NM_012106	13.11	14.44	15.56	13.34	13.38	16.85	7.82	5.78	6.41	31.23	17.1	17.03	26.6	19.06	26.82	8.5	18.84	22.45	23.48	21.58	24.42	14.53	19.9	8.16	8.66	9.71	10.07	27.46	32.84	35.37	40.28	26.21	27.43	13.05	13.59	13.54	12.55
ARL3	NM_004311	16.4	18.64	20	7.44	6.8	7.3	1.74	2.18	2.32	8.49	4.61	22.84	17.05	6.08	4.63	2.32	3.05	22.17	15.77	16.03	14.54	2.08	2.07	13	13.63	12.67	11.34	12.36	13.98	13.38	18.86	17.16	17.49	8.15	7.23	3.88	4.42
ARL4A	NM_001037164,NM_001195396,NM_005738,NM_212460	3.54	3.87	3.64	1.95	3.04	3.76	9.8	4.79	6.91	4.95	2.87	3.73	3.36	5.6	3.33	6.56	3.66	18.9	7.94	3.52	6.93	18.73	30.42	7.75	5.53	10.46	6.72	9.01	5.61	13.87	8.44	3.02	4.06	2.32	2.72	4.32	5.46
ARL4C	NM_001282431,NM_005737	73.08	68.96	78.69	19.76	38.73	22.26	26.62	38.23	30.69	6.64	5.3	58.5	49.64	39.74	32.7	53.32	43.35	16.6	12.07	44.99	47.23	55.8	86.49	105.42	97.57	101.88	92.03	54.27	73.46	58.34	53.19	71.29	68.34	52.32	46.39	64.55	70.14
ARL4D	NM_001661	19.32	51.22	48.58	7.24	9.55	7.14	3.73	10.67	6.78	10.6	11.99	14.34	30.97	5.39	7.71	3.01	10.12	10.81	9.52	17.15	27.08	3.6	6.52	23.1	24.94	19.33	14.77	24.74	14.13	17.41	22.34	14.35	17.28	7.67	8.54	5.43	5.17
ARL5A	NM_001037174,NM_012097,NM_177985	9.19	7.63	8.28	26.22	29.3	25.86	15.48	15.23	17.06	15.12	6.91	16.42	14.79	49.93	45.29	33.47	40.05	15.83	13.52	8.26	9.05	23.46	22.12	10.28	9.59	11.82	10.65	12.78	12.55	17.2	17.9	20.57	18.81	31.48	30.94	18.91	17.54
ARL5B	NM_178815	9.01	7.29	7.69	14.82	16.12	15.76	3.76	4.15	4.46	12.77	6.16	19.65	17.86	25.34	23.89	9.56	15.38	18.97	24.95	7.92	9.35	3.56	4.21	6.19	7.04	6.59	7.54	11.27	12.14	15	30.79	27.35	26.05	21.46	23.96	13.02	10.9
ARL5C	NM_001143968	0	0	0	0	0	0	0	0	0	0	0	0	0	0	0	0	0	0	0	0	0.11	0	0	0	0	0	0	0	0	0	0	0	0	0	0	0	0
ARL6	NM_001278293,NM_001323513,NM_001323514,NM_032146,NM_177976,NR_103511,NR_136595,NR_136597,NR_136598,NR_136600,NR_136601,NR_136602	2.01	3.04	3.66	3.75	2.54	2.58	0.3	0.62	0.25	1.42	0.67	4.7	4.57	2.99	1.58	1.13	1.32	2.88	2.66	3.11	3.13	0.43	0.88	2.45	2.87	3.18	2.61	3.26	3.1	6.78	6.63	6.09	8.9	4.2	3.45	1.69	1.05
ARL6IP1	NM_001313858,NM_015161	236.47	219.61	210.66	156.64	134.2	111.27	41.04	63.81	49.97	209.58	172.67	382.59	351.76	190.55	159.24	157.49	163.24	196.86	253.07	148.49	156.79	88.7	104.37	161.8	171.17	152.27	144.39	167.69	211.97	203.95	263.74	355.78	339.81	144.77	140.46	196.46	194.15
ARL6IP4	NM_001002251,NM_001002252,NM_001278378,NM_001278379,NM_001278380,NM_016638,NM_018694,NR_103512	126.99	198.13	212.45	96.68	84.95	90.21	73.38	46.43	49.86	161.69	175.56	144.44	148.79	74.67	71.68	49.38	56.54	145.83	133.44	147.22	165.49	93.34	97.41	133.08	146.57	106.22	151.14	161.29	169.95	147.69	115.59	112.82	117.01	71.13	61.41	52.02	49.41
ARL6IP5	NM_006407	82.86	56.58	70.04	154.69	163.85	158.86	118.83	85.67	95.14	12.24	5.61	100.06	75.9	354.25	280.55	229.16	216.9	30.41	36.29	121.86	95.35	222.33	195.21	93.05	86.62	124.2	112.33	148.49	97.9	166.24	186.97	115.34	107.53	207.98	238.32	139.95	167.19
ARL6IP6	NM_001350068,NM_001371972,NM_152522,NR_024526,NR_146422,NR_146423,NR_146424,NR_146425,NR_146426,NR_146427,NR_146428,NR_146429,NR_146430,NR_146431	12.61	9.82	10.04	16.27	12.48	15.51	2.69	3.12	2.51	13.95	12.26	12.54	13.25	13.23	9.9	5.28	4.08	16.58	19.27	6.4	8.43	11.2	11.39	8.81	9.78	8.48	6.59	7.4	11.21	9.22	9.59	13.67	13.91	11.92	8.9	5.74	5.81
ARL8A	NM_001256129,NM_138795	34.71	32.4	35.19	22.46	30.74	26.03	18.23	22.14	15.38	58.4	39.6	30.98	46.73	11.2	22.99	6.43	18.39	36.44	43.55	63.58	73.33	28.79	15.81	43.84	46.21	63.86	49.31	64.96	49.04	72.27	60.53	31.77	32.86	16.76	17.52	9.88	9.4
ARL8B	NM_018184	67.46	38.43	41.76	68.17	85.9	70.06	41.65	45.35	45.12	58.73	43.9	72.5	69.01	113.05	104.18	95.81	136.48	26.36	30.84	60.84	60.24	117.81	113.19	77.78	77.67	73.28	64.19	53.23	48.85	78.75	101.62	93.01	84.66	99.14	105.64	89.82	95.61
ARL9	NM_001363794,NM_206919	0	0	0	0.14	0	0.07	0.11	0.06	0.16	0	0	0	0	0.1	0	0.31	0	1.62	0.48	0	0	0.07	0.38	0	0.07	0	0.19	0	0	0.52	0	0	0	0	0	0.24	0.34
ARLNC1	NR_131947,NR_131948	1.2	0.3	0.37	1.53	0.65	1.13	13.59	5.85	6.8	0.34	0	0	0.08	1.97	1.79	11.13	3.53	0.27	0.1	0.93	0.17	3.63	0.14	0.46	2.04	0.47	0.19	0.24	0.45	1.24	0.13	0.09	0.14	1.84	3.52	5.4	7.99
ARMC1	NM_001286702,NM_018120	21.08	22.42	22	18.87	20.94	16.38	6.09	7.04	6.2	30.38	30.62	39.15	42.58	26.9	28.8	12.34	20.98	24.76	25.18	22.79	23.27	10.72	9.91	12.54	17.12	12.33	14.82	19.92	27.58	26.68	45.9	45.85	43.35	17.97	19.89	11.52	11.05
ARMC10	NM_001161009_2,NM_001161010_2,NM_001161011,NM_001161012_2,NM_001161013,NM_031905	8.28	13.08	16.9	6.63	18.91	17.9	4.19	8.56	8.7	25.4	17.02	23.85	22.45	18.43	15.5	12.79	19.31	25.85	26.97	13.66	11.99	7.89	4.56	5.17	6.69	6.18	5.54	9.25	11.5	10.71	26.01	30.53	30.5	21.42	18.66	15.83	15.26
ARMC12	NM_001286574,NM_001286576,NM_145028	0.77	0.21	0.63	0.09	0.1	0	0	0.08	0	0.12	0.12	0	0.85	0	0	0	0	2.15	0.54	0.63	0.57	0	0	0.62	1.61	0.27	0.2	0.42	0.32	0.35	0.12	0.08	0.23	0	0	0	0
ARMC2	NM_001286609,NM_032131	0.66	0.52	0.7	0.87	0.74	0.85	0.24	0.4	0.24	0.55	0.83	0.55	0.55	0.93	0.61	0.18	0.25	0.95	0.69	0.77	0.62	0.56	0.26	0.36	0.4	0.23	0.43	0.3	0.44	1	0.75	0.62	0.88	0.67	0.69	0.29	0.32
ARMC2-AS1	NR_104137	0	0	0	0	0	0	0	0	0	0	0	0	0	0	0	0	0	0	0	0	0	0	0	0	0	0	0	0	0	0	0	0	0	0	0	0	0
ARMC3	NM_001282745,NM_001282746,NM_001282747,NM_173081	0.6	0.33	0.14	0.06	0.08	0.08	0.02	0	0	0.3	0	0.83	0.54	0.11	0	0	0	0	0	0.62	0.78	0	0.03	0.44	0.65	0.21	0.2	0.04	0.04	0.14	0.64	0.42	0.49	0.04	0.1	0	0
ARMC4	NM_001290020,NM_001290021,NM_001312689,NM_018076	0.04	0	0	0.04	0	0.08	0	0.03	0	0	0	0	0	0	0.06	0.05	0.15	2.4	5.96	0	0	0.05	0.28	0.1	0.06	0.08	0.13	0.06	0.06	0.31	0	0.04	0	0.04	0.05	0.03	0
ARMC4P1	NR_138082	0	0	0	0	0	0	0.02	0	0	0	0	0	0.04	0	0	0	0	0	0	0	0	0	0	0.04	0.07	0.05	0	0.09	0	0.03	0	0	0.07	0.04	0.06	0	0
ARMC5	NM_001105247,NM_001288767,NM_001301820,NM_024742	2.2	4.32	6.26	2.74	2.1	2.74	2.98	2.01	1.81	9.56	14.6	4.64	4.78	4.3	2.83	6.47	3.64	9.89	7.23	6.83	7.43	9.4	9.97	3.32	2.83	2.66	4.59	5.27	5.56	5.48	4.81	3.87	4.72	2.84	2.58	6.13	6.3
ARMC6	NM_001199196,NM_033415	40.93	47.35	52.04	19.97	13.81	16.39	17.34	13.63	13.72	30.57	40.5	73.37	64.48	32	23.67	20.85	20.62	60.48	49.33	45.41	40.32	22.65	16.62	32.75	34.94	28.22	36.18	33.52	42.25	38.04	33.48	64.78	69.89	18.78	17.53	23.49	24.23
ARMC7	NM_001304271,NM_001304272,NM_001304273,NM_024585	13.4	13.36	19.25	9.01	7.92	8.59	6.07	7.04	6.44	15.14	13.49	18.41	17.79	11.88	8.75	8.76	8.28	11.81	10.84	28.29	29.76	10.76	13.27	18.29	17.2	16.86	22.32	25.42	17.73	28.72	34.51	19.8	25.02	9.82	9.48	9.29	10.75
ARMC8	NM_001267041,NM_001267042,NM_001282342,NM_001363941,NM_001363942,NM_014154,NM_015396,NM_213654	19.78	14.3	15.91	22.08	20.7	19.61	10.1	10.49	9.5	19.11	16.99	24.62	22.89	25.26	23.35	11.79	14.37	22.17	22.57	17.83	19.89	9.93	11.73	17.46	20.13	17.32	18.06	18.36	16.48	22.31	30.76	29.34	29.18	19.93	20.96	14.38	15.11
ARMC9	NM_001271466,NM_001291656,NM_001352754,NM_001352755,NM_001352756,NM_001352757,NM_001352758,NM_001352759,NM_025139,NR_148040	24.29	27.29	25.96	5.39	6.73	6.58	4.26	3.41	3.9	6.83	4.69	24.03	27.46	4.57	5.25	4.21	5.37	22.16	26.07	25.3	24.53	8.54	6.37	21.95	26.79	23.37	19.24	38.58	29.87	33.2	38.12	22.74	23.59	5.18	5.95	3.81	4.66
ARMCX1	NM_016608	1.94	0.84	0.9	3.61	2.32	0.62	1.96	0.62	0.34	14.86	6.93	1.18	5.25	0.57	6.92	0	3.3	29.61	32.59	5.77	12.93	1.41	6.21	4.26	7.88	7.47	2.2	0.7	7.07	24.01	25.24	11.88	7.55	3.36	3.08	3.06	1.87
ARMCX2	NM_001282231,NM_014782,NM_177949	0.83	0.18	0.09	0.63	0.29	0.39	0.03	0.03	0.05	10.36	7.48	0.27	0.06	0.19	0.06	0	0.35	100.93	69.5	1.01	1.2	0.17	0.36	3.02	4.68	3.06	0.03	1.34	3.74	22.23	3.01	0.58	0.11	0.85	0.56	0.75	0.5
ARMCX3	NM_016607,NM_177947,NM_177948	17.45	16.53	8.36	18.11	28.77	20.05	16.65	21.59	14.26	17.45	11.11	24.26	36.98	20.09	45.59	20.4	56.23	16.97	16.93	41.29	46.44	16.78	38.16	31.92	33.97	34.95	35.21	40.33	28.07	61.59	66.52	29.97	30.89	25.54	24.8	28.39	26.94
ARMCX4	NM_001256155,NR_028407,NR_045861,NR_045862,NR_045863,NR_045864	1.47	1.12	1.13	0.71	1.15	0.92	0.18	0.14	0.16	1.18	1.13	1.77	2.63	0.69	0.83	0.23	0.56	6.97	4.93	2.18	2.87	0.25	1.09	0.77	1.14	0.94	1.07	1.39	1.01	1.96	2.61	3.07	3.15	0.49	0.7	0.32	0.27
ARMCX5	NM_001168478,NM_001168479,NM_001168480,NM_001168482,NM_001168485,NM_022838	10.2	6.76	8.77	3.16	2.76	1.79	0.36	0.42	0.33	14.38	9.7	10.11	17.45	5.97	9.19	1.81	3.24	18.37	16.15	12.42	13.13	1.73	2.46	6.92	7.03	7.31	7.1	7.66	9.47	12.05	15.05	10.92	11.83	2.69	3.22	2.08	1.74
ARMCX5-GPRASP2	NM_001199818,NM_001350268,NM_001350269,NM_001350270,NR_146584,NR_146585,NR_146586,NR_146587	1.43	1.28	1.81	0.61	1.09	0.95	0.16	0.18	0.12	0.45	1.88	0.6	2.86	1.43	1.28	0.12	0.73	2.35	2.6	2.03	4.18	0.51	1.01	1.34	1.39	1.46	1.83	2.31	1.86	1.75	3.42	1.77	1.82	0.76	0.65	0.53	0.65
ARMCX6	NM_001009584,NM_001184768,NM_019007,NR_033669,NR_033670	22.28	30.28	16.17	22.26	31.98	21.94	10.8	23.32	10.39	11.56	2.03	42.48	43.6	27.85	30.69	20.51	24.74	58.7	41.8	130.32	133.44	30.68	55.44	48.8	16.09	16.41	64.02	4.47	32.59	104.41	121.31	41.72	44.44	31.91	36.64	33.71	30.55
ARMH1	NM_001145636	0.17	0	0.16	0.06	0.06	0	0	0	0	0.37	0.16	0	0	0	0	0	0	0	0	0.21	0.28	0.06	0.18	0.31	0.49	0.16	0.4	0.13	0.54	0.07	0.18	0.06	0	0	0	0	0
ARMH2	NM_001282492	0	0	0.12	0	0	0	0	0	0.1	0	0	0	0	0	0	0.19	0	0	0	0	0	0.13	0	0	0	0	0	0	0	0	0	0	0	0	0	0	0.25
ARMH3	NM_024541	14.56	11.23	13.69	19.43	17.98	16.49	9.26	9.15	9.29	13.13	17.31	18.46	17.6	18.01	19.42	13.3	15.19	10.03	10.47	17.18	17.09	17.77	19.55	13.38	13.88	17.12	14.01	13.58	15.42	20.61	22.37	20.07	20.33	16.38	18.84	13.14	14.39
ARMH4	NM_001001872,NM_001320173	0.77	0.31	0.32	0.1	0.21	0.16	0.11	0.05	0.03	1.61	0.53	0.15	0.05	0.11	0	0.06	0.12	11.98	5.18	0.19	0.27	0.11	0.33	1.54	1.67	1.27	0.56	0.71	0.76	1.06	0.17	0.05	0.06	0.04	0.1	0.06	0.05
ARMS2	NM_001099667	0	0	0.36	0	0.29	0.13	0	0	0	0	0	0.82	0.5	0	0	0	0.2	0	0	0.37	0.39	0	0.42	0	0	0	0	0	0	0.66	0.84	0	0	0.13	0.35	0	0
ARMT1	NM_001286562,NM_024573	34.92	27.66	30.69	26.09	20.86	15.58	13.99	14.31	9.66	232.01	140.87	61.69	52.72	29.15	28	27.86	34.83	42.73	71.66	31.31	30.63	11.46	25.17	26.09	30.38	27.42	23.08	34.63	37.67	52.34	59.35	79.32	69.24	28.28	29.67	46.33	38.48
ARNT	NM_001197325,NM_001286035,NM_001286036,NM_001350224,NM_001350225,NM_001350226,NM_001668,NM_178427	30.43	17.76	22.73	51.45	62.92	73.18	19.34	22.9	27.38	22.18	22.55	23.57	23.32	52.09	49.35	23.84	28.27	19.82	22.65	26.07	33.89	20.17	28.07	24.06	25.49	20.79	22.96	23.58	19.92	25.64	36.93	22.1	22.39	45.01	45.67	19.15	20.41
ARNT2	NM_014862	0.04	0	0	2.62	0.7	1.01	4.64	10.3	3.86	0.04	0	0.03	0	0.21	0.11	0.97	0.3	7.44	8.22	0.01	0	0.07	0.07	0.31	0.11	1.05	0.05	0.28	0.35	0.46	0	0	0.03	0.7	0.52	1.87	1.31
ARNTL	NM_001030272,NM_001030273,NM_001178,NM_001297719,NM_001297722,NM_001297724,NM_001351804,NM_001351805,NM_001351806,NM_001351807,NM_001351808,NM_001351809,NM_001351810,NM_001351811,NM_001351812,NM_001351813,NM_001351814,NM_001351815,NM_001351816,NM_001351817,NM_001351818,NM_001351819,NM_001351820,NM_001351821,NM_001351822,NM_001351823,NM_001351824,NR_147785,NR_147786,NR_147787,NR_147788,NR_147789,N…	22.33	17.13	18.47	4.3	3.57	4.25	5.77	5.97	8.37	1.68	2.01	17.43	20.85	4.63	5.87	4.36	4.93	3.84	3.48	30.64	12.24	5.4	6.41	27.93	24.28	26.94	37.38	33.59	32.32	25.02	27.97	23.49	29.35	4	4.25	6.27	7.79
ARNTL2	NM_001248002,NM_001248003,NM_001248004,NM_001248005,NM_020183	2.79	3.23	2.94	1.88	1.97	1.81	5.81	2.86	3.67	4.34	1.95	8.67	16.06	6.37	10.2	6.42	9.85	5	4.86	5.25	8.21	4.54	5.24	2.56	2.59	2.73	2.33	6.93	5.24	6.07	18.05	6.69	7.62	3.52	3.65	4.91	5.5
ARNTL2-AS1	NR_109975	0	0	0	0	0	0	0	0	0	0	0	0	0	0	0	0	0.2	0	0	0	0	0	0	0	0.13	0	0	0	0	0	0	0	0	0	0	0	0
ARPC1A	NM_001190996,NM_006409	252.98	229.31	230.79	201.42	195.74	168.43	57.52	75.28	66.16	161.15	156.44	300.21	322.95	241.33	191.43	105.53	107.9	132.32	164.63	210.78	230.13	72.04	89.45	245.9	265.67	226.45	243.33	219.37	287.62	255.74	281.38	326.86	330.88	217.5	231.68	120.37	128.98
ARPC1B	NM_005720	248.1	276.36	299.75	598.12	712.37	531.41	169.4	202.89	173.82	361.34	446.93	262.81	316.59	627.88	711.17	243.95	345.35	82.15	77.25	286.86	283.37	312	267.39	309.58	297.8	306.99	315.57	284.73	381.2	295.55	227.17	262.85	269.47	497.54	471.64	241.2	250.68
ARPC2	NM_005731,NM_152862	455.96	562.53	569.51	699.83	653.54	682.77	280.33	305.09	268.63	292.85	226.28	749.21	803.32	807.72	816.06	412.36	626.78	320.12	287.01	579.09	590.14	392.7	584.81	467.57	454.9	489	507.53	685.53	704.88	652.3	760.06	640.47	664.53	593.08	602.81	414.96	392.91
ARPC3	NM_001278556,NM_001287222	472.11	405.5	448.76	540.42	574.38	532.13	239.11	276.68	248.9	407.6	367.97	451.34	539.79	584.01	551.73	318.58	464.81	321.71	408.33	523.01	516.58	344.87	415.07	413.57	448.63	447.25	416.15	603.48	588.14	626.87	647.78	526.07	540.98	533.87	560.48	385.28	365.63
ARPC4	NM_001024959,NM_001024960,NM_001198780,NM_005718	116.26	113.45	141.54	77.75	62.07	60.5	33.07	37.35	29.43	127.54	144.39	169.24	152.41	180.55	146.8	72.1	75.41	181.77	189.98	215.31	218.19	118.42	135.32	132.58	113.85	114.08	146.98	128.94	147.47	136.35	206.91	220.64	206.65	100.62	109	108.47	100.72
ARPC4-TTLL3	NM_001198793	6.08	8.79	15.72	12.13	8.97	7.89	3.52	5.02	3.66	0.42	1.26	3.24	7.2	4.25	6.91	4.17	3.03	0.82	0.96	2.52	5.22	1.4	2.6	6.48	6.69	9.75	5.62	8.37	7.56	13.51	1.74	2.53	4.06	4.7	5.07	2.62	2.58
ARPC5	NM_001270439,NM_005717	24.06	23.41	23.95	57.01	78.82	73.05	6.31	6.44	5.89	14.53	12.17	42.76	41.94	84.77	64.04	16.87	29.62	19.29	19.66	30.45	32.92	19.09	24.81	20.98	24.05	24.02	23.59	34.54	32.97	39.58	62.16	44.13	44.04	50.58	53.4	21.02	19.04
ARPC5L	NM_030978	32.48	50.03	54.15	32.93	28.93	32.58	31.56	30.96	29.85	31.79	25.57	53.54	58.18	43.6	38.21	43.64	43.88	34.54	37.18	42.29	39.54	36.4	44.14	36.07	36.58	41.73	40.99	54.4	58.95	57.48	49.19	53.59	65.23	37.3	37.95	47.3	43.58
ARPIN	NM_001282380,NM_182616	6	7.03	6.76	10.96	8.96	10.74	0.61	0.98	0.63	0.97	2.1	11.65	11.05	6.85	5.15	1.98	1.62	3.32	4.07	8.1	10.89	1.07	1.66	4.4	4.24	4.59	5.91	5.39	9.42	6.16	13.76	10.02	8.52	7.23	7.71	2.95	2.43
ARPIN-AP3S2	NM_001199058	2.08	2.82	4.04	2.66	1.01	2.33	0.04	0.12	0.28	0.17	0	4.12	3.09	1.21	0.28	0.47	0	0.36	0.81	4.62	2.89	0	1	1.92	2.29	3.19	1.89	3.5	5.66	2.85	5.96	2.78	2.42	1.17	1.43	0.43	0.14
ARPP19	NM_001306191,NM_001306195,NM_001306196,NM_001330309,NM_006628	40.91	37.04	35.57	47.15	44.78	33.65	17.55	17.83	15.55	43.99	33.33	71.2	67.03	61.34	46.7	27.14	41.41	85.6	73.85	47.71	46.48	25.88	23.92	31.02	35.11	28.66	33.02	53.95	50.18	59.58	102.14	84.22	78.41	49.83	51.24	37.32	31.49
ARPP21	NM_001025068,NM_001025069,NM_001267616,NM_001267617,NM_001267618,NM_001267619,NM_016300,NM_198399	0	0	0	0	0	0	0	0	0	0	0	0	0	0	0	0	0	0	0	0	0	0	0	0	0.04	0.05	0	0.06	0	0	0.04	0	0	0	0	0	0
ARR3	NM_004312	0	0	0	0	0	0	0	0	0	0	0	0	0	0	0	0	0	0	0	0	0	0	0	0	0	0	0	0	0	0	0	0	0	0	0	0	0
ARRB1	NM_004041,NM_020251	76.93	53.59	66.09	12.72	12.34	6	21.84	21.54	12.81	7.01	11.8	89.64	73.65	12.08	13.64	28.03	29.56	19.51	25.23	108.64	120.82	48.9	66.9	90.25	95.88	99.08	95.57	59.89	57.69	87.02	73.4	87.43	73.02	15.99	16.67	36.44	33.17
ARRB2	NM_001257328,NM_001257329,NM_001257330,NM_001257331,NM_001330064,NM_004313,NM_199004,NR_047516	38.46	42.38	46.13	8.04	8.53	7.12	3.1	7.99	5.18	40.82	28.37	41.47	35.85	9.76	4.08	3.34	1.62	58.97	47.45	31.51	30.24	1.83	1.47	29.49	31.56	26.25	28.36	18.27	22.94	19.25	30.85	36.16	43.44	14.12	12.98	6.71	5.92
ARRDC1	NM_001317968,NM_152285	39.05	43.58	51.78	27.79	24.45	26.21	18.53	20.38	17.16	23.27	31.53	34.37	43.36	26.91	32.93	19.54	26.26	21.82	25.05	75.7	73.47	28.68	31.66	50.44	47.75	47.5	54.2	64.58	55.95	60.34	50.56	27.71	25.41	23.26	20.61	19	18.76
ARRDC1-AS1	NR_122035,NR_122036	9.04	18.31	20.4	11.66	8.73	9.89	18.12	11.73	11.03	7.3	7.35	11.24	9.83	6.79	7.47	13.99	9.22	22.24	25.53	6.58	8.51	23.06	21.44	11.7	12.19	9.76	9.91	8.98	11.14	7.8	7.43	11.19	13.15	8.35	8.57	7.37	7.62
ARRDC2	NM_001025604,NM_001286826,NM_015683	2.54	3.62	4.31	10.45	10.72	10.16	4.63	6.25	4.48	60.17	69.33	0.3	1.04	2.59	7.05	1.7	2.33	5.66	3.18	1.61	2.2	0.89	0.76	2.42	3.27	3.91	2.66	3.97	3.41	2.78	0.98	1.34	0.53	4.67	4.95	3.37	2.27
ARRDC3	NM_001329670,NM_001329671,NM_001329672,NM_020801,NR_138071,NR_138072	12.85	4.42	5.75	21.43	23.65	21.4	6.67	14.73	12.77	10.55	4.14	7.6	5.06	16.31	13.29	14.66	20.91	4.37	7.61	11.67	19.99	17.8	47.19	12.22	12.27	14.03	9.18	8.75	8.42	12.93	33.63	9.58	8.95	57.99	62.46	9.49	11.93
ARRDC3-AS1	NR_027435	0.68	0.59	0.72	0.73	0.32	0.41	0.51	0.06	0.28	0.18	0.15	0.3	0.56	0.26	0.37	0.17	0.22	0.4	0.26	0.62	0.47	0.37	0.4	0.61	0.68	0.7	0.53	0.62	0.63	0.79	0.46	0.29	0.24	0.36	0.29	0.28	0.35
ARRDC4	NM_183376	0.45	0.48	0.19	0.02	0.05	0.09	0.02	0.13	0.05	5.15	2.96	0.18	0.5	0.06	0.45	0	0.13	4.48	11.31	1.17	2.19	0.27	2.09	0.94	2.7	0.8	0.04	4.99	2.03	6.41	7.96	0.25	0.85	0.04	0	0.09	0.02
ARRDC5	NM_001080523,NM_001367189	0	0	0	0	0	0	0	0	0	0	0	0	0	0	0	0	0	0	0	0.05	0	0	0	0	0	0	0	0	0	0	0	0	0	0	0	0	0
ARSA	NM_000487,NM_001085425,NM_001085426,NM_001085427,NM_001085428,NM_001362782	10.31	6.48	10.71	12.41	11.27	17.24	1.97	0.87	1.87	2.41	2.85	6.93	7.85	10.98	14.1	3.28	4.41	3.09	5.88	19.37	16.15	8.28	10.8	13.15	13.26	14.6	17.92	20.65	21.41	22.64	16.41	5.23	5.37	7.73	7.17	2.48	2.63
ARSB	NM_000046,NM_198709	1.31	3.5	3.04	4.37	4.13	3.64	1.35	1.75	0.82	1.14	0.66	4.17	6.23	5.76	8.3	1.72	4.15	8.51	10.18	2.79	3.26	1.88	3.32	3.06	2.48	3.89	3.38	3.74	4.35	6.12	5.02	5.93	5.79	3.63	4	3.87	3.53
ARSD	NM_001669,NM_009589	9.17	3.98	5.29	14.26	14.25	14.6	11.86	6.86	6.5	2.78	4.83	5.73	15.06	13.59	35	10.57	23.64	4.97	4.33	22.81	31.47	24.49	24.51	10.2	10.81	11.89	9.12	15.29	10.12	18.16	38.02	4.57	3.64	7.59	8.27	6.17	7.53
ARSD-AS1	NR_144459	0	0	0.11	0	0	0	0	0	0	0	0	0	0	0	0	0	0	0	0	0	0	0	0	0	0	0	0	0	0	0.16	0	0	0	0	0	0	0
ARSF	NM_001201538,NM_001201539,NM_004042	0.09	0.04	0.04	0	0.05	0	0	0.04	0	0	0	0	0	0	0	0.07	0	0	0	0.04	0	0	0	0.13	0.04	0.09	0.04	0	0	0	0	0	0	0.04	0	0.08	0
ARSG	NM_001267727,NM_001352899,NM_001352900,NM_001352901,NM_001352902,NM_001352903,NM_001352904,NM_001352905,NM_001352906,NM_001352907,NM_001352909,NM_001352910,NM_014960	0.5	0.17	0.29	0.22	0.47	0.59	0.14	0.07	0.12	3.13	2.15	0.14	0.06	0.03	0	0.05	0.05	3.18	9.88	0.12	0.14	0.2	0.31	1.04	0.76	0.61	0.47	0.47	0.62	1.47	0.36	1.05	1.19	0.26	0.15	0.97	0.74
ARSH	NM_001011719	0.57	0.15	0.24	0	0.08	0	0	0.34	0.26	0	0	0.15	0.42	0	0	0.06	0	0	0	0.77	0.26	0.07	0	0.34	0.47	0.18	0.27	0.34	0.16	0.37	0.76	0.12	0.21	0.11	0.1	0.13	0.11
ARSI	NM_001012301	0.51	1.35	1.31	0.2	0.13	0.44	0.07	0.32	0.34	8.09	11.54	1.02	0.61	0.08	0.05	0.04	0.48	8.16	22.59	2.01	0.38	0.38	0.51	0.51	0.51	1.06	1.1	2.5	3.21	2.16	1.1	0.88	1.13	0.08	0.15	0.69	0.42
ARSJ	NM_001354210,NM_001354211,NM_024590	0	0	0	0	0	0	0	0	0	0	0	0	0	0	0	0	0	1.98	2.18	0.02	0.08	0	0.04	0.07	0.02	0.04	0.02	0.42	0.04	0.07	0.31	0.13	0.07	0	0	0.02	0
ARSK	NM_198150	5.57	4.03	3.72	11.85	22.58	20.98	0.62	1.07	1.09	1.18	0.78	5.04	5.84	9.58	6.45	1.93	2.05	5.17	9.4	3.02	2.62	0.92	1.64	3.62	5.46	4.18	3.25	3.79	3.25	4.97	4.03	4.98	4.98	6.58	5.97	1.45	1.6
ARSL	NM_000047,NM_001282628,NM_001282631,NM_001369079,NM_001369080	0.73	0.26	0.4	0	0	0.11	0	0.05	0.04	0.16	0.72	0.11	0.47	0	0	0.08	0	1.46	4.83	1.81	0.6	0.1	0	1.59	0.7	0.94	0.22	1.89	0.98	2.55	0.34	0.72	0.77	0	0	0.33	0.05
ART1	NM_004314	0	0	0	0	0	0	0	0	0	0	1.03	0	0	0	0	0	0	0	0	0	0	0	0	0	0	0	0	0	0	0	0	0	0	0	0	0	0
ART3	NM_001130016,NM_001130017,NM_001179	0	0.05	0	0	0.07	0	0	0	0	0	0.26	0	0	0	0	0	0	0	0	0	0.06	0	0.14	0.06	0	0	0	0.14	0	0	0	0	0	0.06	0.08	0	0
ART4	NM_001354646,NM_021071	1.08	1.17	1.16	1.04	2.03	1.01	0.29	1.01	0.61	0.45	0	4.67	6.62	5.96	7.7	6.09	11.21	0	0	3.1	2.56	4.75	15.89	1.26	1.02	3.28	3.51	13.45	5.32	8.82	4.88	2.4	4.65	0.85	1.22	4.6	4.14
ART5	NM_001079536,NM_001297668,NM_053017,NR_123732	3.85	1.56	1.86	0.16	0.44	1.18	0.12	0.22	0.31	7.99	18.76	0	0.48	0.12	0.36	0	0.65	13.33	10.8	2.32	4.03	3.74	3.03	2.18	4.79	3.03	1.46	0.1	1.87	0.48	0	0.2	0	1.22	0.53	0.76	1.09
ARTN	NM_001136215,NM_057090,NM_057091	0.55	1.41	1.4	0.1	0	0.05	0.06	0	0.11	3.29	1.39	0.15	1.37	0	0	0.25	0	11.7	8.79	7.67	0.92	0.45	0.46	0.25	0.3	0.8	0.6	14.04	6.37	5.62	6	1.5	3.49	0	0.06	0.21	0
ARV1	NM_001346992,NM_022786,NR_144538	19.01	21.69	22.62	11.39	12.45	9.99	4.23	4.95	3.06	5.1	6.82	19.87	22.31	7.07	9.99	4.8	7.92	12.81	19.44	17.04	18.42	5.71	5.96	14.12	16.04	21.45	12.72	18.17	21.35	30.53	23.72	26.16	27.49	8.59	7.35	7.7	8.44
ARVCF	NM_001670	3.72	5.14	5.77	4.59	2.93	3.74	2.39	4.09	4.06	2.81	3.46	4.37	2.34	3.02	1.46	3.38	1.02	18.15	16.41	18.27	8.59	2.49	0.63	5.99	6	6.78	9.37	23.64	15	17.06	12.01	4.78	6.02	3.32	3.22	2.82	3.19
ARX	NM_139058	0.03	0.05	0	0.06	0.07	0	0.05	0	0	1.23	2.53	0	0	0	0.27	0	0.05	0.07	0.08	0.03	0.06	0.03	0.1	0	0.03	0	0	0	0.07	0	0	0.04	0.07	0.09	0.04	0.05	0.03
AS-PTPRE	NR_136149,NR_136150	0	0	0	0.09	0	0	0	0	0	0	0	0	0	0	0	0	0	0	0	0	0	0	0	0	0	0	0	0	0	0	0	0	0.1	0	0	0	0
AS3MT	NM_020682	0	0.6	0.7	0	0.29	0.61	0	0.09	0	15.07	14.41	0	0.3	0.48	0.13	0	0.14	22.69	23.55	1.3	0.63	0.28	0.59	2.13	2.48	1.1	0	0.77	0.6	2.29	2.3	2.12	0	0.75	0.16	0	0
ASAH1	NM_001127505,NM_001363743,NM_004315,NM_177924	67.5	66.83	56.64	19.44	30.52	23.12	48.51	73.25	37.01	25.78	16.54	73.18	68.71	21.77	55.96	39.99	76.62	42.85	37.21	114.87	115.61	128.8	226.86	66.61	78.65	84.38	65.12	142.21	104.98	176.1	230.13	81.91	71.75	12.42	14.03	39.33	33.17
ASAH2	NM_001143974,NM_019893	0.65	0.41	0.62	0.72	0.81	0.47	0.33	0.25	0.13	1.26	0.25	0.81	1.15	1.03	1.38	0.43	1.36	0.93	1.15	0.54	0.3	1.13	0.77	0.3	0.51	0.38	0.19	0.59	0.87	1.01	0.94	1.37	1.75	1.05	0.75	0.73	0.29
ASAH2B	NM_001079516,NM_001321957,NM_001321958,NM_001321959,NM_001321960,NR_135904	1.46	1.96	1.83	3.18	3.69	2.18	0.59	0.88	0.34	2.13	1.82	3.71	3.33	3.58	3.39	1.52	1.56	2.55	3.79	1.32	1.42	0.54	0.65	1.6	1.72	1.62	1.36	1.96	2.86	3.27	3.28	4.55	4.34	2.75	2.92	1.68	1.03
ASAP1	NM_001247996,NM_001362924,NM_001362925,NM_001362926,NM_018482	60.23	26.68	32.7	44.74	41.29	38.92	35.5	31.3	27.84	14.26	17.93	56.82	44.79	61.9	59.79	65.33	70.45	15.99	18.58	48.05	56.72	59.22	71.08	62.88	62.72	60.71	45.51	38.99	50.26	58.99	67.46	78.33	78.62	75.19	82.19	72.72	73.5
ASAP1-IT1	NR_002765	0	0	0	0	0	0	0	0	0	0	0	0	0	0	0	0	0	0	0	0	0	0	0	0	0	0	0	0.19	0	0	0	0	0	0	0	0	0
ASAP1-IT2	NR_045385	0	0.11	0.04	0.05	0	0	0	0.04	0	0	0.06	0	0.09	0	0	0.07	0	0	0	0.04	0.18	0.23	0	0	0	0.04	0.08	0.1	0.1	0.06	0	0	0.05	0	0	0	0.04
ASAP2	NM_001135191,NM_003887	13.17	8.57	9.18	0.62	1.01	0.58	0.68	1.26	0.5	10.18	10.07	17.56	30.93	0.79	1.93	3.59	4.33	13.39	16.4	20.95	18.33	4.32	12.68	8.64	10.5	7.18	9.55	31.05	22.93	22.6	37.2	26.9	27.69	1.04	0.96	7.98	6.91
ASAP3	NM_001143778,NM_017707	58.21	43.17	51.91	177.25	239.85	209.63	3	6.55	4.93	17.33	6.83	48.54	42.79	156.73	143.55	16.71	23.81	32.19	38.47	55.52	50.65	12.47	23.91	58.61	62.98	51.64	62.07	49.27	43.59	57.76	80.27	56.12	52.2	99.92	105.84	20.65	19.82
ASB1	NM_001040445,NM_001330196	6.51	7.97	8.37	12.9	10.8	10.97	1.46	1.77	0.98	9.87	9.47	10.78	9.41	10.16	7.39	2.23	2.73	14.35	12.07	7.42	9.83	1.25	2.51	6.48	6.92	6.36	6.84	7.5	9.56	8.62	10.83	9.85	9.83	8.13	8.29	3.01	2.92
ASB10	NM_001142459,NM_001142460,NM_080871	0	0.04	0	0	0	0	0	0	0	0	0	0	0	0	0	0	0	0	0	0.05	0	0	0	0	0	0	0	0	0.06	0.14	0	0	0	0	0	0	0
ASB11	NM_001012428,NM_001201583,NM_080873	0	0	0	0.03	0	0	0	0	0	0	0	0	0	0	0	0	0	0	0	0	0	0	0.04	0	0	0	0	0	0	0	0	0	0	0	0	0	0
ASB12	NM_130388	0.16	0.19	0	0.16	0.09	0	0	0.06	0.06	0	0.43	0	0.15	0	0	0.23	0	1.03	1.13	0	0.23	0.08	0.08	0.21	0.45	0.22	0.07	0	0	0	0.12	0.09	0	0	0.1	0.13	0.08
ASB13	NM_024701,NR_024581,NR_037164	5.6	5.69	6.78	3.91	7.22	4.76	1.76	2.67	1.68	1.05	1.68	8.89	7.43	5.03	3.84	2.71	2.6	16.07	17.88	7.39	8.13	7.48	2.51	5.16	7.51	4.2	5.18	3.84	2.44	3.15	6.37	6.71	6.14	4.13	3.08	1.92	1.92
ASB14	NM_001142733,NM_130387	0	0	0	0	0	0	0	0	0	0	0	0	0	0	0	0	0	0	0	0	0	0	0	0	0	0.04	0	0	0	0	0	0	0.05	0	0	0	0
ASB15	NM_001290258,NM_080928	0	0	0	0	0	0	0	0	0	0	0	0	0	0	0	0	0	0	0	0	0	0	0	0	0	0	0	0	0	0	0	0	0	0	0	0	0
ASB15-AS1	NR_111922	0	0	0	0	0	0	0	0	0	0	0	0	0	0	0	0	0	0	0	0	0	0	0	0	0	0	0	0	0	0	0	0	0	0	0	0	0
ASB16	NM_080863	0	0.03	0	0.04	0.05	0.04	0.13	0.22	0.13	0	0	0.09	0	0.19	0	0.72	0.2	0.1	0	0.12	0.13	0.17	0.09	0.04	0	0.25	0.16	0	0.19	0	0	0	0.05	0.04	0	0.15	0.25
ASB16-AS1	NR_049729,NR_049730	6.44	5.55	7.85	4.25	4.37	3.64	5.57	5.86	4.92	0.97	2.52	3.06	6.14	3.56	8.84	5.02	6.96	3.81	9.18	6.79	6.87	12.09	9.65	8.57	8.89	7.33	9.16	3.54	5	10.37	5.31	3.02	3.68	4.3	3.2	2.99	6.07
ASB17	NM_080868,NR_026546	0	0	0	0	0	0	0	0	0	0	0	0	0	0	0	0	0	0	0	0	0	0	0	0	0	0	0	0	0	0	0	0	0	0	0	0	0
ASB18	NM_212556	0.03	0	0.03	0	0	0.03	0	0.03	0	0	0	0	0	0	0	0	0	0.07	0	0.03	0.06	0.03	0	0.03	0.03	0.09	0	0.18	0.24	0.16	0	0	0.04	0	0	0.03	0
ASB2	NM_001202429,NM_016150_2	0.6	0.09	0.25	2.26	2.52	2.13	4.24	6	2.25	0.32	0.11	0.08	0.44	0.89	1.52	1.52	1.34	0.94	0.19	0.04	0.27	0.59	1.69	4.09	3.37	8.15	3.14	0.4	0.29	7.06	0.06	0.39	0.34	9.01	7.02	6.11	5.75
ASB3	NM_001201965,NM_016115,NM_145863	16.57	12.7	15.07	17.66	23.01	21.73	7.26	14.19	11.72	8.92	8.76	22.2	23.41	16.35	19.25	15.92	16.7	24.6	36.43	10.03	13.82	6.11	9.53	12.85	14.76	13.68	11.67	8.23	13.01	13.47	14.36	24.89	22.48	19.03	21.61	20.76	17.1
ASB4	NM_016116,NM_145872	0.06	0.02	0.1	0	0.03	0.06	0	0	0	0.1	0	0	0	0	0	0	0	0	0	0.06	0.05	0	0.05	0.13	0.06	0.06	0	0	0.03	0	0.1	0	0.03	0	0	0	0
ASB5	NM_080874	0.03	0	0	0	0	0	0.14	0.4	0.3	0	0	0	0	0.04	0.15	0.09	0.31	0	0.07	0.11	0	1.06	0.49	0.14	0.06	0.06	0.05	0	0	0	0	0.03	0	0	0.12	0.3	0.29
ASB6	NM_001202403,NM_017873,NM_177999	17.65	19.54	23.7	12.7	13.01	11.98	13.49	14.64	11.59	12.97	12.56	21.27	18.64	14.58	12.93	17.65	14.39	11.64	11.93	23.33	22.6	23.64	25.3	28.72	27.02	26.95	31.89	28.61	24.23	29.63	19.27	24.95	23.76	15.67	14.12	19.59	19.59
ASB7	NM_024708,NM_198243	6.42	4.18	5.57	6.81	6.09	5.53	3.61	3.26	2.94	4.08	4.58	6.98	7.77	6.18	6.5	5.05	5.21	5.76	7.48	8.11	9.07	5.91	8.61	6.52	6.52	7.99	6.35	8.08	6.57	9.99	8.91	7.6	8.02	6.46	6.52	5.29	5.23
ASB8	NM_001319296,NM_001319297,NM_001319298,NM_001319299,NM_001319300,NM_001319301,NM_024095	17.95	14.4	14.99	9.49	8.26	8.64	8.64	9.1	7.36	5.87	6.52	21.18	22.15	10.97	10.51	11.88	13.51	2.85	7.82	21.55	23.83	13	12.92	15.88	15.68	16.71	17.64	21.35	21.1	26.96	26.99	19.05	20.46	8.89	11.31	12.03	12.61
ASB9	NM_001031739,NM_001168530,NM_001168531,NM_024087	2.67	1.29	2.06	0.17	0.21	0.15	0.05	0.05	0	1.44	0.27	1.04	4.31	0.17	0.2	0.09	0.18	0.87	0.41	10.84	4.51	0.17	0.06	2.68	3.28	3.51	2.83	4.84	5.01	6.28	3.94	2.61	2	0.29	0.38	0.35	0.06
ASB9P1	NR_033769	0	0	0	0.06	0	0	0	0	0	0	0	0	0	0	0	0	0	0	0	0	0.06	0	0	0	0	0	0	0	0	0	0	0	0	0	0	0	0
ASCC1	NM_001198798,NM_001198799,NM_001198800,NM_001369085,NM_001369086,NM_001369087,NM_001369088,NM_001369089,NM_001369090,NM_001369091,NM_001369092,NM_001369093,NM_001369094,NM_001369095,NM_001369096,NM_001369097,NM_001369098,NM_001369099,NM_001369100,NM_001369101,NM_001369102,NM_001369103,NM_001369104,NM_001369105,NM_001369106,NM_001369107,NM_001369108,NM_001369109,NM_001369110,NM_001369111,NM_001369…	21.67	15.35	15.66	13.72	10.83	8.76	3.36	3.81	3.65	29.81	27.07	21.2	29.72	11.87	11.73	6.7	8.22	23.46	29.86	19.92	16.28	5.63	10.31	12.11	16.44	12.67	12.8	21.37	20.36	22.28	25.61	24.94	25.95	13.28	11.94	10.89	10.63
ASCC2	NM_001242906,NM_001369920,NM_001369921,NM_001369922,NM_001369923,NM_001369924,NM_001369925,NM_001369926,NM_001369927,NM_001369928,NM_001369929,NM_001369930,NM_001369931,NM_001369932,NM_001369933,NM_001369934,NM_001369935,NM_001369936,NM_001369937,NM_001369938,NM_001369939,NM_001369940,NM_001369941,NM_001369942,NM_001369943,NM_001369944,NM_001369945,NM_001369946,NM_001369947,NM_001369948,NM_001369…	69.19	64.05	75.46	60.3	74.96	75.12	45.11	37.61	36.71	41.31	52.11	81.64	79.9	84.43	79.24	54.7	59.23	32.6	30.34	90.23	78.53	46.3	53.51	80.31	90.31	67.05	84.23	84.24	86.24	88.12	94.68	80.16	80.05	72.67	78.32	44.4	47.06
ASCC3	NM_001284271,NM_006828,NM_022091	21.58	19.3	19.82	44.56	43.11	40.46	13.19	17.41	17.25	26.13	14.53	56.87	40.51	59.89	44.06	33.65	35.06	51.2	33.37	23.25	17.68	9.43	9.83	18.34	24.37	19.1	19.56	32.27	31.74	39.96	41.42	72.41	66.02	45.82	51.24	32.12	30.25
ASCL1	NM_004316	0	0.06	0	0	0	0.04	0	0	0	0	0	0	0	0	0	0	0.06	0.08	0.09	0	0	0	0	0.03	0.14	0	0	0.25	0	0.05	0	0	0	0	0.05	0	0
ASCL2	NM_005170	18.18	18.14	25.93	205.97	179.66	248.66	0.9	1.95	3.49	0.08	0.14	15.93	18.93	114.02	74.03	5.74	3.44	0.45	0.12	12.2	12.95	0.97	1.83	11.55	12.06	11.71	19.93	11.4	14.12	9.87	7.3	12.59	12.84	87.9	81.79	2.86	2.41
ASCL3	NM_020646	0	0	0	0	0	0	0	0	0	0	0	0	0	0	0	0	0	0	0	0	0	0	0	0	0	0	0	0	0	0	0	0	0	0	0	0	0
ASCL4	NM_203436	0	0	0	0	0	0	0	0	0	0	0	0	0	0	0	0	0	0	0	0	0	0	0	0	0	0	0	0	0	0	0	0	0	0	0	0	0
ASCL5	NM_001270601	0	0	0.13	0	0.08	0	0	0	0	0	0	0	0	0	0	0	0	0.6	0	0	0	0	0	0.06	0	0	0	0	0	0.17	0.11	0	0	0	0	0	0
ASDURF	NM_001353493,NM_001353494	7.35	3.14	5.72	1.7	2.55	3.46	4.13	5.38	3.4	1.38	2.98	5.48	5.84	5.86	3.34	8.78	6.99	6.48	2.83	4.76	7.94	6.4	3.91	6.05	3.82	7.64	6.51	5.4	7	5.27	5.89	10.15	9.49	4.49	2.7	10.45	8.51
ASF1A	NM_014034	23.86	18.45	23.23	23.06	23.72	25.49	6.45	9.32	8.77	16.32	12.42	25.03	23.66	22.08	21.46	9.66	13.61	30.37	29.85	15.72	15.65	6.55	6.5	26.6	24.06	23.1	23.78	17.58	15.62	21.91	27.52	34.67	36.83	21.05	22.03	17.17	17.12
ASF1B	NM_018154	27.32	39.33	42.55	45.99	24.44	28.63	3.8	7.22	4.34	19.48	32.52	57.37	59.88	30.97	22.88	13.7	9.38	45.53	60.42	15.06	23.9	2.32	5.26	24.7	27.4	16.05	20.99	11.57	30.64	17.56	25.31	52.03	48.4	26.34	27.98	17.2	19.11
ASGR1	NM_001197216,NM_001671	4.37	2.32	6.21	0.49	0.91	1.06	0.66	0.69	0.81	1.59	0.21	1.87	2.13	0.43	0.83	0.74	0.68	10.72	8.88	5.07	9.12	2.93	6.9	6.69	8.82	9.45	7.87	3.55	3.87	5.84	1.19	1.61	1.75	0.58	0.59	0.32	0.58
ASGR2	NM_001181,NM_001201352,NM_080912,NM_080913,NM_080914	1.24	0.61	1.23	0.42	0	0.08	0.13	0.23	0.45	0	0.29	0.17	0.16	0.71	3.49	0.3	1.54	0.31	0	0.8	2.33	6.63	8.73	1.18	1.58	1.65	0.5	0.37	0.18	0.94	0.39	0.4	0.37	0.14	0.11	0.11	0.27
ASH1L	NM_001366177,NM_018489	10.61	4.85	6.48	9.99	10.57	9.07	11.01	10.16	9.32	4.12	5.05	9.19	7.01	10.29	12.8	19.92	17.65	6.49	6.04	9.91	11.91	15.4	21.16	8.71	9.94	8.28	8.15	7.44	6.21	8.92	16.64	11.19	10.61	9.97	11.82	13.33	14.57
ASH1L-AS1	NR_147963,NR_147964	0.9	1.55	2.83	1.05	0.85	0.68	2.23	1.38	1	2.92	1.89	1.73	1.73	2.04	1.16	1.87	1.71	3.87	3.17	1.66	1.47	2.3	2.5	0.55	0.82	1.05	1.39	2.04	1.58	2.28	0.35	2.2	1.89	0.98	1.05	0.66	1.86
ASH2L	NM_001105214,NM_001261832,NM_001282272,NM_004674	63.87	46.94	52.31	43.85	48.62	51.2	14.7	14.42	13.51	125.3	158.9	59.4	60.74	44.47	38.93	21.75	24.05	61.52	69.35	46.92	52.66	18.53	30.86	49.49	60.34	45.57	43.13	37.61	53.47	44.8	52.6	71.87	70.1	45.26	48.07	28.64	27.24
ASIC1	NM_001095,NM_001256830,NM_020039,NR_046389	7.2	5.79	8.44	6.64	8.83	6.26	1.09	2.05	1.31	0.61	1.6	4.12	2.31	3.53	3.83	0.64	1.12	1.51	2.44	5.78	4.01	0.16	0.16	7.36	8.29	8.68	7.18	2.59	4.46	5.34	0.96	7.67	6.91	8.29	6.76	1.47	1.4
ASIC2	NM_001094,NM_183377	0	0	0	0	0	0	0	0	0	0	0	0	0	0	0	0	0	0.6	1.6	0	0	0	0	0	0	0	0	0	0	0	0	0	0	0	0	0	0
ASIC3	NM_004769,NM_020321,NM_020322,NR_046401	0.2	0.43	0.68	0.93	0.65	0.14	0.72	0.85	0.66	5.42	5.49	0.17	0.17	0.26	0.5	0.78	1.28	0.19	1.47	0.21	0.72	2.5	4.9	0.6	0.56	0.53	0.59	0.32	0.83	0.3	0.19	0.51	0.4	0.34	0.18	1.14	0.71
ASIC4	NM_018674,NM_182847	0.03	0.05	0.03	0.32	0.14	0	0	0	0.02	0	0	0.07	0.12	0.05	0	0	0	0	0.31	0.12	0.03	0	0.03	0.06	0.12	0.21	0.06	0.25	0.35	0.04	0	0	0.04	0.03	0	0.05	0.06
ASIC5	NM_017419	0	0	0	0	0	0	0	0	0	0	0	0	0	0	0	0	0	0	0	0	0	0	0	0	0	0	0	0	0	0	0	0	0	0	0	0	0
ASIP	NM_001672	0	0	0	0	0	0	0.16	0	0	0	0	0	0	0	0	0	0	0	0	0.19	0	0	0	0	0	0	0	0	0	0	0	0	0	0	0	0	0.2
ASL	NM_000048,NM_001024943,NM_001024944,NM_001024946	38.34	50.24	51.97	40.89	33.47	34.37	25.33	22.83	26.3	20.8	34.89	48.62	35.5	47.57	40.99	21.63	22.59	28.2	22.71	29.52	24.39	13.03	10.82	35.44	40.48	35.18	36.23	43.17	55.87	41.46	28.3	44.15	45.23	38.47	38.47	20.45	17.16
ASMT	NM_001171038,NM_001171038_2,NM_001171039,NM_001171039_2,NM_004043,NM_004043_2	0.15	0.39	0.14	0.17	0.72	0.82	0	0.17	0	1.45	2.19	0	0	0	0.85	0	0.15	2.4	0.48	0.19	0.29	0.2	0.4	0	0.48	0.09	0	0	0.21	0.25	0	0	0	0.1	0	0	0
ASMTL	NM_001173473,NM_001173473_2,NM_001173474,NM_001173474_2,NM_004192,NM_004192_2	47.12	58.7	40.76	16.73	41.63	33.47	10.23	18.99	17.46	61.37	87.28	34.13	27.66	22.75	25.08	9.43	19.51	113.88	61.54	17.53	18.12	9.63	5.5	50.62	54.23	35.78	30.66	11.43	17.17	13.61	18.46	21.89	22.09	23.85	18.12	7.9	8.55
ASMTL-AS1	NR_026710,NR_026710_2,NR_026711,NR_026711_2	1.15	2.65	3.11	3.85	4.69	1.17	2.67	3.11	1.01	0.46	2.25	0.74	0.82	0.68	2.08	2.01	1.53	1.68	1.28	3.02	2.91	5.17	4.69	3	3.4	5.42	4.2	5.25	3.19	6.48	4.24	0.49	0.65	0.47	0.41	0.26	0.46
ASNS	NM_001178075,NM_001178076,NM_001178077,NM_001352496,NM_001673,NM_133436,NM_183356	550.59	134.36	106.54	83.78	75.68	65.65	39.48	64.66	60.85	169.95	136.69	182.21	359.27	41.12	59.82	128.27	84.77	277.73	238.38	20.6	18.59	10.55	27.08	77.49	173.88	39.65	27.06	32.63	58.18	44.77	85.26	70.94	77.53	106.72	95.43	116.45	98.38
ASNSD1	NM_001353497,NM_019048	44.53	32.96	38.45	31.26	30.48	26.42	22.18	31.07	24.41	37.84	24.25	67.06	64.87	40.53	40.93	52.11	56.56	45.6	38.72	35.27	49.32	29.1	31.89	36.54	37.75	34.36	34.83	31.29	36.78	46.64	62.79	65.76	70.57	38.25	42.71	55.9	58.48
ASNSP1	NR_146077	5.72	0.79	0.99	1.8	0.8	1.88	0.36	0.22	0.31	0.43	0.18	1.38	7.42	0.67	1.46	2.29	1.89	0	0	0.06	0	0	0.07	1.65	3.49	1.14	0	0.45	0.71	1.33	0	0.6	0.37	1.81	0.43	1.87	0.9
ASPA	NM_000049,NM_001128085	0	0	0	0	0.07	0	0	0	0	0.45	0	0	0	0.1	0	0	0	0.28	0	0	0	0	0	0	0	0	0	0	0	0.17	0	0	0	0	0	0	0
ASPDH	NM_001024656,NM_001114598	0	0	0	0	0	0	0	0	0	0	0	0	0	0	0	0	0	0	0	0	0	0	0	0	0	0	0	0	0	0	0	0	0	0	0	0	0
ASPG	NM_001080464	0.21	0.29	0.24	0.02	0	0	0	0	0	0.06	0.08	0.04	0	0	0	0	0	0.6	0.09	0.1	0	0	0	0.22	0.29	0.35	0.31	0	0.5	0.12	0	0.04	0	0	0	0	0
ASPH	NM_001164750,NM_001164751,NM_001164752,NM_001164753,NM_001164754,NM_001164755,NM_001164756,NM_004318,NM_020164,NM_032466,NM_032467,NM_032468	42.39	42.38	37.43	60.91	53.99	70.97	2.5	3.99	3.71	18.75	14.21	66.76	61.21	97.05	86.84	14.5	17.93	31.64	49.01	57.64	48.11	12.62	14.24	31.87	33.47	31.13	33.61	80.65	74.78	87.35	114.48	69.55	75.55	55.76	58.73	13.06	13.51
ASPHD1	NM_181718	1.97	0.74	1.26	0.16	0.34	0.37	0	0.04	0.04	6.45	3.09	0.32	0.1	0.07	0.09	0	0	8.33	5.39	0.64	0.21	0	0	1.1	2.33	1.39	1.95	0.29	1.34	0.78	0	1.17	0.46	0.15	0.07	0.04	0.05
ASPHD2	NM_020437	3.7	1.82	1.81	1.23	0.71	0.76	0.25	0.8	0.41	1.53	1.97	3.04	1.78	0.54	0.59	0.8	1.24	5.57	5.85	2.43	0.75	0.38	0.2	4.1	3.91	3.38	4.85	2.15	4.72	4.76	0.34	2.3	2.96	2.77	2.95	1.41	1.03
ASPM	NM_001206846,NM_018136	4.89	6.48	5.19	10.19	5.01	6.18	0.2	0.78	0.57	3.72	3.78	21.04	22.57	8.11	4.1	2.03	1.27	16.46	22.52	3.87	3.98	0.11	0.17	2.4	2.37	2.18	1.71	4.36	7.61	4.9	13.27	20.34	22.93	4.52	5.21	4.18	4
ASPN	NM_001193335,NM_017680	0	0	0	0	0	0	0	0	0	0.37	0	0	0.08	0	0	0.06	0	0	0	0	0	0	0	0	0	0	0	0	0	0	0	0	0	0	0	0	0
ASPRV1	NM_152792	0.17	0.27	0.24	0.26	0.05	0.04	0.62	0.39	0.23	0.21	0	0.35	0.08	0.12	0.14	0.58	0.51	0.94	1.44	0.2	0.17	0.6	1.16	0.24	0.37	0.24	0.31	0.19	0.09	0.54	0.07	0.24	0.28	0.08	0.17	0.54	0.33
ASPSCR1	NM_001251888,NM_001330528,NM_024083,NR_045351	25.31	27.05	30.12	51.21	38.11	57.7	12.41	9.39	11.08	15.15	21.22	28.52	20.79	35.53	30.83	13.97	12.66	28.61	31.53	26.02	24.93	16.92	20.73	17.22	21.69	16.06	20.91	14.53	17.86	20.2	24.89	19.66	20.84	31.78	29.79	14.04	13.9
ASRGL1	NM_001083926,NM_025080	6.05	7.1	9.11	1.89	1.39	1.67	1.14	1	0.77	209.75	209.41	13.41	5.32	1.76	0.57	1.32	0.56	18.92	17.53	3.93	2.47	0.81	0.53	4.41	7.02	6.04	4.84	1.2	4.78	7.61	0.77	10.36	9.63	2.79	2.53	2.51	1.87
ASS1	NM_000050,NM_054012	194.7	86.88	107.4	47.87	46.66	59.18	182.28	143.71	180.33	145.82	258.7	60.69	216.93	53.43	128.14	108.2	244.31	151.21	120.13	140.44	125.54	420.82	146.99	34.98	81.42	36.67	37.65	89.07	100.08	76.33	95.25	36.76	31.34	78.86	79.75	78.51	66.87
ASTE1	NM_001288950,NM_014065,NR_110229	3.93	3.93	4.39	2.72	1.96	2.43	1.26	1.43	1.03	3.08	4.25	6.37	8.38	2.26	1.99	1.82	2.22	4.9	3.64	2.22	4.1	1.13	3.04	3.88	4.37	3.18	3.11	4.41	4.81	4.94	4.8	6.47	6.86	1.92	2.9	3.27	2.37
ASTL	NM_001002036	0	0	0	0	0	0	0.06	0	0	0	0	0	0	0	0	0.11	0	1.17	0.18	0	0	0	0	0	0	0	0	0	0	0	0	0	0	0	0	0	0
ASTN1	NM_001286164,NM_001364856,NM_004319,NM_207108	0.02	0	0	0	0	0	0	0	0.02	0.19	0.09	0	0	0	0	0	0	2.36	0.94	0	0	0.01	0	0.02	0	0.01	0.02	0.02	0.07	0.05	0	0.03	0	0	0	0	0.04
ASTN2	NM_001184734,NM_001184735,NM_001365068,NM_001365069,NM_014010,NM_198186,NM_198187,NM_198188	3.19	2.95	1.63	1.56	1.4	0.98	0.83	1.21	0.59	17.29	15.58	3.25	1.59	0.53	0.92	0.24	0.71	16.99	9.6	1.98	1.61	0.61	0.53	3.5	5.03	1.76	2.5	1.97	7.9	5.65	0.58	6.12	6.32	1.2	1.23	1.4	1.18
ASTN2-AS1	NR_033973	0	0	0	0	0	0	0	0	0	0	0	0	0	0	0	0	0	0	0	0	0	0	0	0	0	0	0	0	0	0	0	0	0	0	0	0	0
ASXL1	NM_001164603,NM_001363734,NM_015338	18.15	21.04	22.7	22.16	20.42	18.92	1.8	2.76	2.1	1.2	2.42	31.53	33.63	14.67	13.7	4.38	5.02	6.12	10.23	32.28	26.32	6.77	12.19	11.89	14.08	11.99	15.5	21.95	22.2	21.82	28.11	28.1	29.08	13.02	13.91	10.16	9.11
ASXL2	NM_001369346,NM_001369347,NM_018263	6.66	3.94	4.92	8.8	9.19	6.99	6.66	7.98	6.36	10.99	11.71	9.9	8.68	10.33	10.24	9.48	11.26	10.28	11.85	7.48	7.58	9.74	9.18	6.21	6.28	5.49	6.03	5.26	6.61	6.38	10.44	11.12	11.16	7.75	8.83	10.45	11.12
ASXL3	NM_030632	0.72	0.58	0.34	0.04	0.06	0.04	0.02	0.1	0.02	0	0.02	1.13	0.06	0.02	0.01	0.14	0	0.19	0.25	0.13	0.04	0.14	0.02	0.33	0.48	0.41	0.71	0.09	0.69	0.19	0.07	2.5	1.78	0.8	0.84	0.76	0.58
ASZ1	NM_001301821,NM_001301822,NM_130768	0	0	0	0	0	0	0	0	0	0	0	0	0	0	0	0	0	0	0	0	0	0	0	0	0	0	0	0	0	0	0	0	0	0	0	0	0
ATAD1	NM_001321967,NM_001321968,NM_001321969,NM_032810,NR_135914	24.41	13.67	16.82	47.2	58.04	53.9	29.25	44.83	38.59	27.43	12.87	21.44	16.61	60.86	45.89	56.57	42.66	26.45	25.77	16.32	15.91	40.62	31.63	30.08	28.51	38.78	23.56	17.87	18.41	29.98	28.3	31.67	27.58	70.94	64.17	50.54	54.33
ATAD2	NM_014109	9.99	7.4	9.27	16.8	10.16	14	3.61	6.29	5.44	9.5	12.22	17.37	18.78	15.21	9.61	9.12	9.17	13.19	17.63	3.69	6.14	2.77	4.25	6.57	8.89	6.8	4.82	5.04	9.75	7.06	12.24	20.42	20.92	11.58	12.67	12.78	14.42
ATAD2B	NM_001242338,NM_001354107,NM_017552,NR_125717	3.63	2.08	2.83	5.58	6.3	5.39	2.99	4.22	2.89	3.41	2.81	5.67	4.21	6.03	6.51	5.46	5.48	6.11	8.15	3.78	4.18	4.13	4.32	3.02	2.88	3.14	2.94	2.77	4.01	3.97	6.44	6.92	5.99	5.4	6.05	5.55	5.99
ATAD3A	NM_001170535,NM_001170536,NM_018188	40.44	83.53	80.24	38.18	28.48	32.7	33.72	39.48	35.02	50.59	71.03	103.31	95.15	48.53	40.07	42.6	38.43	50.4	50.09	52.26	40.59	35.43	32.18	44.07	46.73	45.29	51.76	46.04	51.3	49.39	38.56	85.34	95.03	44.12	39.43	40.4	39.94
ATAD3B	NM_001317238,NM_031921	48.47	83.41	79.58	37.26	25.26	24.02	43.96	57.86	49.81	105.12	180.45	101.02	109.97	38.25	35.21	45.04	39.08	18.17	12.46	36.4	26.62	29.19	20.97	58.04	55.16	57.59	69.36	54.34	64.8	51.08	25.98	87.94	98.32	39.7	40.29	54.69	52.72
ATAD3C	NM_001039211	0.83	1.88	2.27	0.24	0.18	0.14	0.44	1.19	1.19	2.51	2.97	1.85	3.35	0.44	0.49	1.71	1.11	0.26	0.24	4.01	1.97	2.17	6.24	1.12	0.95	2.06	1.31	3.83	2.38	2.7	1.52	2.7	3.3	0.9	0.99	2.06	2.47
ATAD5	NM_024857	2.93	2.58	2.69	5.31	3.96	3.8	0.24	0.84	0.43	5.95	5.4	6.28	8.29	4.53	3.57	2.34	1.67	9.55	9.45	1.63	1.99	0.18	0.5	1.42	1.96	1.72	1.26	1.83	2.21	1.86	4.92	7.19	7.86	3.69	4.35	3.06	2.66
ATAT1	NM_001031722_7,NM_001190724_6,NM_001254952_5,NM_001318762_4,NM_001318763,NM_024909_3,NR_033823_5	9.78	9.77	11.62	8.19	7.65	6.4	3.66	5.75	2.72	3.63	2.24	8.33	5.32	4.96	3.63	2.85	2.86	11.19	18.13	10.29	10.62	5.17	4.48	8.84	9.28	10.06	7.76	7.11	8.2	11.36	8.17	9.91	9.58	5.77	5.28	3.25	3.7
ATCAY	NM_033064	0.26	0.06	0.15	0	0.04	0.04	0.07	0.07	0.03	13.58	9.76	0.04	0.07	0.03	0	0	0.19	25.82	9.94	0.07	0.02	0.04	0.06	0.03	0.24	0.03	0.05	0	0.25	0.07	0	0	0	0	0.02	0.09	0.07
ATE1	NM_001001976,NM_001288734,NM_001288735,NM_001288736,NM_007041,NR_110006	8.98	6.99	7.99	11.76	12.66	13.43	3.8	4.49	4.58	10.31	7.68	15.43	12	13.6	10.81	7.58	8.99	12.48	13.75	9.17	7.5	7.49	6.54	6.57	8.83	8.6	6.99	7.41	8.29	8.69	16.76	18.5	16.22	10.56	11.89	7.81	7.61
ATE1-AS1	NR_120495	0.34	0	0	0.11	0	0.11	0	0	0	0	0	0	0	0	0	0	0.16	0	0.27	0	0	0.11	1.06	0	0.11	0.21	0	0.61	0.35	0.14	0	0	0	0	0	0	0
ATF1	NM_005171	6.02	5.58	7.58	18.73	16.61	20.01	10.38	11.22	11.38	27.89	16.18	7.97	7.38	12.18	12.16	9.92	15.86	18.26	15.25	5.09	6.72	18.1	26.51	4.62	5.62	5.36	4.79	4.19	6.56	5.1	5.7	7.74	7.44	13.42	13.82	14.22	13.86
ATF2	NM_001256090,NM_001256091,NM_001256092,NM_001256093,NM_001256094,NM_001880,NR_045768,NR_045769,NR_045770,NR_045771,NR_045772,NR_045773,NR_045774	17.39	9.99	11.21	13.69	11.91	15.82	1.39	1.83	2.08	11.63	9.81	21.8	16.12	11.93	9.76	3.01	3.71	11.99	17.19	12.6	14.52	1.89	2.46	10.01	13.61	10.32	9.61	13.33	12.84	15.58	22.14	20.93	20.2	8.4	9.83	5.04	4.71
ATF3	NM_001030287,NM_001040619,NM_001206484,NM_001206486,NM_001206488,NM_001674	93.92	47.47	53.83	85.39	120.56	117.97	111.43	203.88	170.73	366.74	226.81	24.72	32.78	57	81.1	176.87	158.27	55.5	25.86	29.5	64.23	205.77	213.13	244.98	196.73	256.71	116.02	199.63	126.3	183.33	53.4	35.13	27.42	256.17	241.01	284.74	226.06
ATF4	NM_001675,NM_182810	1335.21	1051.46	1043.68	984.86	888.64	921.79	469.87	672.53	630.16	1227.8	1112.37	906.27	1171.41	583.3	637.03	602.97	516.98	1107.61	876.28	644.8	811.24	282.01	555.64	1021.85	1001.69	781.71	748.48	602.89	750.26	497.64	590.5	631.81	676.83	981.68	935.77	901.68	783.38
ATF5	NM_001193646,NM_001290746,NM_012068	19.4	18.79	28.39	8.87	6.32	7.65	7.26	13.11	9.09	85.34	60.86	29.05	36.07	31.8	26.68	20.08	21.09	29.21	11.22	32.44	32.5	10.67	13.24	10.18	10.41	14.48	15.35	32.95	28.17	32.99	28.22	56.41	64.43	22.23	27.71	38.6	36.48
ATF6	NM_007348	22.75	12.07	16.51	27.2	30.94	30.48	14.95	21.99	18.47	22.24	24.64	20.64	24.04	36.3	32.79	34.99	34.3	15.41	12.58	18.78	18.43	22.38	19.36	24.03	22.63	22.63	20.63	22.14	16.65	28.17	31.91	23.93	24.46	37.47	36.21	39.59	38.93
ATF6B	NM_001136153_3,NM_004381_4	59.08	45.93	57.06	86.6	82.17	82.8	62.61	67.51	60.44	23.28	32.72	49.75	50.61	82.28	81.8	72.81	71.57	37.79	33.71	43.61	55.87	102.3	85.83	73.94	66.83	72.18	77.52	65.06	41.44	66.51	58.37	46.52	43.03	73.41	72.04	62.36	63.13
ATF7	NM_001130060,NM_001206682,NM_001206683,NM_001366555,NM_001366556,NM_001366558,NM_001366561,NM_001366562,NM_001366563,NM_006856,NR_073163	13.86	10.77	11.03	17.61	21.46	18	11.04	8.94	9.94	10.62	11.29	15.29	20.65	20.04	18.35	14.72	16.64	9	14.24	14.24	12.64	10.29	11.54	12.74	12.28	10.73	11.57	22.47	19.28	22.3	18.78	21	22.46	18.31	20.09	17.19	15.74
ATF7-NPFF	NM_001366559,NM_001366560,NR_159377	0	0.16	0.48	0.21	0.15	0.19	0.11	0.2	0.4	0	0	0	0	0	0.27	0	0.19	0	0.39	0.42	0.64	0.47	1.27	0.18	0	0	0	0.46	0	0.36	0	0	0.22	0.18	0	0.26	0.14
ATF7IP	NM_001286514,NM_001286515,NM_018179,NM_181352	18.27	9.1	10.92	12.17	15.49	15.39	3.06	3.86	4.68	37.59	23.57	26.4	27.32	14.21	16.7	11.48	16.06	49.55	49.49	11.87	12.03	8.89	14.51	15.25	14.87	12.23	13.47	10	13.74	11.33	19.84	19.41	19.11	12.71	13.28	14.51	12.97
ATF7IP2	NM_001256160,NM_001352120,NM_024997,NR_045815,NR_045816,NR_147927	9.61	9.04	12.32	11.45	34.35	24.79	1.29	2.52	1.75	5.75	3.33	7.52	7.24	8.91	13.67	3.54	5.76	3.9	4.93	10.09	11	3.21	3.28	2.88	4.02	5.71	6.18	3.11	9.99	4.47	16.33	11.52	12.64	7.3	7.3	6.68	6.23
ATG10	NM_001131028,NM_031482	5.42	5.33	4.48	10.66	8.66	8.43	0.53	1.01	0.94	6.02	3.92	6.53	5.61	6.85	7.37	1.86	2.51	8.31	10.19	3.36	4.27	1.1	1.67	3.91	5.04	4.22	3.42	4.46	6.67	3.88	7.71	5.55	4.94	5.23	6.03	1.97	1.66
ATG101	NM_001098673,NM_021934	62.15	83.84	81.03	61.75	61.51	61.78	100.53	114.83	85.76	79.57	58.53	68.92	71.08	65.72	65.56	125.52	99.16	70.34	63.77	89.41	82.92	130.36	132.77	90.5	87.16	86.04	77.07	87.56	89.26	100.51	75.87	65.85	72.44	80.99	82.97	130	125.21
ATG12	NM_001277783,NM_004707,NR_033362,NR_033363,NR_073603	16.98	15.06	15.16	47.1	39.66	41.39	10.94	10.88	10.08	34.71	17.03	19.14	20.38	33.11	34.04	15.3	20.87	18.97	17.8	15.03	14.64	16.37	21.18	13.5	15.99	14.89	15.02	17.6	19.76	22.91	22.79	23.45	24.47	25.28	25.71	15.38	14.89
ATG13	NM_001142673,NM_001205119,NM_001205120,NM_001205121,NM_001205122,NM_001346311,NM_001346312,NM_001346313,NM_001346314,NM_001346315,NM_001346316,NM_001346317,NM_001346318,NM_001346319,NM_001346320,NM_001346321,NM_001346322,NM_001346323,NM_001346324,NM_001346325,NM_001346326,NM_001346327,NM_001346328,NM_001346329,NM_001346330,NM_001346331,NM_001346332,NM_001346333,NM_001346334,NM_001346335,NM_001346…	11.04	11.65	13.79	34.62	34.24	39.96	34.19	33.77	34.32	44.99	58.18	16.11	16.24	34.49	34.93	49.16	44.6	35.28	30.45	20.17	22.94	57.45	52.94	20.3	15.36	20.82	22.83	17.95	15.73	25.43	20.22	15.31	17.39	37.04	37.31	50.74	47.39
ATG14	NM_014924	4.91	3.26	4.28	6.84	7.47	6.63	4.62	5.84	3.82	9.9	8.74	6.69	7.96	8.7	10.02	10.65	11.72	5.78	8.41	6.48	5.87	10.79	12.22	5.82	5	6.45	5.31	6.68	7.19	9.36	8.82	10.42	9.87	8.63	10.02	11.39	12.58
ATG16L1	NM_001190266,NM_001190267,NM_001363742,NM_017974_2,NM_030803,NM_198890_2	20.15	23.9	23.01	18.41	20.26	17.36	12.28	16.3	12.2	37.58	33.77	25.47	21.84	20.19	17.05	19.62	20.28	16.72	19.35	26.71	25.7	22.97	21.41	25.14	26.27	28.51	22.16	30.67	34.27	30.72	27.44	29.8	34.02	20.1	17.77	22.29	22.54
ATG16L2	NM_001318766,NM_033388	5.72	5.75	9.61	14.02	12.64	9.6	4.76	7.7	6.47	5.68	4.15	3.33	3.79	4.48	8.09	4.93	4.56	6.43	4	12.25	15.57	8.44	5.21	10.67	10.78	16.44	13.63	10.25	8.34	14.59	11.11	2.63	2.74	4.04	4	2.18	1.8
ATG2A	NM_001367971,NM_001367972,NM_015104	16.84	8.16	14.78	16.09	20.01	18.87	24.98	43.18	32.03	8.93	8.26	10.97	9.25	22.11	25.11	46.07	39.39	9.58	9.83	19.03	28.47	66.48	78.86	38.19	29.81	31.86	31.51	8.45	7.6	16.62	10.8	9.09	9.46	22.94	23.45	33.68	38.16
ATG2B	NM_018036	9.03	3.38	4.76	6.96	9.09	7.87	6.17	8.19	7.66	3.96	3.16	8.37	10.35	9.49	12.52	16.78	18.06	4.31	4.36	5.68	8.05	9.69	11.08	9.27	8.57	7.83	7.3	4.45	4.55	6.08	7.12	7.18	6.47	12.47	12.25	12.27	11.57
ATG3	NM_001278712,NM_022488	55.38	53.6	60.72	43.46	38.87	41.85	44.57	40.85	39.46	473.99	452.71	62.44	60	56.82	50.75	51.21	59.67	43.24	48.97	43.79	40.5	78.82	81.59	49.61	53.25	51.12	47.63	55.13	47.95	55.31	58.87	66.5	74.39	43.06	45.93	51.75	52.81
ATG4A	NM_001321287,NM_001321288,NM_001321289,NM_001321290,NM_052936,NM_178270,NM_178271,NR_135608	18.34	13.38	16.19	14.04	10.51	12.09	19.5	18.57	21.38	9.03	8.5	25.96	44.89	14.83	26.38	16.87	37.37	4.44	4.98	29.42	22.77	29.33	27.75	22.4	23.89	26.03	22.34	37.24	36.87	52.43	46.96	34.43	37.56	14.13	18.67	27.89	27.02
ATG4B	NM_013325,NM_178326	34.23	47.43	51.97	33.68	40.59	32.62	28.02	35.46	28.52	19.19	28.58	40.55	39.65	28.02	29.04	35.74	33.14	56.22	45.14	42.66	45.23	49.75	47.54	44.06	44.01	27.25	44.52	38.44	48.76	48.91	31.71	40.01	39.39	30.8	30.54	33.09	38.51
ATG4C	NM_032852,NM_178221	9.33	6.3	6.62	21.11	32.15	29.14	6.28	8.77	7.14	8.47	6.53	13.74	13.78	28.12	22.44	9.67	9.26	14.74	12.46	6.81	6.01	3.4	2.55	5.72	7.29	5.44	5.34	6.87	8.1	9.77	18.06	15.12	15.03	23.25	24.04	7.58	8.27
ATG4D	NM_001281504,NM_032885,NR_104024,NR_104025	12.51	18.41	18.44	5.92	6.52	5.89	20.29	14.48	12.43	44.89	39.11	17.01	21.09	14.78	13.93	13.81	18.66	39.29	45.42	27.25	26.2	25.8	19.71	15.55	13.5	15.16	17.03	28.91	23.66	32.86	24.07	14.3	14.94	8.43	7.75	14.74	14.98
ATG5	NM_001286106,NM_001286107,NM_001286108,NM_001286111,NM_004849,NR_104402,NR_104403	28.85	19.31	21.2	30.14	28.31	24.53	25.74	32.49	23.77	63.19	64.9	42.76	39.9	29.23	31.05	39.84	37.38	27.3	28.67	23.04	26.24	20.14	20.54	32.43	28.69	34.09	27.13	20.38	19.08	30.91	25.78	36.08	37.72	34.89	35.66	50.13	49.72
ATG7	NM_001136031,NM_001144912,NM_001349232,NM_001349233,NM_001349234,NM_001349235,NM_001349236,NM_001349237,NM_001349238,NM_006395	38.07	17.13	23.62	23.24	22.22	29.09	22.75	19.26	21.13	9	14.52	22.57	23.47	28.11	27.57	24.67	28.65	8.48	10.4	29.83	26.73	53.42	41.44	42.6	45.47	37.03	31.34	24.56	14.92	25.35	32.71	29.8	29.58	25.7	24.4	27.33	28.35
ATG9A	NM_001077198,NM_024085,NR_104255	44.93	42.42	46.57	61.79	54.25	56.97	62.21	57.04	61.69	26.55	31.86	43.33	48.88	56.73	58.04	51.29	60.52	34.25	33.71	61.83	60.39	118.84	108.37	56.84	46.6	54.56	57.37	45.51	45.89	55.52	58.25	34.74	35.63	54.41	56.28	49.82	53.72
ATG9B	NM_001317056,NR_073169,NR_133652	2.89	3.99	8.92	8.69	9.47	7.25	9.19	18.88	12.35	115.88	96.5	1.31	5.83	3.72	23.23	24.81	26.07	0.34	0.69	11.09	14.75	83.36	78.08	11.92	9.65	15.94	17.38	32.01	42.6	40.63	8.79	1.24	1.8	4.24	5.28	14.86	17.95
ATIC	NM_004044	277.54	216.41	258.76	210.6	215.29	176.31	119.13	129.69	124.77	162.62	150.33	322.5	293.77	231.7	187.91	166.55	143.6	247.05	176.01	180.32	177.82	148.68	143.92	240.42	262.17	222.05	208.4	178.93	243.01	216.35	257.13	367.35	357.88	212.81	212.98	196.97	184.97
ATL1	NM_001127713,NM_015915,NM_181598	1.12	0.36	0.27	0.56	0.31	0.67	0.17	0.24	0.11	0	0.14	0.53	0.79	1.44	0.49	0.47	0.5	3.09	1.86	2.78	1.56	0.15	0.44	0.74	1.25	1.3	1.1	3.39	1.85	2.89	5.46	1.21	1.08	0.71	0.92	0.68	0.78
ATL2	NM_001135673,NM_001308076,NM_001330458,NM_001330459,NM_001330460,NM_001330461,NM_001330462,NM_001330463,NM_001330464,NM_022374	26.76	19.69	21.33	27.35	26.51	22.25	14.91	17.72	14.98	50.47	43.19	37.37	31.6	26.56	24.04	21.88	22	36.25	37.83	13.15	12.14	14.77	11.65	17.02	21.07	19.3	15.35	16.77	22.19	21.59	24.62	42.72	40.46	24.51	27.21	24.77	23.9
ATL3	NM_001290048,NM_015459	3.56	5.27	6.64	9.99	8.9	8.56	7.03	6.25	5.75	13.26	11.52	10.93	14.37	17.15	16.54	10.09	10.92	7.55	7.91	8.64	7	10.28	6.04	3.96	4.17	5.4	4.23	11.72	10.56	13.61	20.28	9.71	10.93	10.33	12.39	9.01	8.51
ATM	NM_000051,NM_001351834,NM_001351835,NM_001351836	4.8	3.16	2.78	9.11	9.98	9.7	1.7	1.66	1.72	7.51	3.74	4.83	4.97	7.65	7.32	2.24	2.9	12.02	10.81	4.23	3	2.04	2.24	2.67	3.81	2.62	2.47	3.51	4.22	5.58	6.96	7.12	8.25	5.53	6.11	1.82	1.41
ATMIN	NM_001300728,NM_015251	95.44	55.13	62.9	42.57	52.15	51.33	36.01	37.32	37.72	16.26	17.32	103.05	83.33	49.45	46.54	65.74	77.32	34.64	35.35	62.4	81.71	41.65	61.18	70.85	82.1	65.9	62.34	54.91	54.53	67.5	102.98	99.59	92.53	54.41	56.83	70.46	76.14
ATN1	NM_001007026,NM_001940	48.91	52.67	70.24	66.2	61.54	59.7	60.61	66.96	54.46	75.81	43.29	106.66	163.58	115.38	228.54	123.31	230.17	65.9	47.77	99.86	117.63	213.65	278.69	86.23	65.95	90.08	92.64	61.9	76.1	75.72	78.95	64.75	64.64	59.05	61.15	76.75	80.39
ATOH1	NM_005172	0	0	0	0	0	0	0	0	0	0	0.58	0	0	0	0	0	0	1.38	0.3	0	0	0	0	0	0	0	0	0	0	0	0	0.05	0	0	0	0	0
ATOH7	NM_145178	0	0	0	0	0.07	0	0	0	0	0	0	0	0	0	0	0	0	0.7	0.61	0	0	0.06	0	0	0	0	0	0	0	0.08	0	0	0	0	0	0	0.06
ATOH8	NM_032827	0.02	0	0	0.05	0.6	1.18	0.02	0.01	0.04	0.13	0.09	0	0	0	0.08	0	0	0.1	0.22	0	0	0	0.02	0.01	0.18	0.15	0.03	0	0.03	0.02	0	0	0	0.21	0.1	0.01	0
ATOX1	NM_004045	240	240.54	254.11	144.15	141.8	121.76	114.3	103.26	81.53	102.12	146.36	250.63	214.95	160.03	182.73	138.13	143.31	142.06	174.41	385.57	318.94	201.19	182.48	318.92	323.91	296.98	303.25	256.79	246.23	301.22	327.83	271.13	259.49	158.25	154.73	132.18	147.34
ATP10A	NM_024490	1.88	3.64	0.7	0.14	0.37	0.07	0.23	0.35	0.01	0.25	0.45	1.82	0.93	0.29	0.92	0.2	0.61	0.85	0.97	0.91	0.96	0.27	0.42	1.2	2	1.44	1.07	2.72	4.77	2.45	2.38	2.34	2.62	0.15	0.09	0.42	0.28
ATP10B	NM_001366652,NM_001366653,NM_001366654,NM_001366655,NM_001366656,NM_001366657,NM_001366658,NM_025153	0.14	0.02	0.01	0.04	0.03	0.1	0.24	0.16	0.09	0	0	0.03	0.05	0.13	0.33	0.4	0.65	0	0.1	0.01	0.18	0.26	1.14	0.33	0.37	0.27	0.21	0.08	0.01	0.14	0.08	0.01	0	0.2	0.13	0.29	0.39
ATP10D	NM_020453	23.7	14.57	25.22	24.89	38.03	35.61	93.6	106.84	105.33	0.15	0.09	28.16	31.73	80.03	112.32	190.27	219.34	1.76	0.92	50.49	67.56	319.55	354.33	51.38	36.27	61.33	49.68	38.71	18.07	53.11	77.14	24.53	28.64	57.05	62.58	146.39	172.86
ATP11A	NM_015205,NM_032189	25.14	16.62	19.67	79.5	73.49	69.34	58.01	56.23	34.56	11.35	18.75	30.89	27.92	71.88	76.78	53.31	59.66	15.86	36.11	24.84	25.07	108.02	103.59	37.07	39.84	39.06	34.17	25.8	28.93	38.34	40.02	38.22	36.5	77.12	82.85	54.42	56.43
ATP11A-AS1	NR_046661,NR_109811	0	0	0	0	0	0	0	0	0	0	0	0	0	0	0	0	0.07	0	0	0	0	0	0	0	0	0	0	0	0	0	0	0	0	0	0	0.04	0
ATP11AUN	NR_164109	0	0	0	0	0	0	0	0.03	0	0	0	0	0	0	0	0	0	0	0	0	0	0	0	0	0	0	0	0	0	0	0	0	0	0	0	0	0
ATP11B	NM_014616	16.29	12.41	9.44	15.91	17.9	6.9	0.67	1.84	0.39	7.66	3.45	24.7	21.52	18.45	9.95	2.59	2.89	9.16	12.94	12.81	16.23	1.22	1.59	9.9	12.49	11.25	9.66	17.14	14.24	19.47	37.61	30.16	27.9	12.6	12.47	5.33	4.77
ATP11C	NM_001010986,NM_001353810,NM_001353811,NM_001353812,NM_173694	10.48	6.96	7.08	13.84	14.15	14.69	2.23	2.63	2.56	38.44	30.92	18.59	30.74	13.98	18.97	6.07	12.44	43.74	35.54	12.52	9.75	25.3	24.35	6.61	9.13	7.19	5.84	10.84	11.09	10.64	22.53	23.08	21.45	10.66	12.52	7.55	7.13
ATP12A	NM_001185085,NM_001676	0.93	0.26	0.72	0.28	0.07	0.07	0.11	0.1	0.05	16.5	71.37	0.71	2.52	0.06	0.2	0.15	0.57	1.32	1.16	0.4	0.68	0.53	5.36	0.67	0.78	0.7	0.63	0.19	1.07	0.28	0.25	1.28	1.04	0.16	0.12	0.45	0.27
ATP13A1	NM_020410	32.96	28.29	39.14	34.01	30.88	29.19	41.43	43.63	39.96	31.76	37.93	37.15	36.03	52.96	56.87	50.9	43.12	34.5	28.31	31.18	30.53	49.29	41.32	43.43	37.37	39.02	42.21	30.77	26.2	37.54	36.61	44.97	39.89	44.55	44.87	46	46.92
ATP13A2	NM_001141973,NM_001141974,NM_022089	24.76	33.79	33.22	99.68	79.66	90.39	96.24	57.48	64.25	49.49	88.5	34.32	40.83	123.9	135.43	80.4	89.59	48.69	44.5	45.88	36.32	151.77	162.47	36.62	38.64	41.53	44.08	74.92	47.94	75.47	64.64	29.61	30.72	69.62	69.42	37.24	40.66
ATP13A3	NM_001367549,NM_001374836,NM_024524,NR_164666,NR_164667	60.69	24.36	33.08	72.71	104.32	66.56	49.56	57.39	43.16	24.72	15.38	55.05	52.14	109.53	71.53	127.53	77.11	30.88	31.3	46.93	52.26	81.86	76.05	78.54	80.12	76.47	67.11	38.63	37.43	56.45	85.97	89.05	84.14	153.64	152.83	152.06	167.34
ATP13A4	NM_032279	0	0	0	0.02	0	0	0	0	0	0	0	0	0	0.03	0	0	0.02	0	0	0	0.21	0	0	0	0	0.01	0	0.01	0	0.05	0.3	0	0	0	0.02	0	0
ATP13A4-AS1	NR_046726,NR_121666	0	0	0	0	0	0	0	0	0	0	0	0	0	0	0	0	0	0	0	0	0	0	0	0	0	0	0	0	0	0	0	0	0	0	0	0	0
ATP13A5	NM_198505	0	0	0	0	0	0	0	0	0	0	0	0	0	0	0	0	0	0	0.05	0	0	0	0	0	0	0	0	0	0	0	0	0	0	0	0	0	0
ATP13A5-AS1	NR_046758	0	0	0	0	0	0	0	0	0	0	0	0	0	0	0	0	0	0	0.9	0	0	0	0	0	0	0	0	0	0	0	0	0	0	0	0	0	0
ATP1A1	NM_000701,NM_001160233,NM_001160234	311.48	340.01	380.82	428.68	437.39	476.35	415.68	444.34	378.53	208.52	188.59	573.27	495.4	687.09	528.43	443.05	515.47	294.04	251.02	306.95	289.46	302.06	284.72	307.12	328	297.09	294.15	355.91	412.03	397.26	367.99	555.96	550.4	732.52	778.19	497.21	504.93
ATP1A1-AS1	NR_024124,NR_024125,NR_024126,NR_027645,NR_027646	5.89	3.51	3.28	6.09	3.49	3.75	2.39	1.22	0.75	0.19	0.51	2.44	4.1	2.26	2.62	3.7	1.72	1.16	2.54	4.24	5.38	3.93	2.34	3.5	3.3	2.22	2.98	3.39	3.67	1.84	3.22	2.06	2.15	1.9	2.97	0.98	1.05
ATP1A2	NM_000702	0	0	0	0.02	0.02	0	0	0	0	0	0.05	0	0	0	0	0	0	36.7	3.44	0	0	0	0	0	0	0.02	0	0	0	0	0	0	0	0	0	0	0
ATP1A3	NM_001256213,NM_001256214,NM_152296	0.53	0.19	0.29	0.1	0.11	0.29	0	0.04	0.02	43.85	63.23	0.11	0.05	0.26	0.22	0.04	0.69	19.89	11.51	0.1	0.08	0.05	0	0.17	0.38	0.1	0.14	0	0.39	0.29	0.08	0.09	0.11	0.08	0	0.13	0.03
ATP1A4	NM_001001734,NM_144699	4.18	1.6	1.32	7.43	7.87	4.11	8.32	12.69	3.66	0	0	0	2.75	0.17	25.01	0.36	39.16	0.21	0.06	0	15.2	0	36.15	8.41	7.18	10.28	7.54	2.54	0.64	4.33	0	0	0	0.23	0.31	0.51	0.95
ATP1B1	NM_001677	49.88	33.54	35.33	35.27	41.08	39.2	204.44	123.28	168.95	39.44	41.23	82.37	31.56	39.15	59.36	161.5	328.03	26.71	42.08	62.24	54.01	229.9	208.19	136.57	97.13	155.29	113.68	56.23	41.92	98.68	59.59	98.63	102.97	62.67	71.39	115.21	162.36
ATP1B2	NM_001303263,NM_001678	0.12	0.26	0.37	0.08	0.04	0.04	0.03	0.03	0	5.55	3.36	0.11	0	0	0	0.05	0	23.9	50.29	0.07	0	0	0	0.13	0.3	0.17	0.02	0	0.15	0.24	0.06	0.2	0.15	0.05	0	0	0.03
ATP1B3	NM_001679	254.44	221.84	233.63	262.75	269.15	214.12	407.59	463.63	323.34	108.77	99.15	317.74	304.89	295.03	255.86	335.7	395.63	261.74	206.76	250.08	227.73	283.66	304.78	301.85	292.52	337.24	275.96	255.59	210.12	331.48	269.69	310.78	304.6	283.34	291.91	315.34	352.76
ATP1B4	NM_001142447,NM_012069	0	0	0	0.02	0	0	0	0	0	0	0	0	0	0	0	0	0	0	0	0	0	0	0	0	0	0	0	0	0	0	0	0	0	0	0	0	0
ATP23	NM_001320408_2,NM_001320409,NM_001320410,NM_033276	1.41	1.19	0.3	1.73	1.33	0.5	0.47	0.53	0.24	2.69	3.49	0.59	0.49	0.25	0.64	0.17	0.45	2.6	2.36	0.66	1.06	0.26	0.31	0.93	1.52	0.8	0.8	1.34	1.56	0.98	1.95	0.32	0.26	0.45	0.22	0.07	0.08
ATP2A1	NM_001286075,NM_004320,NM_173201	1.31	1.3	2.62	1.63	1.78	0.56	0.45	0.69	0.24	1.39	1.04	1.22	1.14	0.47	0.49	0.6	0.34	2.05	2.33	0.97	1.41	0.7	0.6	1.15	1.43	1.22	1.02	0.77	1.42	1.72	0.56	1.17	1.14	0.53	0.59	0.37	0.27
ATP2A1-AS1	NR_046287,NR_046288,NR_046289,NR_046290	1.73	8.85	5.41	2.09	1.5	2.14	0.55	1.57	0.36	7.64	9.91	4.35	2.12	0.34	1.92	0.36	1.07	30.23	13.96	1.51	2.28	0.46	0.75	1.86	2.28	1.1	3.05	0.53	1.49	0.88	1.93	1.85	1.76	0.94	1.21	1.03	0.47
ATP2A2	NM_001681,NM_170665	86.25	73.52	87.68	116.76	93.34	88.08	72.74	59.18	62.27	85.19	75.59	143.66	143.79	139.82	131.78	110.86	97.22	111.75	96.55	71.24	66.68	49.36	40.57	86.59	80.96	83.55	83.83	78.19	91.79	94.07	105.48	162.7	168.96	124.01	131.82	126.07	117.1
ATP2A3	NM_005173,NM_174953,NM_174954,NM_174955,NM_174956,NM_174957,NM_174958	8.35	10.09	11.6	1.17	2.91	3.62	15.56	21.56	25.84	4.74	8.54	3.87	5.24	2.32	4.17	6.68	10.61	10.31	26.72	16.32	6.74	14.49	5.43	6.42	7.68	11.39	5.5	6.59	10.54	12.27	2.52	6.49	5.5	1.92	2.03	10.18	13.99
ATP2B1	NM_001001323,NM_001366520,NM_001366521,NM_001366522,NM_001366523,NM_001366524,NM_001366525,NM_001366526,NM_001366527,NM_001366528,NM_001366529,NM_001366530,NM_001366531,NM_001366532,NM_001682	36.33	16.98	21.88	25.81	13.68	15.03	5.88	6.77	6.67	11.94	14.29	28.07	15.99	36.31	16.16	11.83	6.87	9.57	13.06	20.31	21.39	11.91	9.72	18.97	23.01	19.13	14.24	15.13	26.84	27.59	25.99	42.63	40.64	16.37	20.9	16.38	17.25
ATP2B1-AS1	NR_028138	0.09	0.17	0.14	0.03	0	0.03	0.05	0	0	0.05	0.08	0.13	0	0.04	0.05	0	0.05	0.13	0.07	0.11	0.21	0.31	0.1	0.11	0.15	0	0.03	0.17	0.46	0.34	0.1	0.17	0.17	0	0	0.08	0
ATP2B2	NM_001001331,NM_001330611,NM_001353564,NM_001363862,NM_001683	0	0	0	0.03	0	0	0	0.01	0.09	0	0	0	0	0.03	0	0.04	0	0.17	0.05	0	0	0.01	0	0	0	0.02	0	0	0	0.05	0	0	0	0	0	0.01	0.02
ATP2B2-IT2	NR_046766	0	0	0	0	0	0	0	0	0	0	0	0	0	0	0	0	0	0	0	0	0	0	0	0	0	0	0	0	0	0	0	0	0	0	0	0	0
ATP2B3	NM_001001344,NM_021949	0.13	0.08	0.17	1.9	3.55	1.8	3.78	4.55	3.89	0.07	0.1	0	0.15	0.78	4.33	2.56	8.61	0.15	0.13	0.13	0.03	1.11	0.21	0.11	0.13	0.21	0.27	0.03	0.56	0.16	0.06	0.05	0	0.7	0.64	1.83	2.76
ATP2B4	NM_001001396,NM_001365783,NM_001365784,NM_001684	106.09	44.76	68.28	78.33	127.67	112.07	171.08	255.76	240.11	19.25	33.09	59.7	62.36	99.42	98.61	317.68	246.38	10.19	16.16	113.4	135.16	394.59	254.89	241.64	188.61	338.12	216.64	94.74	65.38	148.93	133.82	77.81	73.87	202.15	204.06	217.12	259.51
ATP2C1	NM_001001485,NM_001001486,NM_001001487,NM_001199179,NM_001199180,NM_001199181,NM_001199182,NM_001199183,NM_001199184,NM_001199185,NM_014382	51.65	32.08	35.78	50.94	83.36	66.59	19.51	24.23	18.55	42.48	33.51	64.33	63.65	93.9	56.93	42.43	39.3	52.12	55.83	42.75	41.37	46.94	48.07	39.93	44.26	44.96	38.51	58.72	50.41	68.81	69.87	79.12	78.34	51.74	58.01	44.22	41.08
ATP2C2	NM_001286527,NM_001291454,NM_014861	27.69	17.36	16.14	4.23	2.53	3.12	26.67	23.18	16.38	0.4	1.68	25.73	16.88	6.38	6.95	40.28	17.31	1.62	1.27	22.86	12.37	112.53	76.55	15.84	19.46	15.96	11.65	4.36	8.4	11.01	19.34	23.53	22.23	8.27	12.21	24.07	25.32
ATP2C2-AS1	NR_146503	1.46	1.21	1.33	0.45	0.17	0.37	0.58	0.55	0.42	0.05	0.29	0.81	1.21	0.04	0.21	0.64	0.45	0.07	0.15	1.12	1.75	0.7	1.02	1.12	1.27	1.22	0.92	1.71	1.61	1.56	1.09	0.47	0.7	0.35	0.24	0.33	0.44
ATP4A	NM_000704	0.02	0	0.05	0	0	0	0	0	0	0.2	0	0	0	0	0	0	0	0.37	0.12	0	0	0	0	0.02	0.02	0	0.02	0	0.03	0	0	0	0	0	0	0	0
ATP4B	NM_000705	0	0	0	0	0	0	0	0	0	0	0	0	0	0	0	0	0	0	0	0	0	0	0	0	0	0	0	0	0	0	0	0	0	0	0	0.05	0
ATP5F1A	NM_001001935,NM_001001937,NM_001257334,NM_001257335,NM_004046	1081.36	940.6	1023.56	558.53	630.62	504.31	327.87	478.4	408.34	513.67	604.79	1196.23	980.88	712.8	590.69	503.87	591.47	930.19	1037.85	887.17	858.82	302.06	305.18	825.45	940.72	740.35	776.45	668.23	705.49	769.06	824.64	1150.87	1117.67	681.43	684.68	576.55	571.91
ATP5F1B	NM_001686	973.42	1058.92	1087.69	569.92	561.48	488.86	547.16	654.43	544.96	1426.29	1681.07	1135.03	926.59	754.9	712.49	728.45	809.79	1288.92	1457.33	946.76	979.46	600.24	650.13	953.29	984.6	868.08	913.54	770.95	971.93	947.86	822.69	1189.73	1203.53	614.87	612.19	818.8	833.85
ATP5F1C	NM_001001973,NM_001320886,NM_005174	671.41	498.33	522.95	346.92	338.7	324.09	164.72	209.68	176.27	351.66	372.09	666.13	701.65	382.75	362.82	245.39	318.22	415.57	414.25	492.91	466.29	151.14	179.82	512.78	597.51	493.75	423.71	482.42	522.88	458.81	563.88	613.72	623.84	339.53	341.78	274.62	282.87
ATP5F1D	NM_001001975,NM_001687	204.76	238.21	280.45	78.2	85.09	82.5	67.48	81.54	85.64	110.31	107.59	180.72	144.03	107.4	80.13	87.15	55.38	180.91	186.12	198.02	190.12	79.25	68.85	218.39	225	164.99	252.87	153.36	202.57	177.63	84.98	154.32	151.79	97.46	80.48	90.71	91.87
ATP5F1E	NM_006886	63.3	64.86	63.63	51.1	65.17	41.99	19.56	35.22	24.07	21.56	26.27	58.79	50.38	40.5	34.13	18.94	23.25	52.41	23.06	104.95	66.53	19.18	15.76	56.76	60.08	50.95	62.16	69.64	77.56	65.14	52	58.49	61.54	30.49	32.99	25.08	22.68
ATP5IF1	NM_016311,NM_178190,NM_178191	273.45	350.5	379.02	217.53	203.06	177.35	155.04	189.83	140.7	367.82	304.25	263.83	283.85	160.62	142.63	128.99	158.02	485.92	575.39	438.78	340.39	111.94	141.04	298.02	301.51	297.76	323.72	476.41	373.07	409.2	276.08	248.44	244.74	175.37	149.03	156.3	160.59
ATP5MC1	NM_001002027,NM_005175	479.31	585.48	632.3	177.93	152.36	151.49	289.11	250.5	229.64	449.9	498.31	546.62	348.11	151.1	141.47	203.84	168.83	385.01	456.63	405.51	348.15	180.72	95.7	437.57	473.86	395	391.54	282.87	325.38	379.03	298.58	452	416.44	172.37	152.64	200.55	188.02
ATP5MC2	NM_001002031,NM_001330269,NM_001369753,NM_001369754,NM_001369755,NM_001369756,NM_001369757,NM_001369758,NM_005176,NR_163135,NR_163136,NR_163137	516.16	562.31	554.52	398.98	556.9	529.14	234.34	228.12	226.02	602.75	709.85	440.78	368.92	331.55	293.24	199.85	212.7	1145.24	1248.81	485.18	599.89	195.27	175.41	387.93	433.51	321.27	378.86	305.9	331.39	359.47	525.56	452.85	395.45	339.09	309.09	216.88	216.42
ATP5MC3	NM_001002258,NM_001190329,NM_001689	231.83	285.99	298.8	134.75	131.67	127.39	46.16	64.47	63.5	260.63	270.2	264.98	233.68	140.6	127.9	58.1	88.03	187.34	205.37	223.12	229.22	42.24	42.47	219.18	235.21	191.62	229.32	185.9	246.9	237.62	202.17	260.29	252.09	124.16	125.79	81.57	87.59
ATP5MD	NM_001206426,NM_001206427,NM_032747	439.57	475.67	491	639.01	527.07	491.68	243.42	303.13	261.15	748.59	307.66	714.65	701.49	600.2	480.18	400.73	497.8	526.04	552.7	438.54	361.9	150.74	175.27	336.11	389.47	441.31	374.18	547.19	618.04	743.93	714	781.76	771.41	506.92	518.69	476.29	461.28
ATP5ME	NM_007100,NR_033743	982.48	1387.74	1358.38	668.67	659.97	506.9	353.34	360.01	320.71	1830.78	1455.45	986.35	809.48	617.48	483.68	331.86	363.1	1518.04	1912.87	1189.44	1144.84	383.18	383.16	886.78	1043.77	847.13	933.48	1002.7	954.45	1013.5	952.84	972.22	987.06	644.86	625.86	395.08	383.64
ATP5MF	NM_001003713,NM_001003714,NM_001039178,NM_004889	1025.49	1203.28	1246.49	586.54	540.18	426.94	373	427.93	378.39	965.55	856.41	1122.67	1009.52	622.65	569.65	472.33	550.3	1036.87	1045.32	944.93	828.87	276.71	401.34	989.2	1170.96	908.86	924.39	988.52	1143.61	1054.11	669.03	946.23	863.64	568.36	598.53	480.79	507.73
ATP5MF-PTCD1	NM_001198879	0	0	0.65	0.29	0	0	0	0	0	0	0	0	0	0	0	0	0.44	0	0	0.32	0	0	0	0	0	0	0	0	0	0	0	0	0	0	0	0	0
ATP5MG	NM_006476,NR_033759	249.65	399.39	377.81	185.99	165.15	144.65	126.66	123.24	127.51	288.91	258.91	355.55	384.19	209.43	194.82	117	193.07	305	328.28	421.92	390.18	111.24	161.38	268.97	299.98	270.32	326.12	392.8	440.53	455.45	341.62	337.61	345.37	135.88	142.29	158.59	160.19
ATP5MGL	NM_001165877	0	0.11	0.25	0	0	0.14	0	0	0.1	0	0	0	0	0	0.23	0	0	0	0	0.13	0.13	0.13	0	0.12	0.13	0	0	0.15	0.14	0	0	0	0	0	0	0	0
ATP5MPL	NM_001127393,NM_004894	603.5	507.32	508.31	321.89	351.92	272.86	269.04	271.74	241.56	503.26	426.68	611.23	606.59	337.88	344.61	293.46	405.59	310.96	326.65	493.65	462.93	205.72	205.6	539.73	589.53	510.96	502.34	521.19	501.9	492.51	511.47	538.9	472.47	311.64	308.82	282.91	304.83
ATP5PB	NM_001688	217.43	186.77	201.63	97.4	93.68	78.44	63.02	68.37	58.92	140.35	137.72	239.62	188.13	104.72	82.22	84.81	79.74	133.12	152.44	153.5	143.15	82.64	104.7	150.72	174.46	129.69	139.38	130.22	165.39	167.61	158.66	235.88	236.5	100.16	99.74	98.58	100.31
ATP5PD	NM_001003785,NM_006356	503.54	405.12	438.46	388.8	338.3	319.27	316.06	265.79	278.61	415.77	502.47	444.09	411.76	386.41	361.58	310.41	312.7	610.02	885.87	397.91	458.72	322.5	373.6	425.71	485.54	423.64	372.04	369.52	338.86	407.98	507.21	477.85	464.33	369.91	373.01	290.28	313.34
ATP5PF	NM_001003696,NM_001003697,NM_001003701,NM_001003703,NM_001320266,NM_001320267,NM_001685	240.47	268.58	267.76	193.66	183.29	142.21	112.07	123.6	107.68	377.14	293.54	309.08	293.82	217.48	218.34	165.48	191.61	275.59	296.84	242.77	245.77	125	131.65	206.7	255.37	201.6	201.15	194.54	274.47	279.22	270.06	314.06	312.83	187.65	180.33	185.51	187.65
ATP5PO	NM_001697	752.97	660.05	654.53	482	443.28	387.35	214.44	247.54	215.35	660.42	718.63	695.98	629.06	460.7	383.91	283.65	329.49	780.82	800	646.54	599.31	210.17	231.05	624.57	713.59	572.43	577.29	507.85	653.97	576.66	551.53	720.64	703.91	486.43	458.75	337.65	325.92
ATP6AP1	NM_001183	212.37	186.13	221.58	159.62	199.59	182.01	229.45	239.04	217.47	177.62	183.81	198.01	296.33	258.34	460.42	302.26	641.28	75.17	62.78	352.67	309.26	400.81	293.93	378.97	319.81	386.73	408.27	349.3	245.77	358.06	355.85	219.23	211.89	229.61	232.5	246.34	271.66
ATP6AP1L	NM_001017971,NM_001349371,NM_001349372,NM_001349373,NM_001349374	1.07	0.51	0.78	1.6	1.94	1.78	0.02	0.1	0.05	0.48	0.36	0.59	0.4	0.42	0.5	0.28	0.16	1.09	1.5	0.5	0.56	0.54	0.67	0.96	1.34	0.96	0.82	0.61	0.75	0.94	1.17	0.7	0.78	0.92	0.4	0.29	0.16
ATP6AP2	NM_005765	62.41	47.16	47.49	84.08	93.24	78.42	81.84	73.96	79.25	128.24	113.04	62.8	132.55	92.74	192.22	78.5	216.19	82.29	87.88	63.69	121.42	71.9	147.91	51.26	57.21	59.38	54.56	88.45	90.66	97.92	113.26	77.75	75.53	72.61	78.1	68.03	72.03
ATP6V0A1	NM_001130020,NM_001130021,NM_005177	44.93	26.49	36.09	26.5	33.81	25.73	53.37	51.36	49.68	18.07	19.55	32.3	24.63	41.62	40.3	71.53	73.91	20.78	17.42	41.73	43.44	139.39	108.81	84.15	75.51	87.93	68.16	36.8	27.97	57.09	53.13	36.42	37.96	38.14	39.09	50.14	58.79
ATP6V0A2	NM_012463	2.17	3.39	3.29	5.29	4.71	4.11	2.28	3.35	2.37	8.44	6.92	4.52	5.18	5.99	5.15	3.86	4.7	14.47	13.46	3.07	2.59	2.96	2.85	2.83	2.57	2.77	2.7	2.84	3.54	3.74	3.98	5.43	5.87	5.13	4.77	4.01	4.13
ATP6V0A4	NM_020632,NM_130840,NM_130841	4.89	1.73	3.3	0.62	2.25	0.98	8.96	20.97	19.46	1.52	0.29	12.07	2.9	4.78	4.42	20.52	27.64	0.89	0.5	2.66	3.37	42.66	14.25	4.7	5.83	6.7	4.68	2.2	1.97	8.51	1.93	14.49	7.62	5.13	5.05	22.35	23.65
ATP6V0B	NM_001039457,NM_001294333,NM_004047	180.44	190.45	201.04	135.79	103.49	130.05	373.02	316.77	292.35	223.72	178.18	212.42	172.42	181.6	159.15	360.47	324.05	150.2	144	181.14	183.02	304.22	241.94	263.21	253.13	254.73	246.32	240.54	211.05	283.68	171.75	218.59	231.38	166.58	162.21	310.12	331.5
ATP6V0C	NM_001198569,NM_001694	233.15	243.21	262.47	172.54	162.96	148.02	299.07	302.49	246.36	142.15	148.2	259.74	248.42	309.27	323.81	479.87	445.96	207.03	179.35	288.57	306.6	439.44	434.05	425.77	364.27	372.26	415.21	247.83	268.93	316.44	251.31	266.86	264.46	267.56	260.39	398.86	447.51
ATP6V0CP3	NR_037141	0	0	0	0	0	0	0	0	0	0	0	0	0	0	0	0	0	0	0	0	0	0	0	0	0	0	0	0	0	0	0	0	0	0	0	0	0
ATP6V0D1	NM_004691	182.18	127.4	145.23	81.33	76.04	62.99	121.44	122.7	107.93	38.75	47.05	159.75	163.35	104.28	122.59	170.1	207.68	54.74	53.32	202.15	230.23	281.93	296.88	265.01	251.31	218.88	250.59	179.71	193.17	204.87	194.09	178.06	167.93	130.87	138.46	160.2	177.82
ATP6V0D2	NM_152565	0	0	0	0	0.09	0	0	0.13	0.03	7.57	1.19	0	0	0	0.07	0.12	0.06	0	0	0	0.04	0.12	0	0.22	0.19	0.22	0.07	0	0.13	0.05	0	0	0	0	0.15	0.1	0.08
ATP6V0E1	NM_003945	288.57	193.06	209.8	136.58	170.18	151.6	164.59	176.12	147.58	146.55	149.24	202.62	244.61	171.95	282.89	179.82	328.86	71.21	72.39	316.9	345.4	299.29	349.72	329.16	343.84	336.1	316.6	324.26	272.04	428.86	333.34	197.26	202.57	148.36	150.66	176.96	183.14
ATP6V0E2	NM_001100592,NM_001289990,NM_001367788,NM_001367789,NM_001367791,NM_001367792,NM_001367793,NM_001367794,NM_001367795,NM_001367796,NM_001367797,NM_145230,NR_110612	60.02	40.89	33.81	2.92	2.62	1.07	1.15	2.93	0.85	17.16	6.72	46.14	29.38	6.11	3.72	2.2	2.47	29.19	19.69	61.06	67.98	5.34	4.16	66.7	69.18	48.92	62.47	31.66	60.32	52.32	79.71	42.26	39.8	7.69	7.39	9.9	7.97
ATP6V0E2-AS1	NR_027040	0.54	0.17	0.36	0	0	0	0	0.02	0	0.39	0	0.43	0.28	0	0	0.04	0	0.91	0.99	0.59	0.59	0.21	0.06	0.46	0.55	0.51	0.32	0.13	0.35	0.37	0.74	0.4	0.42	0	0.08	0.05	0.06
ATP6V1A	NM_001690	90.59	44.59	54.74	37.38	47.87	41.68	29.71	34.7	33.1	62.92	31.81	101.7	70.61	61.87	46.9	59.02	62.5	29.08	33.56	77.52	70.7	50.13	49.53	84.13	88.97	71.99	76.8	58.4	55.5	78.44	111.89	127.84	111.26	55.74	61.4	53.64	59.53
ATP6V1B1	NM_001692	13.99	8.59	19.92	306.41	116.57	200.81	10.89	8.12	7.28	48.98	38.41	12.23	5.7	78.69	115.27	11.32	40.72	0	0	64.61	49.39	51.48	23.07	18.44	18.75	26.32	41.14	15.36	31.03	19.96	53.75	9.24	4.65	84.48	96.06	11.93	13.9
ATP6V1B1-AS1	NR_110273,NR_110274	0.58	1.07	0.74	21.24	24.63	22.57	11.46	11.71	14.39	0	0	0.92	2.33	11.42	16.61	5.94	2.99	0	0	1.64	0.26	0.55	0	3.54	1.3	4.09	2.63	1.32	1.3	2.51	0.21	0.79	1.48	20.8	28.94	26.03	27.07
ATP6V1B2	NM_001693	209.03	106.41	136.28	83.04	70.33	56.75	59.66	61.22	49.9	71.2	57.84	175.31	177.67	104.44	113.42	111.39	130.88	77.77	60.77	104.51	106.23	85.75	71.46	180.6	211.29	138.93	135.37	79.46	106.03	119.35	87.49	152.09	129.93	68.76	68.24	96.7	90.76
ATP6V1C1	NM_001695	31.85	15.34	19.3	20.54	20.22	17.64	22.71	21.45	19.06	10.39	11.13	26.99	32.44	23.59	32.18	23.37	41.83	17.06	18.58	27.59	27.95	37.87	36.79	33.21	39	35.12	24.63	22.99	21.87	35.02	33.38	29.41	30.52	18.63	22.01	23.54	27.55
ATP6V1C2	NM_001039362,NM_144583	94.63	36.82	59.37	29.7	57.96	29.42	70.95	142.17	91.16	0.91	5.07	50.58	34.72	35.93	65.79	107.71	125.72	0.51	0.42	47.68	82.34	111.8	114.44	102.46	115.89	99.72	82.6	10.94	17.37	41.65	38.88	55.62	39.28	50.68	49.36	91.86	115.51
ATP6V1D	NM_015994	74.17	60.09	70.2	39.47	43.8	41.95	23.44	31.24	25.25	64.35	33.47	66.82	79.64	57.52	60.8	42.88	74.19	67.47	80.26	107.89	109.67	52.43	75.5	93.93	101.69	83.93	79.31	133.46	108.02	136.41	141.18	81.93	84.52	53.51	61.3	69.27	67.68
ATP6V1E1	NM_001039366,NM_001039367,NM_001696	460.38	348.86	369.75	231.87	248.89	208.09	171.57	176.05	156.2	191.78	151.73	319.14	386.76	275.6	312.22	200.93	342.49	158.69	196.95	598.99	540.92	427.03	470.42	611.74	608.95	517.49	522.77	433.63	539.84	486.08	515.87	355.25	347.28	349.32	304.41	282.47	271.71
ATP6V1E2	NM_001318063,NM_001371281,NM_001371282,NM_001371283	0.46	0.37	0.56	0.59	0.86	0.79	0.06	0	0.06	0.93	3.16	0.2	0.67	0.39	0.07	0.09	0.06	5.5	5.48	3.07	3.03	0.51	1.38	0.34	0.2	0.34	0.24	1.73	1.17	1.22	4.38	0.38	0.25	0.42	0.77	0.1	0
ATP6V1F	NM_001198909,NM_004231	327.71	290.52	348.25	133.07	121.76	135.64	273.65	198.4	215.97	397.21	266.64	252.12	259.5	154.98	157.28	208.09	197.63	194.8	246.18	398.83	366.48	289.36	304.02	439.5	405.87	368.83	440.92	411.95	432.07	499.38	325.49	284.45	274.94	190.73	189.93	307.52	317.05
ATP6V1FNB	NM_001195150	0.12	0.31	0.43	0.18	0.03	0	0.18	0.12	0.18	0.04	0.03	0.24	0.26	0.16	0.16	0.14	0	0	0	0.31	0.21	0.28	0.3	0.19	0.16	0.04	0.19	0.65	0.72	0.67	0.25	0.46	0.51	0.11	0.12	0.23	0.13
ATP6V1G1	NM_004888	117.17	98.94	99.29	67.44	73.61	59.01	74.34	83.62	67.21	177.08	146.36	89.92	101.02	93.57	79.73	111.49	122.55	110.38	148.11	157.78	145.68	149.96	120.11	149.14	143.43	135.66	135.42	142.64	175.61	179.34	131.59	115.42	114.01	78.03	83.83	108.6	112.8
ATP6V1G2	NM_001204078,NM_130463_4,NM_138282_3	0.22	0.47	0.53	0	0.09	0.08	0	0.06	0	0.96	0.87	0.33	0.15	0.11	0	0	0	3.65	2.95	0.34	0	0.14	0.08	0.38	0.35	0.07	0.06	0.6	0.57	0.3	0.13	0.42	0.81	0	0	0.07	0
ATP6V1G2-DDX39B	NR_037853	0.85	1.47	1.09	0.44	0.86	0.45	0.3	0.83	0.31	5.62	2.32	1.14	1.25	0.94	0.76	0.8	1.14	1.55	2.33	1	1.06	1.17	1.51	0.52	0.64	0.76	0.3	0.25	1.85	0.3	1.25	1.08	0.98	0.54	1.01	1.15	1.41
ATP6V1G3	NM_001320218,NM_001376861,NM_001376862,NM_001376863,NM_133262,NM_133326_2	0	0	0	0	0	0	0	0	0	0	0	0	0	0	0	0	0	0	0	0	0	0	0	0	0	0	0	0	0	0	0	0	0	0	0	0	0
ATP6V1H	NM_015941,NM_213619,NM_213620	50.87	37.63	44.96	29	29.74	23.22	20.7	21.98	20.68	36.77	26.94	55.34	60.36	31.16	40.13	29.93	45.6	31.16	66.67	66.12	63.85	46.02	45.3	45.96	51.98	50.27	48.86	76.01	64.24	85.21	88.48	65.59	67.58	28.12	28.47	35.12	32.24
ATP7A	NM_000052,NM_001282224,NR_104109	3.72	1.16	1.82	2.67	2.22	2.57	1.41	1.3	1.37	1.55	1.8	3.21	6.15	2.15	3.96	1.89	4.93	1.12	1.06	2.7	2.03	1.89	1.88	2.29	3.2	2.55	2.21	2.1	2.04	3.28	4.94	4.33	4.7	2.08	2.87	2	2.28
ATP7B	NM_000053,NM_001005918,NM_001243182,NM_001330578,NM_001330579	64.65	36.78	56.25	54.17	77.25	63.99	2.59	8.56	4.39	3.64	4.48	61.57	52.85	73.27	38.08	14.7	15.42	6.04	5.08	47.54	35.87	7.47	7.18	54.87	58.56	55.88	57.92	32.33	35.82	43.04	34.82	75.62	62.79	76.86	84.05	30.99	28.96
ATP8A1	NM_001105529,NM_006095	0.42	0.36	0.2	0.21	0.15	0.09	0	0	0.03	0.16	0.1	0.24	0.1	0.03	0.05	0	0.08	5.25	9.43	0.31	0.07	0	0.03	0.35	0.5	0.45	0.4	0.63	0.29	1.14	0.22	0.84	1.64	0.05	0.07	0.04	0.05
ATP8A2	NM_001313741,NM_016529	0.36	0.18	0.19	0.07	0.1	0.06	0.81	0.84	0.95	0.11	0.16	0.24	0.05	0.3	0.17	0.6	0.76	3.3	0.89	0.1	0.32	0.08	0.38	0.37	0.2	0.28	0.12	0.01	0.15	0.17	0.04	0.29	0.15	0.18	0.21	0.4	0.46
ATP8B1	NM_001374385,NM_001374386,NM_005603	14.47	8.17	9.28	2.43	3.89	2.04	2.7	6.08	3.16	10.02	6.38	12.79	11.66	3.68	3.13	6.51	6.45	1.97	6.28	17.3	17.61	4.51	5.06	9.5	11.3	9.61	9.32	17.45	12.38	17.29	41.93	14.97	16.17	3.49	3.86	9.51	9.42
ATP8B2	NM_001005855,NM_001367934,NM_001370596,NM_001370597,NM_001372009	18.85	11.56	13.97	1.81	2.95	1.77	0.64	1.12	0.58	75.36	79.38	16.19	8.26	2.4	1.42	1.59	1.33	27.04	21.76	13.16	8.86	3.18	3.39	16.45	19.52	15.46	13.52	8.45	8.32	11.49	8.39	16.13	15.53	4.33	4.64	5.4	3.85
ATP8B3	NM_001178002,NM_138813,NR_047593	5.13	0.89	2.97	0.65	1.25	2.13	0.24	0.18	0.2	5.14	5.59	0.25	0.16	0.14	0.12	0	0	1.98	0.5	0.25	0.07	0.02	0.04	2.57	4.63	2.51	2.7	0.16	2.28	0.5	0.05	0.12	0.13	0.07	0.31	0.04	0.08
ATP8B4	NM_024837,NR_073596,NR_073597,NR_073598	0.33	0.19	0.25	0.02	0.07	0.05	0.09	0.21	0.22	0.13	0	0.07	0.18	0.18	0.57	0.33	1.42	0.03	0	0.78	0.59	0.62	0.79	0.65	0.45	0.34	0.36	0.2	0.61	0.31	0.25	0.09	0.12	0.25	0.12	0.24	0.34
ATP8B5P	NR_003581,NR_003582,NR_110320	0.07	0.03	0.03	0	0.04	0	0	0.03	0	0.6	0.1	0	0	0	0	0	0.05	0	0.09	0.03	0.03	0	0.04	0	0	0.13	0.06	0	0.03	0	0	0	0	0	0.05	0	0
ATP9A	NM_006045	3.2	3.26	3.55	3.42	9.09	7.08	2.29	3.56	3.27	9.45	15.86	4.35	5.53	7.55	8.78	3.9	9.13	4.58	4.57	15.66	9.17	10.03	5.82	3.79	3.47	5.06	5.06	12.13	7.47	9.62	21.11	7	5.67	6.69	6.64	4.77	4.11
ATP9B	NM_001306085,NM_198531,NR_148360	5.7	2.61	4.28	3.77	3.74	3.13	1.36	1.53	1.51	4.9	8.95	4.17	3.83	4.68	5.06	2.17	2.84	6.63	6.98	5.27	4.81	2.33	2.47	5.5	6.08	4.75	4.61	4.81	4.06	5.44	5.49	5.97	4.52	3.23	3.55	2.98	2.5
ATPAF1	NM_001042546,NM_001243728,NM_001256418,NM_022745	44.32	32.43	41.35	27.04	18.15	18.52	20.98	16.92	14.32	46.44	45.31	58.29	52.46	24.98	19.68	21.56	20.77	70.56	54.65	40.58	40.38	21.21	19.17	35.78	42.18	34.24	30.43	32.86	33.38	41.85	65.48	73.67	66	23.37	25.75	25.9	24.2
ATPAF2	NM_145691	31.66	22.21	31.53	18.41	14.13	20.61	23.17	15.96	18.66	24.41	30.56	29.59	35.63	22.85	21.78	25.36	23.39	20.66	19.54	37.53	36.08	32.13	32.52	35.25	34.12	30.8	35.86	28.82	21.57	32.95	25.87	29.5	31	24.08	24.71	23.9	28.54
ATPSCKMT	NM_001258388,NM_001258389,NM_199133,NR_047668,NR_047669,NR_047670	4.93	5.88	5.28	3.01	3.69	2.94	2.86	2.65	2.9	1.71	2.54	6.36	8.46	3.12	3.1	1.61	3.82	5.55	4.5	5.42	4.41	3.2	2.94	4.25	4.51	4	4.21	6.4	8.52	9.62	6.84	9.26	9.38	2.86	2.69	3.26	3.04
ATR	NM_001184,NM_001354579	5.33	3.63	3.99	7.13	6.54	6.4	2.48	2.31	2.29	2.42	1.87	9.37	11.77	9.07	9.99	3.74	5.16	9.67	10.39	5.9	5.3	1.26	1.73	3.33	4.69	3.13	3.14	6.28	4.36	5.23	12.64	8.65	9.29	5.93	5.72	2.88	3.14
ATRAID	NM_001170795,NM_016085	102.25	105.76	120.58	140.59	167.39	176.5	94.17	81.28	69.87	121.3	127.68	102.01	99.13	129.35	117.21	95.74	94.03	184.96	205.94	132.42	126.68	155.65	135.29	98.32	106.99	95.21	102.55	144.4	149.6	136.36	134	97.08	94.13	104.57	107.1	74.47	83
ATRIP	NM_001271022,NM_001271023,NM_032166,NM_130384	18.37	22.29	25.57	9.04	8.11	8.84	4.62	4.73	3.47	6.81	7.81	25.65	22.93	10.38	8.48	5.89	8.45	11.53	11.71	16.05	13.17	4.9	4.63	16.28	16.84	12.42	15.06	17.97	16.44	12.95	17.09	30.22	29.38	8.15	8.47	9.29	9.94
ATRIP-TREX1	NR_153405	1.8	1.27	1.05	0.7	0.56	0	0.44	0.35	0.34	0	0.22	3.72	1.2	2.22	0.63	0.45	0	2.77	0.61	1.68	1.18	0.13	0.42	1.76	0.58	0.42	1.01	0	3	1.45	0.4	1.41	1.58	0.67	1.47	0.11	0
ATRN	NM_001207047,NM_001323332,NM_139321,NM_139322	33.42	19.99	20.34	41.75	64.12	53.89	7.41	8.46	9.09	16.24	17.54	29.88	28.65	34.47	62	15.5	20.65	14.7	16.49	54.66	37.48	25.92	24.01	28.41	29.56	28.26	28	33.82	29.43	31.63	61.91	30.38	29.18	25.78	32.07	12.3	13.96
ATRNL1	NM_001276282,NM_207303,NR_074088	0.27	0	0.15	0	0	0	0	0.12	0	0.38	0.29	0.11	0	0	0	0	0.03	7.44	21.63	0.11	0	0	0	0.14	0.09	0.05	0.23	0.01	0.06	0.32	0	0.06	0	0	0	0.04	0
ATRX	NM_000489,NM_138270	7.8	3.48	4.51	9.33	9.78	7.59	2.91	3.04	2.72	14.31	12.21	8.4	17.5	11.21	20.47	6.93	15.02	18.33	12.73	8.05	8.94	3.66	5.13	4.89	5.68	5.86	5.28	8.34	7.06	9.69	14.12	11.31	10.84	7.13	8.82	5.87	6.14
ATXN1	NM_000332,NM_001128164,NM_001357857,NR_152111,NR_152112,NR_152113,NR_152114	0.61	0.29	0.14	0.95	0.25	0.63	0.02	0.01	0.01	2.09	1.79	0.02	0.17	0.05	0.07	0.02	0.11	0.46	1.82	0.77	1.07	0.06	0.32	1.21	1.06	1.53	1.49	5.06	2.34	3.4	1.63	0.33	0.57	0.26	0.2	0.21	0.14
ATXN1-AS1	NR_136240	0.1	0.03	0	0.02	0.02	0.08	0	0	0	0.4	0.16	0.04	0	0	0	0	0	0.04	0.32	0.02	0.19	0	0	0.23	0.42	0.43	0.25	0.9	0.41	1.16	0.35	0.06	0.08	0	0	0.03	0
ATXN10	NM_001167621,NM_013236	62.29	60.65	56.77	41.69	44.37	37.29	4.93	6.87	5.49	39.14	46.29	64.66	76.94	43.19	36.63	11.12	17.58	106.8	102.36	65.47	66.89	9.53	17.66	44.62	48.04	43.42	46.54	61.22	65.35	70.71	86.48	69.21	74.24	39.67	40.11	20.97	19.32
ATXN1L	NM_001137675	13.63	10.06	10.99	13.94	12.28	11.4	10.14	8.64	8.38	19.65	19.87	18.19	21.12	13.67	18.35	13.06	17.31	19.97	16.7	19.07	21.41	22.06	25.19	11.99	12.42	11.83	11.47	15.59	16.37	16.85	21.72	19.74	21.64	10.72	12.52	12.04	12.39
ATXN2	NM_001310121,NM_001310123,NM_001372574,NM_002973,NR_132311	21.65	13.95	17.21	36.21	35.75	31.46	40.9	30.89	40.63	26.56	19.99	20.08	16.89	35.97	49.11	52.23	63.78	18.34	21.17	17.66	19.65	136.42	122.03	31.49	29.87	33.57	27.04	21.37	20	26.3	27.57	23.52	20.85	48.62	48.26	50.96	57.43
ATXN2-AS	NR_146497	0.28	0.21	0.24	0	0	0	0	0.45	0.21	0.43	1.09	0	0.51	0	0	0	0	0	1.34	0.74	0	0	0.57	0	0	0	0.23	0	1.41	0.33	0	0.32	0.31	0	0.73	0.24	0.27
ATXN2L	NM_001308230,NM_007245,NM_017492,NM_145714,NM_148414,NM_148415,NM_148416	84.31	63.87	83.41	93.18	93.47	80.26	69.14	95.8	74.94	82.13	84.91	91.96	84.88	109.94	109.07	152.98	124.4	109.21	87.85	74.48	98.59	189.23	197.32	122.38	99.92	118.23	116.17	49.11	54.9	63.99	71.78	99.44	101.25	142.92	146.88	183.15	190.01
ATXN3	NM_001127696,NM_001127697,NM_001164774,NM_001164776,NM_001164777,NM_001164778,NM_001164779,NM_001164780,NM_001164781,NM_001164782,NM_004993,NM_030660,NR_028453,NR_028454,NR_028455,NR_028456,NR_028457,NR_028458,NR_028459,NR_028460,NR_028461,NR_028462,NR_028463,NR_028464,NR_028465,NR_028466,NR_028467,NR_028468,NR_028469,NR_028470,NR_031765	2.87	2.82	2.75	6.68	6.03	4.54	1.11	1.42	1.21	10.08	3.66	3.96	3.49	4.86	3.7	2.17	2.05	5.87	6.71	2.89	2.07	1.63	1.66	2.62	3.05	2.34	2.48	2.31	3.44	3.18	3.77	5.29	4.58	5.91	6.52	2.38	2.92
ATXN3L	NM_001135995	0	0	0	0	0	0	0	0	0	0	0	0	0	0	0	0	0	0	0	0	0	0	0	0	0	0	0	0	0	0	0	0	0	0	0	0	0
ATXN7	NM_000333,NM_001128149,NM_001177387	7.11	4.18	5.64	15.09	18.79	16.63	13.02	14.93	12.89	8.72	7.32	7.67	9.03	14.76	18.02	19.59	23.01	4.91	6.87	7.17	9.93	22.33	29.42	13.46	11.69	14.21	11.29	7.12	5.77	9.25	10.28	12.12	10.88	15.99	17	18.21	20.17
ATXN7L1	NM_001318229,NM_020725,NM_138495,NM_152749	2.94	1.83	2.02	1.88	1.78	1.57	1.02	1.42	0.68	10.6	12.64	1.89	3.18	2.2	2.39	0.91	1.05	12.32	19.5	4.99	5.41	1.26	1.38	2.06	2.37	2.48	2.61	6.39	6.49	5.85	5.79	3.83	4.81	1.14	1.14	1.39	1.26
ATXN7L2	NM_001350174,NM_001350175,NM_001350177,NM_153340	3.3	2.47	2.63	3.65	4.36	3.79	2.36	3.33	2.25	6.57	10.37	2.57	2.42	4.13	4.13	3.95	3.07	8.43	4.92	1.8	2.06	6.21	6.22	2.7	2.72	2.54	2.54	1.25	2.19	2.1	1.03	2.56	3.71	3.5	2.67	4.25	4.78
ATXN7L3	NM_001098833,NM_020218	51.16	43.09	56.97	59.54	56.49	54.71	37.68	37.07	37.7	34.51	43.04	43.05	48.06	55.87	68.66	47.52	61.97	61.09	73.34	65.46	85.32	107.82	125.98	76.67	65.95	76.77	81.2	51.91	52.23	69.63	59.74	47.1	45.56	62.11	60.31	60.58	58.74
ATXN7L3B	NM_001136262	28.5	17.66	25.04	17.34	17.53	18.45	6.88	5.43	6.46	6.08	5.44	27.69	20.42	25.43	17	10.16	10.3	41.86	36.72	29.33	32.06	14.94	11.93	20.69	21.88	16.63	19.06	20.12	24.51	24.63	40.42	32.49	31.88	16.08	18.54	10.82	10.77
ATXN8OS	NR_002717	0	0	0	0	0	0	0	0	0	0	0	0	0	0	0	0	0	0	0	0	0	0	0	0	0	0	0	0	0	0	0	0	0	0	0	0	0
AUH	NM_001306190,NM_001351431,NM_001351432,NM_001351433,NM_001698	18.6	15.53	15.92	18.46	15.61	16.73	19.55	19.5	20.32	15.85	15.99	17.94	16.42	15.36	13.92	17.74	19.27	21.22	29.78	12.72	15.43	14.13	16.15	15.18	17.96	14.82	16.28	17.48	17.38	17.43	16.68	14.9	16.55	14.85	15.98	16.15	18.19
AUNIP	NM_001287490,NM_024037	18.14	18.73	21.53	23.25	18.7	20.88	13.5	15.78	13.62	20.22	17.86	23.83	26.78	17.1	16.02	14.01	16.49	29.61	19.45	13.23	13.16	15.36	21.38	19.23	17.3	13.91	16.23	12.83	15.53	15.43	16.56	25.96	25.83	15.54	16.35	14.98	16.56
AUP1	NM_181575,NR_126510,NR_126511	186.78	200.85	222.81	199.73	166.26	201.36	352.63	290.59	295.36	104.48	140.67	210.47	196.26	223.04	225.53	314.54	270.59	94.63	95.23	179.97	185.74	318.95	320.6	218.98	221.95	208.75	223.12	196.87	220.23	213.51	160.95	205.77	213.03	192.47	214.29	239.18	239.13
AURKA	NM_001323303,NM_001323304,NM_001323305,NM_003600,NM_198433,NM_198434,NM_198435,NM_198436,NM_198437	66.59	125.39	105.37	90.87	68.65	47.47	33.91	105.78	37.96	87.75	73.03	160.34	182.16	56.35	30.78	74.37	34.81	96.15	156.29	78.9	49.63	14.32	10.35	63.52	62.92	54.15	53.67	52.58	104.3	62.16	72.51	163.13	178.25	97.03	90.96	171.68	156.67
AURKAIP1	NM_001127229,NM_001127230,NM_017900	320.33	530.11	599.22	177.96	161.88	185.51	204.92	206.73	202.25	282.11	319.27	478.2	362.69	229.6	199.42	223.1	181.35	318.07	324.31	411.99	413.71	349.27	331.54	384.1	347.1	321.17	439.94	395.7	405.69	421.42	276.74	373.53	390.58	224.61	209.63	218.47	229.96
AURKAP1	NR_001587	1.29	0.7	1.05	0.5	0.76	0.76	1.68	1.93	2.12	0.51	0.69	0.65	0.47	0.36	1.06	1.41	2.07	1.1	0.3	0.77	0.44	2.01	1.15	1.5	2.19	2.62	1.29	1.48	1.42	1.34	0.99	0.63	0.77	1.09	1.14	1.28	1.45
AURKB	NM_001256834,NM_001284526,NM_001313950,NM_001313951,NM_001313952,NM_001313953,NM_001313954,NM_001313955,NM_004217,NR_132730,NR_132731	58.56	117.78	114.59	88.51	41.48	41.26	4.89	15.83	8.05	99.83	137.39	142.76	136.39	43.53	28.2	20.32	8.67	206.05	280.93	32.51	41.94	1.01	5.11	33.33	39.48	23.7	28.18	25.39	50.09	26.09	44.1	108.97	109.78	47.24	37.57	38.44	42.58
AURKC	NM_001015878,NM_001015879,NM_003160	1.14	1.25	0.51	1.3	1.65	0.39	1.2	0.54	0.99	9.21	8.3	0.58	0.53	0	0.47	0.14	0.69	23.25	3.72	0.63	0.73	1.01	0.8	1.7	2.53	1.84	1.08	1.14	2.58	3.15	0.29	0.73	1.24	1.03	0.36	0.87	0.81
AUTS2	NM_001127231,NM_001127232,NM_015570	0.04	0.01	0.02	0.02	0.02	0.02	0.01	0	0.01	1.13	1.62	0.03	0	0	0	0.02	0.04	20.63	9.72	0.01	0.01	0.02	0.1	0.04	0.15	0.05	0.03	0.03	0.05	0.28	0	0.03	0.01	0.01	0.02	0.02	0
AVEN	NM_020371	13.37	16.6	15.98	41.3	34.82	29.96	8.39	8.76	7.52	15.93	13.89	17.32	23.49	44.96	35.34	12.03	19.56	26.72	22.7	11.34	10.72	13.03	17.13	12.6	14.34	16.04	14.12	19.33	16.75	15.44	17.71	17.82	18.83	24.91	29.13	12.24	12.61
AVIL	NM_006576	0.19	0.05	0.06	0.15	0.13	0.15	0.16	0.15	0.09	0.59	0.17	0.06	0.06	0.04	0.26	0.36	0.32	0	0.07	0.11	0.3	0.76	1.72	0.17	0.09	0.32	0.08	0.03	0.16	0.19	0.33	0.1	0	0.03	0.16	0.13	0.06
AVL9	NM_015060	18.84	12.21	13.16	21.44	20.89	21.89	8.35	8.04	7.55	18.52	18.47	22.62	20.36	29.32	22.46	14.05	13.71	21.35	20.53	13.57	14.75	13.59	13.76	14.94	15.83	13.39	13.96	12.51	13.63	14.87	16.13	23.97	24.19	19.46	21.89	12.34	12.36
AVP	NM_000490	0	0	0	0	0	0	0	0	0	0	0.51	0	0	0	0	0	0	0.42	0.46	0	0	0	0	0	0	0	0	0	0	0	0	0	0	0	0	0	0
AVPI1	NM_021732	54.79	36.86	38.29	61.32	49.67	56.07	75.92	88.22	80.05	80.26	66.41	29.56	25.42	46.16	40.48	149.6	116.53	15.14	10.97	55.79	62.25	290.39	320.37	88.58	78.66	76.86	70.7	34.07	46.29	45.62	37.81	26.47	25.27	105.81	100.9	154.08	160.17
AVPR1A	NM_000706	0.01	0	0	0.17	0.16	0.62	0	0	0	0.02	0	0	0.03	0.83	0.6	0.09	0.02	0	0	0.04	0.07	0	0	0.04	0.12	0.05	0.05	0.1	0.03	0.21	0.02	0.03	0.03	0.14	0.13	0.02	0
AVPR1B	NM_000707	0	0	0	0	0	0	0	0	0	0	0	0	0	0	0	0	0	0.12	0	0	0	0	0	0	0	0	0	0	0	0	0	0	0	0	0	0	0
AVPR2	NM_000054,NM_001146151,NR_027419	0	0.08	0	0.06	0.07	0.22	0.1	0	0	0	0	0	0.12	0	0	0	0	0.14	0	0.31	0	0	0	0	0	0	0.17	0.12	0.06	0.13	0	0.18	0.14	0	0	0	0
AWAT1	NM_001013579	0	0	0	0.07	0	0	0	0	0	0	0	0	0	0	0.12	0	0	0	0	0	0	0	0	0	0	0	0	0	0	0	0	0	0	0	0	0	0.07
AWAT2	NM_001002254	0	0	0	0	0	0	0	0	0	0	0	0	0	0	0	0	0	0.1	0	0	0	0	0	0	0	0	0	0	0	0	0	0	0	0	0	0	0
AXDND1	NM_144696,NR_073544	0.05	0.06	0.1	0.11	0	0.03	0.06	0	0	0	0.04	0.11	0.31	0	0	0	0	0	0	0.05	0.11	0.03	0.15	0.03	0.08	0	0.02	0.03	0	0.14	0.13	0.15	0.06	0	0.17	0.02	0
AXIN1	NM_003502,NM_181050,NR_134879	30.94	29.15	28.34	83.95	75.53	113.26	5.08	8.21	6.61	32.61	36.94	32.42	35.54	46.92	31.19	14.02	11.82	38.65	33.77	26.45	25.44	12.36	14.73	23.74	29.02	21.31	25	27.09	27.11	26.09	21.27	31.78	33.32	61.46	59.23	22.68	22.54
AXIN2	NM_001363813,NM_004655	38.1	39.91	48.73	16.87	39.49	29.89	13.9	39.23	22.78	17.04	33.18	43.51	40.83	9.34	5.49	40.02	18.3	32.42	24.03	18.08	25.35	17.22	23.15	48.02	42.66	42.39	38.23	14.68	20.48	22.17	9.26	37.37	35.49	54.23	46.47	74.94	76.31
AXL	NM_001278599,NM_001699,NM_021913	2.5	18.47	13.49	0.11	0.25	0.21	0.12	0.41	0.51	0.69	1.14	24.68	35.18	0.64	0.77	3.32	5.78	31.52	8.12	24.54	5.53	1.72	5.4	2.22	1.65	5.06	9.73	64.39	30	24.19	26.18	40.98	54.55	0.45	0.14	12.39	7.54
AZGP1	NM_001185	0	0	0	0.08	0	0.09	0.26	0.84	1.43	0	0	0	0	0	0	0	0	0.56	1.02	0	0	0	0.09	0	0	0	0	0	0	0	0	0	0	0	0.11	0.14	0.25
AZGP1P1	NR_036679	0	0	0	0	0	0	0.06	0.07	0.07	0	0	0	0	0	0	0	0	0.19	0	0	0	0	0	0	0	0	0	0	0	0	0	0	0	0	0	0	0
AZI2	NM_001134432,NM_001134433,NM_001271650,NM_022461	29.83	20.38	21.63	42.72	34.54	34.73	11.21	13.53	14.2	24.71	14.01	33.28	36.34	39.45	40.92	20.73	26.15	20.42	30.71	24.91	24.78	11.59	13.04	20.45	20.06	18.71	17.07	26.12	22.28	32.7	38.81	37.69	37.51	35.53	43.81	21.91	21.53
AZIN1	NM_001301668,NM_001363010,NM_001363011,NM_001363012,NM_001363013,NM_001363014,NM_001363024,NM_001363083,NM_015878,NM_148174	81.18	54.89	54.02	68.63	61.46	62.64	160.64	113.63	123.58	78.67	61.65	101.4	118.49	96.16	113.72	165.66	182.17	204.68	167.17	67.39	88.71	300.79	285.21	64.26	72.97	72.82	54.46	85.5	80.28	101.06	167.75	105.91	118.02	90.14	90.33	121.38	134.36
AZIN1-AS1	NR_126338,NR_126339	0.14	0.31	0.12	0	0.15	0	0.51	0.11	0.18	0	0	0.28	0	0	0	0.2	0	2.67	1.3	0.25	0	0.93	0.9	0.12	0.13	0.13	0.23	0.15	0.14	0	0.21	0	0	0	0.18	0.12	0.26
AZIN2	NM_001293562,NM_001301823,NM_001301824,NM_001301825,NM_001301826,NM_001350398,NM_001350399,NM_001350400,NM_001350401,NM_001350402,NM_001376722,NM_001376724,NM_001376725,NM_001376727,NM_001376729,NM_001376730,NM_001376732,NM_052998,NR_126031,NR_146648,NR_146649	3.22	1.82	1.65	0.35	0.58	0.09	0.08	0.08	0	0.56	1.68	0.48	0.16	0.15	0.14	0.08	0.15	0.92	0.41	1.48	0.43	0	0	2.61	3.24	1.39	1.76	0.7	1.1	1.58	0.37	0.83	0.57	0.15	0.09	0.03	0.13
AZU1	NM_001700	0.24	0.18	0.11	0	0.13	0	0	0	0.09	0	0	0	0	0	0	0	0.17	0.51	2.25	0	0.23	0.23	0.25	0	0.34	0.11	0	0.26	0	0.29	0	0	0.13	0	0	0	0
B2M	NM_004048	376.64	377.85	388.48	1159.88	2272.35	1413.99	55.33	123.03	77.06	117.98	99.94	367.22	552.24	1277.36	1664.92	232.03	680.49	89.28	101.27	511.59	486.26	136.41	265.58	417.94	466.86	597.42	507.8	1043.92	687.56	971.69	988.04	367.65	348.44	705.35	825.71	253.21	220.73
B3GALNT1	NM_001038628,NM_001349130,NM_001349131,NM_001349132,NM_001349133,NM_001349134,NM_001349135,NM_001349136,NM_001349137,NM_001349138,NM_001349139,NM_001349140,NM_001349141,NM_001349142,NM_001349143,NM_001349144,NM_001349145,NM_001349146,NM_001349147,NM_001349148,NM_001349149,NM_001349150,NM_001349151,NM_001349152,NM_001349153,NM_001349154,NM_001349155,NM_001349156,NM_001349157,NM_001349158,NM_001349…	3.43	3	3.71	4.36	2.77	2.47	0.33	0.57	0.41	0.91	0.27	3.37	6.3	8.83	9.47	1.22	3.86	4.63	2.15	4.95	6.34	0.3	1.87	3.42	3.49	3.47	3.94	16.63	7.51	17	11.97	8.45	6.74	5.23	6.69	3.33	2.49
B3GALNT2	NM_001277155_2,NM_152490_2	12.24	8.92	9.74	15.39	14.73	12.41	4.51	8.07	6.04	12.45	10.16	15.97	14.39	20.14	18.42	12.07	13.24	20.17	21.31	13.14	13.77	11.29	10.74	11.57	11.32	17.29	12.42	12.78	10.91	14.43	23.19	20.19	19.42	18.54	19.94	18.25	16.69
B3GALT1	NM_020981	0.04	0.03	0	0	0	0	0	0	0	0	0.06	0	0	0	0	0	0	9.4	4.74	0	0	0	0.05	0	0	0	0	0	0	0	0	0	0	0	0	0	0.08
B3GALT1-AS1	NR_131227	0	0.45	0.31	0.11	0	0	0	0	0	0	0	0	0	0	0	0	0	0	0	0	0	0	0	0.31	0.33	0.11	0.2	0.51	0.24	0.43	0	0	0	0	0	0	0
B3GALT2	NM_003783	0	0	0	0	0.42	0.05	0	0	0	0	0	0.05	0	1.16	0.43	0.04	0.08	0	0	0	0	0	0	0	0	0	0.02	0	0	0	0	0	0	0.05	0.1	0.04	0
B3GALT4	NM_003782_3	1.2	0.8	1.77	5.2	7.97	7.57	5.83	4.04	5.71	1.46	0.62	0.35	2.01	5.19	7.27	6.79	9.29	3.31	4.71	4.52	6.81	48.85	46.03	2.47	1.9	2.98	3.93	4.22	1.08	3.51	3.87	1.44	0.37	3.79	3.85	4.08	5.56
B3GALT5	NM_001278650,NM_001356336,NM_001356338,NM_001356339,NM_006057,NM_033170,NM_033171,NM_033172	0.09	0.01	0	0	0	0	0.01	0.02	0	0.36	0.34	0.01	0.01	0	0	0	0.01	20.59	18.87	0.01	0	0.01	0.08	0.12	0.26	0.08	0.05	0.03	0.47	0.34	0	0.21	0.2	0	0	0.05	0.03
B3GALT5-AS1	NR_026542,NR_026543	0.3	0.06	0	0	0	0	0	0	0	0	0.1	0	0.14	0	0	0	0	39.33	17.65	0	0	0	0	0.13	0.35	0.07	0.13	0	1.32	0	0	0.16	0.16	0	0	0	0
B3GALT6	NM_080605	4.19	5.14	7.77	4.42	4.64	5.95	3.22	2.49	2.23	4.09	3.83	12.63	10.16	7.62	7.93	5.57	4.34	14.25	11.25	8.45	7.54	5.44	4.78	3.42	4.88	3.45	6.5	4.08	4.54	4.67	8.72	13.9	12.41	7.96	7.62	4.74	4.77
B3GAT1	NM_001367973,NM_018644,NM_054025	0	0	0	0.08	0	0	0	0	0	0.75	0	0	0	0	0	0	0.04	16.59	17.69	0	0	0	0	0	0	0	0	0	0.03	0	0	0.06	0	0	0	0	0
B3GAT2	NM_080742	0	0.01	0	0	0.01	0	0	0.01	0	0.02	0	0	0	0	0	0	0	0.47	0.19	0.03	0.03	0	0	0	0.04	0.03	0	0	0.03	0.02	0	0.01	0.01	0	0.02	0	0
B3GAT3	NM_001288721,NM_001288722,NM_001288723,NM_012200,NR_109991	87.71	75.29	91.82	53.1	61.87	59.88	33.9	32.94	24.17	42.13	43.7	71.53	54.58	69.78	73.83	33.21	40.4	35.74	33.18	75.32	69.14	53.92	37.61	101.16	105.48	97.32	97.42	77.98	71.78	96.26	52.53	72.49	63.31	55.05	57.78	35.31	33.44
B3GLCT	NM_194318	2.32	1.93	2.72	2.18	1.81	1.8	1.32	1.18	1.24	0.9	1.26	5.73	5.38	2.63	2.69	1.97	2.54	2.83	2.54	3.13	2.87	2.24	2.36	2.27	2.48	2.33	1.75	4.68	2.85	4.3	6.14	5.59	5.22	1.76	2.11	2.49	2.69
B3GNT10	NR_027442	1.95	1.65	1.67	0.98	0.96	0.56	0.58	0.27	0.29	0.66	0.28	3.47	2.09	1.47	1.87	0.75	0.9	2.26	1.21	1.26	1.28	0.99	0.93	1.32	1.42	0.7	1.17	1.08	1.52	1.74	3.19	3.26	2.97	1.07	1.11	0.77	0.82
B3GNT2	NM_001319075,NM_006577	44.49	48.7	44.92	26.32	21.88	13.38	9.24	9.3	7.39	20.92	7.78	72.55	66.53	26.02	30.72	12.55	20.47	27.81	34.18	46.43	47.37	10.19	17.24	32.01	41.27	36.75	35.1	64.37	81.83	60.33	75.95	84.8	83.17	15.94	18.96	20.07	16.7
B3GNT3	NM_014256	1.39	19.99	23.88	0.65	10.07	8.24	1.2	6.9	7.32	0.5	0.42	0.98	9.97	0.39	3.91	0.25	2.19	2.08	0.82	6.03	14.19	1.88	2.22	1.79	1.46	6.26	3.77	6.14	10.79	16.93	2.93	6.27	6.31	1.22	0.92	0.69	0.85
B3GNT4	NM_001330492,NM_030765	0.34	0.58	0.44	0.2	0.03	0.07	0.13	0.06	0.03	1.24	0.74	0.26	0.25	0.05	0	0.05	0.05	0.8	1.09	0.31	0.13	0.07	0.04	0.71	0.92	0.38	0.31	0.37	0.47	0.87	0.16	0.39	0.15	0.03	0.09	0.06	0
B3GNT5	NM_032047	16.15	7.37	10.49	16.71	16.45	8.86	3.98	10.78	8.25	2.95	3.2	17.34	17.48	23.13	23.47	21.14	17.93	5.81	11.8	7.31	10.2	13.12	12.36	19.14	15.95	16.75	12.28	9.36	8.67	12.56	15.33	19	15.89	15.46	15.51	18.38	19.2
B3GNT6	NM_138706	0	0	0	0	0	0	0.03	0	0.03	0	0	0	0	0	0	0.11	0	0	0	0	0.04	0.11	0	0.03	0	0	0	0	0	0	0	0	0	0.07	0	0.06	0.11
B3GNT7	NM_145236	14.46	15.18	16.21	103.46	173.26	200.66	0.35	1.5	2.94	13.93	44.82	12.6	15.66	104.3	109.53	7.37	8.15	69.67	144.6	16.94	18.52	2.44	7.84	20.69	23.1	28.13	29.7	17.84	19.35	35.34	20.48	16.57	15.35	64.59	65.16	1.1	1.62
B3GNT8	NM_198540	0.05	0.48	0.75	1.56	2.21	3.56	0.42	0.59	0.27	0.41	0.35	0.1	0	1.65	0.6	0.45	0.3	1.54	0.48	1.14	1.3	1.77	0.82	0.51	0.54	1.1	0.9	1.87	1.35	1.39	1.03	0.45	0.5	0.97	0.65	0.73	0.73
B3GNT9	NM_033309	0.73	0.78	0.6	0.68	0.56	0.79	0.65	0.87	0.63	1.77	1.97	0.7	0.77	0.73	0.74	0.66	0.71	3.86	4.8	0.86	1.14	1.29	0.81	0.56	1.12	1.03	0.79	0.96	1.83	1.19	0.8	0.23	0.34	0.36	0.39	0.52	0.62
B3GNTL1	NM_001009905_2,NM_001320742,NM_001320743,NR_135465,NR_135466	1.6	3.65	4.36	2.25	2.07	1.55	0.21	0.5	0.14	0.98	1.6	1.83	2.9	1.19	1.6	0.69	0.67	5.22	3.84	2.02	2.04	0.53	0.28	1.72	2.34	1.51	1.87	1.38	1.45	0.91	2.31	2.21	2.85	1.2	1.17	0.64	0.75
B4GALNT1	NM_001276468,NM_001276469,NM_001478	0.17	0.25	0.35	0.1	0.05	0	0.09	0.09	0.03	0.19	0.2	0.31	0.22	0.05	0	0.07	0.13	0.32	0.28	0.16	0.05	0	0	0.06	0.05	0.16	0.18	0.05	0.23	0.65	0.07	0.17	0.49	0.03	0	0.09	0.08
B4GALNT2	NM_001159387,NM_001159388,NM_153446	0	0.04	0	0.01	0	0.05	0.04	0	0.03	1.55	2.89	0	0	0	0	0.03	0	0.02	0.05	0.01	0.05	0.36	0.29	0	0.05	0	0	0	0.01	0.01	0.02	0.12	0	0	0	0.1	0.14
B4GALNT3	NM_173593	2.55	6.98	4.77	1.23	4.99	1.65	1.28	3.2	2.07	29.98	19.04	9.35	15.46	2.21	8.19	8.09	14.73	13.48	8.43	29.15	15.47	33.15	19.49	2.8	4.39	3.34	5.88	1.92	4.2	3.44	10.87	3.63	2.47	2.32	1.83	3.33	2.17
B4GALNT4	NM_178537	4.48	3.45	7	0.84	1.39	1.65	0.13	0.16	0.11	3.84	2.95	2.57	1.36	0.1	0.04	0.04	0.18	22.17	22.01	1.79	0.52	0.12	0	3.87	4.52	4.15	3.25	0.11	0.41	0.12	0.07	2.43	1.45	0.28	0.06	0.22	0.18
B4GALT1	NM_001497	129.66	80.27	102.99	121.45	145.12	121.7	137.88	119.14	130.4	40.74	33.08	115.2	116.11	204.23	192.83	298.9	242.58	20.67	20.32	79.47	99.9	378.49	337.33	134.24	125.3	117.7	126.84	82.86	85.56	107.64	143.34	139.64	135.74	150.62	168.91	218.79	232.08
B4GALT1-AS1	NR_108108,NR_108109,NR_108110	0.23	0.47	0.12	0.13	0	0	0.13	0.22	0.31	0	0.15	0.7	1.57	0.19	0	0.34	2.62	0.25	0.65	0.62	0.46	1.06	0.67	0.49	0	0.25	0.49	0.75	1.85	2.01	1.5	0.91	0.71	0.11	0.53	1.59	0.91
B4GALT2	NM_001005417,NM_003780,NM_030587	22.99	41.08	39.9	31.05	29.33	31.48	7.91	10.72	8.24	44.03	52.92	37.51	31.5	19.05	12.2	5.98	4.76	100.52	87.97	44.77	29.47	5.94	4.78	17.42	16.75	18.29	24.86	41.87	30.43	32.9	33.45	47.8	51.23	29.13	25.57	13.88	15.28
B4GALT3	NM_001199873,NM_001199874,NM_003779	83.5	59.96	77.06	115.11	148.3	144.46	106.13	105.54	89.12	42.91	46.59	79.62	50.82	118.21	98.58	120.23	103.78	36.73	49.03	60.28	68.07	170.32	156.24	110.23	97.08	105.01	105.45	58.39	50.14	85.88	59.18	78.55	75.58	112.28	109.73	104.64	109.09
B4GALT4	NM_003778,NM_212543	32.93	34.2	42.27	127.59	278.09	226.5	21.14	30.25	23.63	65.55	55.01	48.44	38.47	167.38	118.31	42.89	45	39.83	38.75	32.47	26.56	22.78	30.61	38.31	38	39.09	35.7	37.28	29.72	40.45	49.81	44.87	43.77	146.63	142.56	32.8	29.95
B4GALT4-AS1	NR_046574	0	0	0	0	0	0	0	0	0	0	0	0	0	0	0	0	0	0	0	0	0	0	0	0	0	0	0	0	0	0	0	0	0	0	0	0	0
B4GALT5	NM_004776	51.79	35.09	39.38	63.54	102.44	112.27	18.61	17.69	28.92	36.05	26.48	49.08	35.92	69.19	46.17	26.47	28.79	73.73	69.22	43.24	32.02	35.83	37.9	33.29	39.48	31.22	29.56	41.8	41.3	47.66	48.26	44.89	47.39	44.4	46.25	24.1	25.98
B4GALT6	NM_001330570,NM_004775	2	1.32	1.4	0.12	0.3	0.06	0.03	0.13	0.07	1.55	0.81	2.38	1.39	0.69	0.15	0.44	0.15	5.24	9.49	3.71	4.02	0.47	0.53	2.29	2.37	1.82	2.25	3.73	3.48	6.35	7.43	4.38	6.28	0.26	0.4	0.72	0.65
B4GALT7	NM_007255	25.09	32.38	34.58	43.42	52.41	56.12	13.76	12.07	11.16	32.43	36.66	35.47	29.29	68.7	62.56	19.76	20.58	23.24	22.81	43.66	42.02	17.59	21.33	24.65	24.79	24.71	38.7	40.45	31.31	43.01	33.98	27.06	28.04	40.03	41.94	17.67	17.59
B4GAT1	NM_006876	30.03	48.38	48.1	26.5	36.84	35.79	7.55	10.43	6.35	10.12	10.31	42.99	37.44	24.74	15.54	8.19	10.2	34.56	39.82	55.1	37.01	7.68	7.44	29.81	28.58	31.83	45.39	30.05	35.44	36.87	41.57	45.01	41.33	28.08	25.59	15.63	14.4
B9D1	NM_001243473,NM_001321214,NM_001321215,NM_001321216,NM_001321217,NM_001321218,NM_001321219,NM_001330149,NM_001368769,NM_015681	20.13	23.3	20.42	9.55	9.09	7.85	3.29	4.67	3.69	35.86	51.93	19.34	16.71	9.77	6.92	1.8	3.36	39.85	33.54	19.2	17.35	1.68	1.13	13.49	17.3	13.5	17.92	15.11	15.35	19.37	13.98	17.14	16.85	10.05	6.73	3.42	2.84
B9D2	NM_030578	4.62	6.43	7.08	6.45	4.49	7.04	4.78	2.55	3.77	2.32	4.2	6.15	5.8	3.22	2.07	2.14	3.37	5.63	5.44	6.01	5.42	10.27	9.35	4.68	5.15	4.25	4.23	5.85	5.67	4.6	4.22	5.2	5.82	3.39	4.14	3.93	3.37
BAALC	NM_001024372,NM_001364874,NM_024812	0	0	0	0	0	0	0	0	0	0	0	0	0	0.05	0	0.05	0.19	1.33	0.4	0.15	0	0.16	0	0	0	0	0.03	0	0	0.04	0.15	0.08	0	0.06	0.08	0.05	0
BAALC-AS1	NR_109954	0.16	0.12	0.7	0.31	0.17	0.16	0	0.13	0	0	0	0	0	0	0	0	0	0.34	0.37	0	0	0.15	0.16	0	0	0.14	0	0	0	0	0.49	0	0	0	0	0	0.15
BAALC-AS2	NR_027071	0	0	0	0	0	0	0	0	0	0	0	0	0	0	0	0	0	0	0	0	0.25	0	0	0	0	0	0	0	0	0	0	0	0	0	0	0	0
BAAT	NM_001127610,NM_001374715,NM_001701	0	0.06	0.07	0	0.03	0	0	0.02	0	0.04	0	0.11	0.05	0	0	0	0	0.12	0	0.39	0.71	0.44	0.99	0.1	0.1	0.03	0.07	0	0.17	0.1	0.12	0.15	0.09	0.05	0	0.07	0.08
BABAM1	NM_001033549,NM_001288756,NM_001288757,NM_014173	151.85	175.69	198.11	149.31	123.07	123.45	144.79	120.85	123.29	126.05	147.35	203.59	208.89	172.72	142.94	125.21	118.05	154.51	165.56	169.16	190.95	139.21	158.65	180.73	184.88	167.76	197.01	168.44	163.87	180.9	146.75	164.24	161.42	172.99	164.54	144.7	138.84
BABAM2	NM_001261840,NM_001329112,NM_001329113,NM_001329114,NM_001329115,NM_004899,NM_199191,NM_199192,NM_199193,NM_199194,NR_137437,NR_137438,NR_137439,NR_137440	49.19	24.77	29.55	24.16	30.24	22.64	13.97	14.56	12	21.4	30.06	43.49	40.22	22.95	25.37	17.74	20.73	34.4	25.29	44.66	41.93	41.45	45.74	36	38.54	30.99	31.71	42.97	42.22	32.22	74.69	44.94	44.43	26.95	26.4	18.39	20.19
BABAM2-AS1	NR_028308	0.06	0.05	0.33	0	0.13	0	0	0.05	0.04	0.28	0	0	0	0.16	0	0	0	0	0	0.05	0.12	0.3	0.5	0.05	0.06	0.38	0.05	0.06	0.12	0.36	0.09	0	0.06	0.06	0	0	0.11
BACE1	NM_001207048,NM_001207049,NM_012104,NM_138971,NM_138972,NM_138973	8.25	4.24	3.58	0.45	0.66	0.61	0.68	0.24	0.38	4.2	5.39	1.78	2.7	0.07	0.03	0.21	0.25	4.94	3.59	5.06	3.44	0.35	0.65	4.8	6.34	4.36	3.39	4.93	9.37	5.42	3.62	6.09	6.22	0.45	0.52	1.44	0.58
BACE1-AS	NR_037803	1.88	1.63	1.44	1.05	0.57	1.72	0.9	0.11	0.3	0.63	2.14	1.9	1.23	0.19	0.22	0.78	0.2	5.18	7.28	0.97	1.02	0.65	0.28	0.95	1.26	0.86	1.37	0.88	2.08	1.95	2.29	2.67	2.34	0.64	0.51	1.01	0.38
BACE2	NM_012105,NM_138991,NM_138992	0.76	1.02	0.71	8.6	3.7	4.17	9.1	7.47	5.88	1.85	1.76	0.38	0.73	2.46	4.6	5.13	5.07	5.05	4.95	0.2	1.91	0.76	3.32	5.71	6.92	7.2	3.73	0.97	1.44	6.9	15.73	0.4	0.18	2.87	1.62	2.74	2.12
BACH1	NM_001186,NM_206866,NR_027655	8.62	4.23	4.36	9.45	9.81	9.56	7.99	8.32	5.64	15.2	11.16	8.16	10.72	12.45	19.29	11.86	18.23	15.88	14.01	9.28	9.65	13.77	22.86	6.5	7.03	7.41	7.27	11	9.94	11.42	16.19	11.01	11.72	9.48	10.79	10.5	9.92
BACH1-IT2	NR_046564	0.14	0.11	0.12	0	0	0	0	0	0	0	0	0	0	0.19	0	0	0	0	0	0	0	0	0.14	0	0	0	0	0	0	0	0	0	0	0	0	0	0
BACH1-IT3	NR_146594	0	0	0	0	0	0	0	0	0	0	0	0	0	0	0	0	0	0	0	0	0	0	0	0	0	0	0	0	0	0	0	0	0	0	0	0	0
BACH2	NM_001170794,NM_021813	1.27	0.71	0.7	0.65	0.89	0.65	0.08	0.13	0.14	0.58	0.47	1.27	4.29	0.37	0.9	0.5	0.93	2.68	1.03	1.36	0.79	0.46	1.31	0.83	1.11	0.96	0.67	2.52	1.34	1.5	2.76	1.24	1.5	0.38	0.32	1.05	0.47
BAD	NM_004322,NM_032989	198.37	251.23	279.4	195.41	161.43	220.43	60.75	56.49	53.13	26.86	24.3	162.4	166.15	165.31	128.5	63.9	52.19	33.15	42.63	269.67	264.07	108.8	118.77	301.25	253.26	246.81	375.99	232.95	228.31	281.82	113.54	128.26	123.73	196.51	176.82	98.74	90.24
BAG1	NM_001172415,NM_001349286,NM_001349299,NM_004323	29.59	23.19	30.72	10.21	15.07	10.27	11.01	18.49	12.6	10.1	12.6	29.13	29.7	16.94	13.19	21.43	19.73	17.27	15.95	34.15	43.89	30.65	33.27	39.59	34.84	31.52	41.48	23.84	28.77	32.36	28.38	26.56	22.54	14.87	13.82	27.56	24.81
BAG2	NM_004282	7.82	8.21	8.26	2.91	2.8	2.25	0.19	0.78	0.26	4.72	0.92	12.8	11.27	6.04	5.11	1.17	1.9	5.53	6.09	7.95	6.91	0.4	0.75	5.49	5.61	5.15	6.45	7.79	7.36	10.77	10.79	16.38	17.54	3.25	3.26	3.76	3.09
BAG3	NM_004281	65.62	59.01	69.97	87.69	67.61	70.84	40.1	34.27	31.45	21.64	15.82	65.07	65.06	109.49	96.93	58.86	58	20.5	24.97	89.1	97.22	70	88.73	85.24	80	80.23	92	88.4	77.42	88.31	140.95	85.69	85.9	77.7	80.46	90.03	88.25
BAG4	NM_001204878,NM_004874	9.79	6.21	6.22	7.95	9.77	10.35	1.28	1.73	1.36	11.84	7.81	13.44	11.33	9.85	8.01	2.65	3.46	12.13	15.9	5.59	6.77	2.57	3.55	6.48	8.66	6.33	5.78	6.33	8.2	9.81	11.9	16.92	14.73	9.37	9.6	4.44	3.8
BAG5	NM_001015048,NM_001015049,NM_004873	15.65	12.47	15.2	15.48	16.19	13.63	10.87	10.66	11.38	18.58	8.94	20.98	24.39	24.2	24.69	16.81	23.03	20.16	16.13	13.9	16.47	20.03	21.61	13.15	15.11	13.38	13.81	16.28	16.53	16.47	24.65	29.67	28.88	19.2	24.64	16.48	18.29
BAG6	NM_001098534_7,NM_001199697_3,NM_001199698_2,NM_004639_3,NM_080702_2,NM_080703_6	131.1	111.9	133.25	122.08	99.81	114.72	132.28	116.26	116.98	141.23	135.9	148.69	144.86	134.02	132.19	156.28	150.9	159.16	161.79	119.21	128.59	252.89	265.86	142.26	136.78	131.28	139.75	95.44	94.54	109.12	121.95	146.31	145.39	152.93	150.42	152.83	158.9
BAGE	NM_001187_2	0	0	0	0.38	0	0	0.14	0	0	0	0	0	0	0	0	0	0	0	0	0.1	0	0	0	0	0.11	0	0	0	0	0	0	0	0	0	0	0	0
BAGE2	NM_182482	0	0.31	0.14	0.04	0.14	0	0	0	0	0	0	0	0	0	0	0	0	0	0	0	0	0	0	0	0.05	0.02	0	0	0.23	0	0	0.03	0	0	0	0	0
BAGE3	NM_182481	0	0.31	0.14	0.04	0.14	0	0	0	0	0	0	0	0	0	0	0	0	0	0	0	0	0	0	0	0.05	0.02	0	0	0.23	0	0	0.03	0	0	0	0	0
BAGE4	NM_181704	0.11	0.22	0	0	0	0	0.1	0.05	0.04	0.18	0	0	0	0	0	0	0.16	0	0	0	0	0	0	0.05	0	0	0.05	0	0.15	0.2	0	0	0	0	0	0.09	0
BAHCC1	NM_001291324	0.06	0.11	0.18	0.23	0.19	0.67	0.06	0.06	0.04	0.22	0.18	0	0.06	0.02	0.07	0.01	0.06	0.49	11.23	0.02	0	0.01	0.01	0.04	0.07	0.05	0.07	0.03	0.08	0.13	0	0	0.04	0.08	0.03	0.02	0.02
BAHD1	NM_001301132,NM_014952,NR_125372	38.34	25.06	33.39	46.84	43.52	45.8	12.25	14.53	14.82	16.15	17.07	38.36	34.8	44.85	40.91	19.59	25.77	28.68	42.96	25.74	25.64	13.4	11.71	50.9	49.07	46.58	45.59	33.29	25.19	37.07	27.12	47.08	34.59	42.1	40.3	29.53	26.28
BAIAP2	NM_001144888,NM_006340,NM_017450,NM_017451	94.83	94.35	97.74	14.55	21	18.12	48.04	59.13	38.61	9.81	15.75	86.3	60.76	41.05	30.92	85.78	58.54	8.91	9.12	113.54	89.27	88.48	77.1	137.7	115.39	125.8	132.59	103.12	78.23	106.51	103.58	76.83	79.81	43.17	42.97	92.67	91.76
BAIAP2-DT	NR_026857	9.09	10.43	9.59	1.79	2.17	2.06	1.89	1.48	1.37	1.62	1.4	8.95	7.1	1.99	1.4	1	2.78	4.19	6.05	12.92	12.34	2.42	2.55	8.72	8.8	8.98	10	10.18	7.45	8.99	12.4	8.55	6.9	1.69	1.8	1.83	1.82
BAIAP2L1	NM_018842	64.08	44.43	46.64	51.9	58.62	57.5	6.29	8.36	5.3	30.97	41.41	39.2	40.26	39.99	35.31	14.22	14.66	24.46	23.68	35.47	41.52	9.84	12.82	58.23	72.13	51.37	45.92	41.14	50.9	50.17	38.55	47.66	45.31	39.2	41.7	17.6	18.88
BAIAP2L2	NM_025045	1.73	0.72	0.89	0.82	0.81	0.39	1	2.34	1.4	1.06	0.78	0.9	0	0.19	0.22	0.39	0.13	4.08	2.19	0.33	0.13	0.52	0.09	1.56	1.39	1.49	1.7	0.98	1.87	3.54	0	1.75	1.49	0.92	1.35	1.84	1.67
BAIAP3	NM_001199096,NM_001199097,NM_001199098,NM_001199099,NM_001286464,NM_003933	2.8	1.79	2.92	0.81	1.7	1.69	1	3.46	2.4	2.64	2.23	0.45	0.34	0.56	0.51	2.06	1.65	1.78	3.85	1.94	2.31	1.47	0.92	2.39	3.34	1.98	3.01	1.21	1.36	1.91	1.24	0.48	0.42	1.88	1.33	1.46	2.12
BAK1	NM_001188	54.89	71.1	78.15	44.48	47.76	44.13	9.92	14.75	9.43	134.02	164.52	71.17	87.03	32.33	51.67	9.77	20.99	60.56	61.7	81.07	91.86	12.35	21.22	68.8	69.23	62.77	76.26	91.13	85.48	113.17	65.88	78.22	91.87	40.87	37.77	19.48	16.73
BAMBI	NM_012342	28.32	28.27	29.7	2.65	3.83	1.82	0.78	2.01	0.78	27.26	46.38	31.21	18.34	2.58	3.24	3.46	4.3	54.98	36.34	16.69	14.67	2.54	13.06	25.03	23.43	25.68	18.11	39.43	28.42	35.71	23.5	30.53	29.35	3.44	2.93	16.84	14.47
BANCR	NR_047671	0	0.13	0	0	0	0	0	0	0	0.82	0	0	0	0	0	0	0	2.99	0	0	0	0	0	0	0.16	0	0.15	0	0	0	0	0	0.19	0	0	0	0
BANF1	NM_001143985,NM_003860	180.13	303.54	383.95	225.86	176.91	207.05	108.79	99.65	101.04	457.36	525.41	306.19	295.82	183.27	146.1	120.39	104.78	610.67	579.32	218.48	206.33	163	157.4	142.16	165.8	147.26	177.49	224.23	298.08	293.53	227.85	300.9	331.35	182.75	184.49	157.32	150.38
BANF2	NM_001014977,NM_001159495,NM_178477	0	0	0	0	0	0	0	0	0	0	1.11	0	0	0	0	0	0.64	0	0	0	0	0	0	0	0.4	0	0	0	0	0	0	0	0	0	0	0	0
BANK1	NM_001083907,NM_001127507,NM_017935	0.91	1	0.49	0.85	0.68	0.74	0.11	0.17	0.21	0	0	2.29	2.04	3.11	3.18	0.51	0.97	0.98	0.36	9.79	5.53	0.42	0.51	0.87	0.87	0.78	1.11	5.06	1.53	3.38	25.98	4.3	3.63	2.04	2.18	1.05	0.89
BANP	NM_001173539,NM_001173540,NM_001173541,NM_001173542,NM_001173543,NM_017869,NM_079837	13.8	14.06	16.97	16.28	14.41	16.59	17.46	19.37	20.31	10.68	11.4	11.22	10.37	15	16.78	26.6	20.87	11.56	13.54	12.53	15.01	45.77	39.13	14.59	14.85	15.38	13.7	10.77	10.58	14.7	12.42	14.11	13.56	18.96	18.24	20.13	23.15
BAP1	NM_004656	52.86	60.4	63.87	39.9	34.53	36.52	31.08	29.98	27.33	37.02	38.78	75.58	72.56	45.35	43.91	31.33	37.28	55.92	51.17	66.23	69.46	48.99	48.91	53.42	56.29	52.72	61.07	52.8	47.17	56.26	57.03	76.05	73.89	36.42	35.14	32.48	33.12
BARD1	NM_000465,NM_001282543,NM_001282545,NM_001282548,NM_001282549,NR_104212,NR_104215,NR_104216	2.97	2.56	2.63	3.03	1.73	1.84	0.44	0.81	0.35	25.58	25.72	4.6	4.56	2.42	1.94	0.82	0.77	8.27	9.47	1.81	2.11	0.15	0.31	1.68	1.9	1.73	1.49	2.04	3.34	3.24	5.18	5.85	6.06	1.49	1.88	2.05	1.35
BARHL1	NM_020064	0	0	0	0	0	0	0	0	0	0	0.14	0	0	0	0	0	0	0.11	0.12	0	0	0	0	0	0	0	0	0	0	0	0	0	0	0	0	0	0
BARHL2	NM_020063	0	0	0	0	0	0	0	0	0	0.97	0.25	0	0	0	0	0	0	0	0.22	0	0	0	0	0	0	0	0	0	0	0	0	0	0	0	0	0	0
BARX1	NM_021570	0.2	0	0.12	0.06	0	0	0	0	0	21.63	11.88	0	0	0	0	0	0	2.94	47.24	0	0	0.06	0	0	0.06	0	0	0	0.07	0.16	0	0	0	0	0	0	0
BARX1-DT	NR_144455	0	0	0	0	0	0	0	0	0	0	0	0	0	0	0	0	0	0	0.16	0	0	0	0	0	0	0	0	0	0	0	0	0	0	0	0	0	0
BARX2	NM_003658	2.88	2	3.04	0.35	0.38	0.3	0.87	1.15	0.87	0.48	0	5	3.93	0.42	0.33	1.41	1.18	0	0	4.79	7.44	2.28	2.04	2.64	2.59	1.88	2.16	2.79	2.66	4.41	3.26	2.6	2.41	0.43	0.7	1.17	1.86
BASP1	NM_001271606,NM_006317	253.81	225.07	297	169.18	124.21	125.43	477.22	437.5	488.52	83.3	82.63	279.45	232.1	201.56	187.16	537.28	478.44	118.57	80.6	144.32	153.5	808.96	628.3	337.22	307.43	407.95	325.32	183.92	230.11	282.93	140.47	257.42	267.5	239.9	274.2	386.27	457.51
BASP1-AS1	NR_027253	0	0.07	0.08	0.05	0.03	0	0.02	0.07	0.04	0.13	0	0	0.05	0	0	0	0	0.18	0.07	0	0	0	0.03	0.08	0.05	0.1	0	0	0.03	0	0	0.06	0	0	0	0.07	0.08
BASP1P1	NR_033774	0	0	0	0	0	0	0	0	0	0	0	0	0	0	0	0	0	0	0	0	0	0	0	0	0	0	0	0	0	0	0	0	0	0	0	0	0
BATF	NM_006399	0.59	0.72	0.53	0.23	0.38	0.58	2.74	1.24	1.59	0	0	0.96	0.87	0.17	1.36	1.9	5.54	0	0	2.9	0.79	15.8	8.04	1.37	0.67	1.96	1.21	1.68	0.98	4.75	2.02	0.78	0.26	0.67	0.75	4.73	4.14
BATF2	NM_001300807,NM_001300808,NM_138456	0.09	0.15	0.18	0.29	0.32	0.41	0.11	0	0.04	0.66	0.2	0.1	0.27	1.61	37.45	0.07	6.3	2.58	0.35	0.72	0.05	0.14	0.2	0.09	0.13	0.26	0.36	1.43	1.9	0.8	0.53	0.27	0.4	0.42	0.06	0.16	0
BATF3	NM_018664	1.85	1.71	2.36	0.39	0.99	1.56	0	0	0.1	14.14	13.66	2.67	2.43	0.18	0	0.38	0.58	5.66	4.05	3.58	4.64	0.13	2.06	1.41	2.98	1.69	1.35	4.45	2.18	4	2.66	1.9	3.02	1.13	1.35	0.33	0.62
BAX	NM_001291428,NM_001291429,NM_001291430,NM_001291431,NM_004324,NM_138761,NM_138763,NM_138764,NR_027882	312.42	409.96	422.03	327.63	212.1	199.51	133.74	171.09	163.17	372.59	311.01	492.38	313.65	291.46	175.56	173.87	129.19	522.36	417.9	366.51	320.06	180.76	159.64	310.39	381	280.8	348.66	304.28	419.39	379.96	291.35	508.41	456.56	295.98	297.34	278.67	277.32
BAZ1A	NM_013448,NM_182648	11.64	7.59	9.68	22.21	21.13	22.87	16.44	17.37	15.51	11.99	10.56	15.42	16.18	22.05	25.55	22.35	34.46	9.34	24	9.5	10.63	26.42	31.66	9.83	10.76	11.66	8.84	10.8	9.8	12.23	18.76	22.85	20.88	18.86	20.31	25.44	25.95
BAZ1B	NM_001370402,NM_032408	37.25	31.98	35.33	45.45	31.68	36.89	15.13	12.16	11.85	44.23	47.45	58.19	53.62	34.99	32.53	18.36	19.02	42.54	46.9	30.82	33.9	25.86	30.89	24.89	30.04	22.56	23.08	29.59	37.72	31.35	47.75	65.84	64.6	33.92	35.73	27.15	25.98
BAZ2A	NM_001300905,NM_001351156,NM_013449	52.95	30.48	38.3	55.05	59.11	52.11	44.55	48.48	47.38	29.06	29.98	45.35	37.61	50.44	56.47	61.08	62.2	47.09	35.55	44.81	53.61	81.75	90.97	49.66	44.48	59.08	53.84	29.24	38.19	37.63	43.61	55.77	53.04	65.95	70.4	68.73	72
BAZ2B	NM_001289975,NM_001329857,NM_001329858,NM_013450,NR_110586	1.28	0.9	1.32	3.74	4.43	3.9	2.37	2.67	2.9	1.79	2.11	2.29	2.83	5.49	6.7	4.16	3.86	7.21	10	3.14	3.56	4.81	6.11	1.46	1.36	1.9	1.52	3.79	2.26	3.6	7.2	3.12	3.03	3.25	3.48	4.75	4.04
BBC3	NM_001127240,NM_001127241,NM_001127242,NM_014417	7.89	11.03	9.05	30.07	19.91	23.25	21.01	30.03	28.02	204.36	166.78	10.91	3.62	11.19	14.25	27.04	15.6	65.43	36.91	13.98	9.03	75.91	44.56	18.83	16.75	14.49	19.98	14.24	27.47	18.49	6.02	12.34	13.09	44.28	44.74	37.59	39.93
BBIP1	NM_001195304,NM_001195305,NM_001195306,NM_001195307,NM_001243783	8.05	7.8	8.12	7.65	5.39	5.73	3.22	2.24	2.14	3.73	3.04	7.93	8.04	6.84	5.04	2.08	3.1	8.97	12.18	8.84	8.87	3.25	5.82	6.36	6.55	7.43	5.86	7.56	7.01	6.68	10.73	8.89	7.9	5.69	5.49	3.08	4.2
BBOF1	NM_025057	0.74	0.44	0.46	1.57	1.31	1.15	0.09	0.1	0.09	0	0.04	1.26	1.32	1.54	0.94	0.31	0.17	0.13	0.35	0.83	0.61	0.67	0.54	0.48	0.88	0.36	0.57	0.92	0.94	0.81	1	0.98	1.16	1.18	1.24	0.25	0.39
BBOX1	NM_001376258,NM_001376259,NM_001376260,NM_001376261,NM_003986	0	0	0	0	0	0	0.12	0.09	0.11	0	0	0	0.1	0.26	0.18	1.73	0.08	0	0	0	0	0	0	0.05	0	0	0.05	0	0	0.13	0.16	0	0	0.05	0	0.04	0
BBOX1-AS1	NR_125766,NR_125767,NR_125768	0.68	1.04	2.04	0.22	0.47	0.56	0.45	0.09	0.25	2.33	0.91	1.12	1.05	1.14	0.56	0.17	0.17	2.68	1.07	0.52	0.54	0	0.24	2.35	0.86	0.84	1.98	4.04	2.36	3.43	1.58	0.88	0.74	0.43	0.14	0.38	0.32
BBS1	NM_024649	12	9.11	10.07	3.03	3.73	2.87	1.32	1.61	1.49	3.46	4.46	13	9.95	3.37	2.49	2.21	2.21	11.32	10.23	18.4	17.24	3.4	5.52	9.25	9.71	8.28	11.01	10.88	9.25	14.17	18.6	13.5	11.16	2.95	2.57	3.22	3.43
BBS10	NM_024685	3.61	2.14	2.81	2.57	3.27	1.66	0.39	0.36	0.43	0.82	0.17	4.37	4.59	2.23	1.96	0.45	1.47	7.12	6.84	3.08	2.51	0.84	0.49	2.28	2.33	1.3	1.68	3.54	4.67	3.97	8.34	5.52	6.97	1.85	1.83	1.41	1
BBS12	NM_001178007,NM_152618	1.51	1.22	1.28	2.4	2.05	2.03	0.39	0.35	0.45	1	0.43	1.67	2.01	1.8	1.47	0.55	1.2	2.2	2.28	1.55	1.84	0.51	0.67	1.55	1.41	1.31	1.08	1.64	1.06	1.65	4.25	1.59	2.22	1.7	1.99	0.95	0.89
BBS2	NM_031885	18.86	14.51	13.12	18.94	20.75	17.26	6.64	8.73	6.99	19.2	20.97	15.61	12.99	15.41	15.04	10.89	11.97	20.27	21.19	21.41	19.17	14.57	10.14	16.89	19.71	17.94	17.59	22.65	18.35	24.01	23.97	14.89	14.84	17.05	16.68	12.07	12.42
BBS4	NM_001252678,NM_001320665,NM_033028,NR_045565,NR_045566	18.05	11.42	11.6	9.72	9.59	9.7	3.2	2.46	2.22	23.76	24.89	12.41	10.52	7.07	4.21	3.6	3.3	34.74	65.53	13.14	10.87	4.8	7.61	14.12	19.22	12.35	9.6	9.82	10.64	11.74	11.93	14.87	13.38	7.85	8.16	5.22	5.22
BBS5	NM_152384	3.44	4.68	4.3	1.78	1.76	1.04	0.29	0.38	0.33	0.84	0.99	6.91	6.67	1.64	0.58	0.39	0.56	1.13	0.48	5.29	4.12	0.29	0.25	3.12	2.93	3.92	4.65	3.65	5.58	4.15	5.44	8.49	7.61	1.36	1.26	1.46	1.02
BBS7	NM_018190,NM_176824	10.77	9.03	8.17	5.23	5.26	4.48	1.05	1.29	0.75	8.72	5.7	12.05	15.01	6.43	5.08	1.97	2.73	15.54	14.26	10.29	8.81	1.59	2.34	7.18	10.34	7.45	5.11	18.14	15.97	19.28	16.24	14.38	14.81	4.26	4.77	3.08	2.85
BBS9	NM_001033604,NM_001033605,NM_001348036,NM_001348037,NM_001348038,NM_001348039,NM_001348040,NM_001348041,NM_001348042,NM_001348043,NM_001348044,NM_001348045,NM_001348046,NM_001362679,NM_014451,NM_198428,NR_145411,NR_145412,NR_145413	31.02	28.8	26.86	9.47	9.81	8.93	1.12	1.61	1.14	6.6	3.29	29.91	23.77	7.55	6.82	3.57	6	44.39	26.57	24.43	28.07	2.55	3.47	25.6	28.45	21.72	25.12	20.08	37.77	26.83	21.35	29.89	30.88	10.58	10.63	6.39	6.07
BBX	NM_001142568,NM_001276286,NM_020235	10.67	7.78	9.7	21.86	24.86	21.99	6.14	10.11	9.11	11.45	8.32	14.79	13.09	20.81	25.19	9.35	14.22	17.64	25.17	15.78	19.81	6.69	7.46	8.98	8.98	11.02	12.1	16.26	12.91	17.29	33.07	20.05	21.04	22.09	23.21	15.07	13.84
BCAM	NM_001013257,NM_005581	58.49	43.91	57.84	7.4	32.09	13.05	3.26	10.39	5.47	8.79	10.49	26.4	12.39	21.82	8.71	19.01	10.44	95.05	39.57	110.26	136.82	87.92	47.44	85.77	78.35	93.85	91.64	60.22	46.24	69.34	85.14	27.91	20.92	20.31	19.14	21.92	24.63
BCAN	NM_021948,NM_198427	0.25	0.35	0.56	0	0	0	0.03	0	0.03	0.93	0.52	0.11	0.05	0	0	0	0	2.41	0.52	0.16	0.08	0.03	0.04	0.1	0.12	0.1	0.17	0.4	0.47	0.52	0.09	0.28	0.45	0	0	0	0.03
BCAP29	NM_001008405,NM_001363482_2,NM_001363483_2,NM_001371353,NM_001371354,NM_001371355_2,NM_001371356_2,NM_001371357_2,NM_018844_2,NR_027830,NR_163926,NR_163927,NR_163928,NR_163929,NR_163930,NR_163931,NR_163932,NR_163933_2,NR_163934,NR_163935,NR_163936,NR_163937,NR_163938	5.91	6.23	7.31	19.88	18.53	16.89	20.99	13.3	15.29	6.74	4.53	12.47	15.17	28.42	28.23	28.31	37.58	6.71	6.16	9.96	8.19	29.12	21.35	5.64	6.7	7.01	6.11	15.05	16	17.75	22.03	15.08	17.12	13.08	18.59	17.64	19.75
BCAP31	NM_001139441,NM_001139457,NM_001256447,NM_005745	292.13	264.34	321.43	358.91	371.35	378.57	233.31	259.59	248.99	274.42	370.9	272.11	561.72	408.99	676.16	340.32	691.56	207.79	164.38	328.33	320.48	417.6	404.1	341.16	307.18	351.95	356.07	397.1	336.25	388.38	332.02	280.3	267.42	392.65	405.13	291.31	296.85
BCAR1	NM_001170714_2,NM_001170715_2,NM_001170716_2,NM_001170717_2,NM_001170718_2,NM_001170719_2,NM_001170720_2,NM_001170721,NM_014567	56.66	61.74	67.21	38.12	35.14	40.41	88.99	81.09	74.33	13.02	12.36	55.37	55.57	62.11	54.01	107.26	87.65	73.66	26.11	105.5	94	95.98	103.13	92.63	69.56	75.56	103.46	74.46	73.94	73.39	55.39	51.26	57.35	74.22	65.83	109.66	123.92
BCAR3	NM_001261408,NM_001261409,NM_001261410,NM_001308251,NM_003567	24.17	21.69	20.28	141.76	69.75	97.98	31.52	25.65	31.23	4.14	3.22	27.5	40.22	69.74	67.48	18.93	15.15	6.36	11.98	42.85	27.95	16.37	32.7	23.63	28.62	27.58	23.94	58.26	45.82	40.67	44.72	32.24	36.88	81.48	87.98	19.4	17.41
BCAR3-AS1	NR_034091	0.13	0	0	0.18	0	0.06	0	0.05	0.05	0	0	0.13	0	0	0	0	0	0	0	0	0	0	0.13	0.06	0	0	0.05	0	0	0	0	0	0.14	0	0.08	0	0
BCAR4	NR_024049,NR_024050,NR_131216,NR_131217,NR_131222	31.82	6.21	16.77	223.39	234.76	321.28	359.56	194.59	263.52	0.96	0	4.88	1.96	219.57	289.64	246.49	369.73	0	0	17.6	45.89	661.11	725.85	105.63	62.48	144.74	81.4	6.83	3.61	29.75	7.19	7.57	3.31	181.49	204.06	220.39	287.57
BCAS1	NM_001316361,NM_001323347,NM_001366295,NM_001366296,NM_001366297,NM_001366298,NM_003657	2.02	0.27	0.46	0.42	0.21	0.2	0.15	0.26	0.15	0	0.19	0.17	0.52	0.12	0.14	0.05	0.29	0.2	0.07	0.29	0.13	0.12	0.12	1.43	3.19	1.02	0.94	0.42	0.91	3.27	0.05	0.09	0	0.24	0.25	0.13	0.06
BCAS2	NM_005872	55.46	39.5	41.81	51.89	48.34	38.04	26.14	38.66	32.82	71.02	46.36	66.6	73.52	60.82	55.8	44.15	66.74	57.19	62.61	47.46	42.07	38.96	52.44	48	51.8	50.12	41.37	47.62	45.47	55.69	69.5	92.5	87.17	76.67	83.29	68.74	69.31
BCAS3	NM_001099432,NM_001320470,NM_001330413,NM_001330414,NM_001353144,NM_001353145,NM_001353146,NM_017679	8.9	4.27	6.82	13.95	18.09	17.97	20.43	26.14	25.62	6.49	8.32	7.16	7.56	18.78	18.85	37.98	30.1	14.15	13.65	9.48	10.1	57.32	33.23	14.77	10.86	13.53	11.59	9.61	5.96	13.51	12.51	7.99	6.27	25.26	22.88	26.62	30.53
BCAS4	NM_001010974,NM_017843,NM_198799	27.93	26.81	26.57	2.32	3.38	1.98	2	2.2	1.15	45.43	36.79	23.78	19.8	1.42	0.87	1.2	1.62	50.87	33.45	57.49	21.61	5.23	2.58	21.36	28.11	17.35	23.23	28.14	34.88	25.02	25.35	22.21	21.64	2.37	2.29	2.79	2.78
BCAT1	NM_001178091,NM_001178092,NM_001178093,NM_001178094,NM_005504	102.47	61.36	63.25	7.59	9.23	5.68	2.68	5.83	2.87	21.35	16.46	174.94	173.85	7.18	11.95	16.78	34.76	53.25	55.97	46.47	33.81	3.85	7.93	26.81	34.75	25.12	44.51	56.28	90.42	47.9	53.73	103.23	116.53	12.09	10.85	42.64	32.32
BCAT2	NM_001164773,NM_001190,NM_001284325	346.81	211.38	244.52	27.86	45.93	26.26	8.31	18.6	9.72	4.77	3.49	154.1	99.08	61.22	27.93	18.35	10.7	53.63	28.78	144.21	218.34	28.5	23.67	292.48	314.32	208.52	243.9	93.34	96.19	114.84	148.92	145.2	139.75	39.81	36.3	32.94	43.74
BCCIP	NM_016567,NM_078468,NM_078469	83.07	80.51	96.2	80.3	63.38	57.89	58.91	59.6	48.85	108.27	101.28	124.6	108.69	82.24	76.91	89.24	95.67	153.03	139.91	79.16	83.49	77.98	78.41	68.7	83.14	81.51	70.91	78.71	98.42	125.16	118.42	139.28	144.72	74.55	73.48	108.28	112.37
BCDIN3D	NM_181708	4.39	5.02	5.04	4.85	4.28	3.91	2.75	2.75	1.9	1.05	1.13	3.71	7.43	2.56	2.71	2.23	3.11	1.11	1.01	4.48	5.89	3.59	3.05	4.58	4.56	4.59	4.38	3.81	4.85	3.64	4.79	4.76	4.99	4.12	5.04	3.32	3.08
BCDIN3D-AS1	NR_027499,NR_027500,NR_027501	0.06	0.07	0.19	0.35	0.33	0.32	0.05	0.05	0	0	0.08	0.12	0.11	0.1	0.1	0.04	0	0.19	0.71	0.06	0.06	0.06	0.03	0.11	0.09	0.16	0.08	0.07	0.06	0.15	0.28	0.13	0.29	0.11	0.15	0.05	0.06
BCHE	NM_000055,NR_137635,NR_137636	0.59	0.31	0.57	0	0.04	0.07	0	0.1	0	0	0	0.08	0	0	0	0	0	2.76	4.15	0.33	1.14	0	0	1.15	0.86	1.21	0.72	0.56	0.79	2.19	0.54	0.21	0.08	0.15	0.36	0.03	0.04
BCKDHA	NM_000709,NM_001164783	31.76	24.34	29.46	31.95	34.14	42.21	24.41	21.89	29.63	41.57	39.33	31.89	31.15	28.52	20.27	30.82	26.13	45.9	46.31	24.97	24.51	35.85	28	32.29	33.06	23.82	28.99	19.85	21.11	24.23	23.76	23.06	29.31	34.47	33.82	19.35	23.68
BCKDHB	NM_000056,NM_001318975,NM_183050,NR_134945	23.63	14.17	14.54	10.69	11.3	8.26	2.67	1.81	2.17	1.72	1.74	16.09	9.06	10.89	16.54	2.77	6.64	29.46	13.68	23.72	27.22	12.44	12.94	17.58	20.59	17.31	16.34	26.48	14.11	28.05	21.77	15.22	14.34	7.65	8.58	4.9	3.75
BCKDK	NM_001122957,NM_001271926,NM_005881	54.91	46.75	52.03	34.08	39.39	35.76	31.7	49.42	44.81	37.43	43.2	44.82	36.43	27.87	28.16	30.57	27.11	61.13	62.85	52.86	50.27	51.45	33.17	50.86	60.58	45.22	51.35	30.05	34.56	35.4	38.08	46.27	45.65	33.05	32.02	31.23	34.87
BCL10	NM_001320715,NM_003921	7.87	6.81	8.26	9.3	7.88	7.13	1.93	2.36	2.85	10.69	8.26	12.23	16.94	11.87	10.02	7	8.35	12.64	11.99	7.48	11.14	5.19	6.32	7.61	8.81	8.96	8.25	13.94	12.45	14.79	14.99	15.33	14.07	10.08	10.21	7.86	7.45
BCL11A	NM_001363864,NM_001365609,NM_018014,NM_022893,NM_138559	0	0	0	0	0	0	0	0	0	1.44	1.49	0	0.03	0	0	0	0	3.25	5.23	0.06	0	0.02	0	0	0.02	0.02	0.03	0	0.17	0.71	0	0	0	0	0	0	0
BCL11B	NM_001282237,NM_001282238,NM_022898,NM_138576	0	0	0	0	0	0	0	0	0	0.59	0.45	0	0.04	0	0	0	0	0.76	1.91	0	0	0	0.01	0	0	0	0	0	0	0	0	0	0	0	0	0	0
BCL2	NM_000633,NM_000657	0.45	0.07	0.09	0.27	0.88	0.26	3.42	3.13	3.88	0.64	0.99	0.44	0	1.78	1.44	4.09	2.68	2.1	1.84	0.15	1.57	22.29	25.45	2.29	1.54	4.68	2.23	0.39	0.07	1.3	0.21	0.27	0.1	2.53	1.57	6.71	7.23
BCL2A1	NM_001114735,NM_004049	0	0	0	0	0	0	0	0.35	0	0	0	0	0	0.4	0	0.63	0	0	0	0	0	0	0.15	0	0	0	0	0	0.3	0	0	0	0	0	0	0.12	0.14
BCL2L1	NM_001191,NM_001317919,NM_001317920,NM_001317921,NM_001322239,NM_001322240,NM_001322242,NM_138578,NR_134257	102.54	117.04	113.45	38.49	44.99	40.06	57.17	64.68	51.89	72.59	98.1	114.89	110.17	48.06	52.46	89.61	94.68	75.56	55.24	315.85	203.6	284.65	255.97	159.43	132.64	157.89	183.98	300.36	225.64	255.12	201.76	122.05	146.24	67.86	63.86	108.2	114.12
BCL2L10	NM_001306168,NM_020396	0.16	0	0.07	0.56	0.44	0	0.18	0.53	0.12	0.12	0.11	0.16	0	0.11	0	0	0	0.87	1.15	0	0.31	0	0	0.86	0.39	0.53	0.21	0.09	0.17	0.8	0	0	0.09	0.44	0.83	0.68	0.31
BCL2L11	NM_001204106,NM_001204107,NM_001204108,NM_001204109,NM_001204110,NM_001204111,NM_001204112,NM_001204113,NM_006538,NM_138621,NM_138622,NM_138623,NM_138624,NM_138625,NM_138626,NM_138627,NM_207002,NM_207003	2.37	2.43	3.31	3.7	4.33	4.27	3.03	4.07	3.81	21.74	15.24	3.39	3.08	3.74	3.43	9.63	7.49	8.82	12.15	1.88	2.43	25.07	18.8	3.23	2.33	3.73	2.94	1.97	2.01	2.63	3.44	3.36	3.7	2.76	3.14	9.04	10.26
BCL2L12	NM_001040668,NM_001282516,NM_001282517,NM_001282519,NM_001282520,NM_001282521,NM_138639,NR_104200,NR_104201,NR_104202,NR_104203,NR_104204,NR_104205	70.04	95.87	104.21	45	28.6	34.78	30.98	37.67	29.94	43.42	50.28	82.13	73.29	38.73	29.59	44.71	36.83	85.16	73.46	53.07	52.32	44.78	41.84	66.08	71.39	53.68	59.36	43.4	71.95	51.12	33.74	75.01	76.71	42.19	36.76	52.25	51.56
BCL2L13	NM_001270726,NM_001270727,NM_001270728,NM_001270729,NM_001270730,NM_001270731,NM_001270732,NM_001270733,NM_001270734,NM_001270735,NM_001363824,NM_015367,NR_073068,NR_073069	37.09	29.7	31.3	27.77	28.35	26.76	22.55	18.71	21.72	22.05	17.5	37.16	36.53	30.92	30.18	23.79	30.66	28.04	33.66	40.77	46.91	28.55	30.3	28.15	30.95	25.21	31.32	36.76	34.59	35.15	47.8	36.03	35.23	32.05	29.72	28.95	28.88
BCL2L14	NM_001370268_2,NM_001370269_2,NM_030766,NM_138722,NM_138723	0	0	0	0	0	0	0	0	0	1	0	0	0	0	0	0	0	1.46	0.12	0	0	0	0	0	0	0	0	0.1	0	0	0	0	0	0	0	0	0
BCL2L15	NM_001010922	0	0	0	0.02	0.04	0.02	0	0	0	0	0	0.04	0.03	0.03	0	0.03	0	0	0	0.02	0	0	0	0	0	0	0	0.02	0.02	0	0	0.02	0.04	0	0	0	0
BCL2L2	NM_001199839,NM_004050	24	20.88	23.9	21.1	19.69	20.93	13.97	11.36	9.03	8.85	7.83	19.07	23.64	19.88	20.09	10.01	16.43	15.1	21.7	29.24	33.22	21.61	19.62	28.36	26.33	36.83	27.52	42.18	42.59	41.87	36.34	24.74	22.77	16.02	18.34	11.79	10.28
BCL2L2-PABPN1	NM_001199864	4.27	9.41	7.99	2.22	4.5	3.34	10.03	10.09	9.12	0	0	9.06	12.81	3.99	8.73	4.68	6.68	0	0	11.9	19.71	13.17	20.28	13.67	14.77	31.83	20.21	21.5	16.7	24.27	4.38	8.2	4.32	5.36	3.22	7.81	7.92
BCL3	NM_005178	1.95	3.95	4.12	3.01	3.63	3.86	0.85	0.58	1.08	10.31	13.1	2.18	1.24	2.15	1.1	0.38	0.53	2.64	5.07	2.6	2.94	1.66	0.49	2.13	2.24	1.34	2.06	3.4	3.41	2.59	3.47	4.5	3.95	2.62	2.47	1.32	1.26
BCL6	NM_001130845,NM_001134738,NM_001706	7.89	3.81	4.08	13.81	8.74	12.48	5.2	5.68	6.33	7.86	2.5	4.94	5.14	3.08	3.42	5.86	7.3	2.37	3.41	4.58	4.65	21.89	24.71	15	13.15	13.05	7.98	5.73	4.47	9.31	5.76	3.81	3.49	20.65	21.27	8.91	8.5
BCL6B	NM_181844	0.05	0.1	0.1	0.2	0.06	0.05	0	0.02	0.02	1.21	0.14	0.05	0	0	0	0	0	4.64	3.13	0	0.03	0.03	0	0.05	0.37	0.07	0.05	0	0	0.06	0	0.11	0.03	0.07	0	0.02	0.07
BCL7A	NM_001024808_2,NM_020993_2	0.64	1.7	2.13	0.27	0.5	0.44	0.89	0.87	0.89	9.43	9.22	2.27	1.6	0.34	0.37	0.62	0.33	9.74	17.08	0.78	0.41	0.88	0.11	0.85	1.06	0.65	0.74	0.64	0.65	1.58	0.49	3.05	2.2	1.32	0.9	1.8	1.17
BCL7B	NM_001197244,NM_001301061,NM_001707,NR_036682	37.64	42.93	50.73	40.79	33.15	32.87	30.16	29.6	29.34	49.06	56.96	56.16	58.37	52.46	56.39	48.48	56.02	38.96	33.29	71.04	80.84	90.23	98.73	50.79	46.38	47.91	53.82	62.04	66.19	70.19	71.84	53.18	55.48	47.69	44.83	54.73	57.53
BCL7C	NM_001286526,NM_004765	32.27	47.46	52.96	34.2	34.69	36.24	9.53	8.98	8.31	55.71	66.06	43.73	37.55	32.2	29.45	8.95	12.52	49.48	54.7	41.34	39.28	12.1	12.7	33.95	30.28	25.95	37.72	38.02	49.15	42.57	33.72	38.01	39.97	26.08	24.5	13.49	13.44
BCL9	NM_004326	13.77	10.65	11.82	5.58	5.47	4.72	2.59	3.68	3.31	16.93	19.23	19.4	10.47	6.1	4.53	3.55	3.24	36.43	33.58	8.66	10.61	2.33	3.48	11.42	12.18	9.64	9.83	8.15	8.68	9.68	14.14	17.6	16.96	5.44	5.15	4.47	4.22
BCL9L	NM_182557	33.15	24.6	28.87	32.78	32.04	31.49	57.66	53.71	50.8	17.4	18.73	32.47	38.57	37.74	48.71	84.88	72.58	35.19	20.28	42.82	52.12	184.62	179.86	50.69	40.38	52.76	54.89	27.96	34.75	41.38	38.25	37.19	38.37	49.54	48.6	84.52	89.64
BCLAF1	NM_001077440,NM_001077441,NM_001301038,NM_001363659,NM_014739	23.46	17.13	21.32	27.85	19.64	16.65	17.08	16.12	14.49	38.65	34.55	49.91	44.48	49.11	38.21	33.67	34.34	60.14	39	28.15	32.67	31.45	34.97	19.68	18.27	21.63	20.02	23.25	28.87	31.28	54.41	67.41	65.14	30.36	35.76	39.52	38.68
BCLAF3	NM_001367774,NM_198279	2.61	1.05	1.95	1.88	1.85	1.8	0.66	0.87	0.73	2.57	1.5	1.87	2.87	1.19	2.78	1.4	2.3	4	4.19	2.99	2.93	1.88	1.92	1.89	2.94	2.24	1.87	3.07	2.58	3.8	5.03	2.95	3.05	1.68	1.74	1.63	1.59
BCO1	NM_017429	0.16	0.09	0.14	0	0.04	0	0.17	0.54	0.29	0	0	0.16	0.14	0.05	0.13	0.17	0.34	0.25	0.64	0.18	0.08	0.19	0.25	0.1	0.07	0.11	0.03	0.04	0.04	0.24	0.24	0.04	0.13	0.04	0.15	0.03	0.07
BCO2	NM_001037290,NM_001256397,NM_001256398,NM_001256400,NM_031938	0.27	0.3	0.13	0.04	0.04	0.07	0.08	0.19	0.03	0.06	0.2	0.07	0	0.1	0	0.1	0.16	0.08	0.25	0.13	0.18	0.04	0.19	0.26	0.68	0.23	0.03	0	0.19	0.35	0	0.16	0.12	0.17	0	0.11	0.07
BCOR	NM_001123383,NM_001123384,NM_001123385,NM_017745	9.89	6.65	9.45	15.68	9.67	9.56	0.97	1.67	1.05	31.9	34.21	9.39	9.12	6.78	5.67	2.03	1.69	45.84	0.54	6.93	5.71	1.86	1.96	5.71	6.78	5.58	6.06	3.08	6.6	4.78	10.71	0	0	0.5	0.36	0.33	0.12
BCORL1	NM_001184772,NM_021946	16.54	8.88	13.18	12.28	12.11	11.1	15.72	13.6	14.21	1.27	2.17	9.85	14.05	8.59	22.79	20.28	42.37	2.72	5.38	25.74	47.98	76.22	86.72	36.52	27.7	35.19	38.05	12.29	13.42	23	27.09	17.16	16.44	17.25	19.03	22.67	30.39
BCORP1	NR_002923,NR_033732	0	0	0	0	0.06	0	0	0	0	0	0	0	0	0	0	0	0	0	0	0	0	0	0	0	0	0	0	0	0	0	0	0	0	0	0	0	0
BCR	NM_004327,NM_021574	54.16	43.65	54.37	29.94	38.1	33.43	64.84	75.16	55.29	22.03	30.18	57.7	54.42	50.11	56.02	97.49	86.14	46.2	50.59	64.56	71.87	115.6	83.83	80.69	70.31	74.15	86.32	42.58	39.97	59.12	48.41	56.19	53.74	54.03	51.33	89.99	93.05
BCRP2	NR_037566	1.39	1.89	3.01	0.65	0.81	1.33	0.46	0.64	0.49	0.53	0.66	2.02	2.36	0.82	0.72	1.03	0.91	1.73	2.1	1.16	1.56	0.59	0.56	1.59	1.57	1.44	2.49	1.42	1.08	1.76	1.27	2.42	1.76	0.94	0.7	0.92	0.45
BCRP3	NR_024494	0.37	0.5	0.85	0	0.23	0	0.16	0.18	0.12	23.01	34.36	0.87	0.15	0.12	0.54	0.34	0.22	1.19	2.65	0.94	0.35	0.19	0.09	0.9	0.28	0.67	0.34	0.34	0.56	0.41	0.61	0.97	0.59	0.51	0.2	0.63	0.39
BCS1L	NM_001079866,NM_001257342,NM_001257343,NM_001257344,NM_001318836,NM_001320717,NM_001371443,NM_001371444,NM_001371446,NM_001371447,NM_001371448,NM_001371449,NM_001371450,NM_001371451,NM_001371452,NM_001371453,NM_001371454,NM_001371455,NM_001371456,NM_001374085,NM_001374086,NM_004328,NR_163955	40.55	54.56	58.41	26.4	23.39	22.3	14.92	19.3	15.64	29.92	34.19	62.18	52.76	29.11	23.36	19.23	18.74	27.12	26.94	48.1	38.11	23.65	15.59	31.6	32.54	33.45	35.35	34.25	52.9	38.37	50.94	65.99	66.81	23.37	22.01	27.21	23.96
BDH1	NM_004051,NM_203314_2,NM_203315_2	2.27	3.8	2.05	1.58	1.98	1.07	0.82	1.49	0.77	4.46	2.71	2.37	1.22	0.46	0.36	0.56	0.4	11.79	12.88	7.46	6.19	6.63	0.7	6.43	5.89	5.64	0.12	3.7	3.27	4.8	6.45	7.35	7.18	1.52	1.59	2.41	2.33
BDH2	NM_020139	8.99	4.13	5.98	4.83	7.73	5.2	0.05	0.39	0.24	12.93	8.72	3.73	4.48	2	3.32	0.47	0.37	30.03	38.69	8.39	8.99	0.41	1.29	9.63	8.37	9.08	6.2	10.53	7.07	10.55	9.48	8.68	6.44	2.5	2.62	1.21	1.23
BDKRB1	NM_000710	0.93	0.24	0.84	0.61	0.91	1.68	0.64	2.08	2.38	0	0	0	0.43	0.65	0	0.45	0.45	0	0	1.63	1.2	2.04	5.97	6.19	3.16	7.9	6.98	3.49	3	1.9	0.24	0.51	0.34	0.59	0.49	1.68	1.17
BDKRB2	NM_000623	4.24	0.89	3.15	0.96	1.8	2.95	1.96	3.35	4.43	0	0.03	0.53	0.32	0.3	0.5	1.6	1.56	0.19	0.05	10.54	22.23	24.85	51.24	18.42	11.49	19.27	18.66	10.53	7.21	9.47	2.63	1.16	0.8	1.62	1.4	3.76	2.91
BDNF	NM_001143805,NM_001143806,NM_001143807,NM_001143808,NM_001143809,NM_001143810,NM_001143811,NM_001143812,NM_001143813,NM_001143814,NM_001143816,NM_001709,NM_170731,NM_170732,NM_170733,NM_170734,NM_170735	0.17	0.37	0.22	0.58	0.27	0.3	0.76	0.38	0.19	0.66	0.31	2.21	0.45	1.83	1.14	3.07	3.41	6.13	4.59	2.68	1.72	5.79	3.76	0.64	0.68	0.46	1.45	2.09	0.82	3.63	2.74	1.75	1.74	1.43	1.1	2.12	2.38
BDNF-AS	NR_002832,NR_033312,NR_033313,NR_033314,NR_033315	0.12	0	0	0.38	0.26	0.2	0.07	0	0	0.21	0.59	0.27	0.17	0.2	0	0.18	0	0.5	0.54	0.06	0.27	0.14	0.16	0.13	0.3	0.18	0.18	0.26	0.26	0.4	0.31	0.18	0.25	0.18	0	0.35	0.04
BDP1	NM_018429_2	6.52	3.21	3.69	9.89	8.85	8.19	4.99	4.96	4.52	10.3	7.46	9.96	9.67	10.76	9.9	8.65	8.54	8.5	10.27	6.28	6.49	5.02	5.41	2.97	3.49	3.22	4.72	5.65	4.6	5.71	12.76	15.2	16.18	8.52	9.32	9.04	9.17
BEAN1	NM_001136106,NM_001178020,NM_001197224,NM_001197225	9.24	3.5	5.41	31.8	53.32	58.79	0.49	1.04	1.2	0	0.36	3.43	6.71	16.92	20.1	1.76	7.5	0.07	0.16	16.65	16.64	3.26	6.18	13.21	12.55	14.23	16.11	9.14	7.13	10.46	17.95	2.59	2.39	24.82	19.53	1.52	1.8
BEAN1-AS1	NR_109960	0.28	0.62	0.73	2.47	2.39	1.94	0.42	0	0.21	0	0	0.57	1.03	2.75	4.12	1.22	2.46	0	1.34	1.73	0.52	1.06	0.57	0.49	0	0.5	1.38	0.9	0.85	1.68	1.34	0.95	0.31	2.43	3.28	0.24	0.54
BECN1	NM_001313998,NM_001313999,NM_001314000,NM_003766	39.13	31.6	33.81	53.53	47.25	46.27	49.43	41.79	36.36	37.42	33.95	35.31	45.22	54.08	52.43	45.16	49.37	42.53	46.43	51.08	50.36	79.39	85.55	43.02	44.91	42.82	44.22	53.57	43.22	60.7	53.81	44.32	48.7	45.99	43.97	42.38	43.85
BECN2	NM_001290693	0	0	0	0	0.08	0	0	0	0	0.25	0	0	0	0	0	0	0	0	0	0	0	0	0.08	0	0	0.07	0.07	0	0.08	0	0	0	0	0	0	0	0
BEGAIN	NM_001159531,NM_020836	0	0.05	0	0.07	0.04	0.03	0.08	0.11	0.08	0	0	0	0	0	0.06	0.05	0	1.95	0.33	0	0.03	0	0	0	0	0.03	0	0	0.11	0	0	0	0	0	0	0.03	0
BEND2	NM_001184767,NM_153346	0.04	0	0	0	0	0	0	0	0	0	0	0	0	0	0	0	0	0	0	0	0	0	0	0	0.02	0	0	0	0	0.05	0	0	0	0	0	0	0
BEND3	NM_001080450,NM_001367314	3.92	2.99	3.43	7.45	7.99	8.45	3.79	6.03	4.44	12.3	21.46	7.79	5.46	7.06	7.58	7.59	7.45	17.23	17.95	2.54	3.08	5.7	4.45	4.95	4.29	5.34	4.63	1.49	2.43	2.99	2.93	8.41	7.2	11.36	10.26	9.75	10.33
BEND3P3	NR_027512	0	0	0	0.01	0.02	0	0	0	0	0	0	0	0	0	0	0	0	0	0	0	0	0	0	0	0	0	0	0	0	0	0	0	0	0	0	0	0
BEND4	NM_001159547,NM_207406	0.01	0.01	0	0.02	0	0	0	0.01	0	3.19	1.04	0	0	0	0	0	0	18.58	11.46	0	0	0	0	0.01	0	0.01	0	0	0.11	0.06	0	0	0.01	0	0.01	0	0.01
BEND5	NM_001302082,NM_001349793,NM_001349794,NM_001349795,NM_024603,NR_146232	0	0.05	0.05	0.22	0.12	0.06	0	0	0	3.06	1.31	0	0	0	0.19	0	0.09	5.38	5.95	0	0	0	0	0.27	0.06	0	0.2	0	0	0	0	0	0	0.11	0	0	0
BEND6	NM_001318539,NM_152731	3.34	2.09	1.63	1.09	2.07	1.46	0.14	0.18	0	0.12	0.05	3.56	6.25	1.76	2.12	0.79	2.01	1.74	0.69	3.09	4.13	0.31	1	1.91	2.08	2.06	2.35	3.15	4.48	4.49	8.38	4.95	4.99	1.64	1.8	1.5	1.36
BEND7	NM_001100912,NM_001369863,NM_001370075,NM_152751	4.78	4.11	5.07	0.71	0.72	0.8	2.18	2.01	1.96	3.78	2.39	5.45	6.17	0.14	1.01	1.75	5.92	3.85	9.43	5.18	4.13	4.22	9.86	3.84	4.88	3.83	3.84	2.58	3.49	6.12	7.4	4.28	3.95	1.18	1.16	5.69	6.11
BEST1	NM_001139443,NM_001300786,NM_001300787,NM_001363591,NM_001363592,NM_001363593,NM_004183,NR_134580	0.59	0.27	0.14	0.12	0.14	0.17	0.17	0.16	0.48	0.17	0.03	0.22	0	0.18	0.11	0.25	0.17	0.14	0.1	0.64	0.26	0.45	0.25	1.79	1.36	1.08	0.61	0.14	0.2	0.59	0.12	0.17	0.09	0.48	0.97	0.43	0.86
BEST2	NM_017682	0	0.07	0	0.09	0	0	0	0.04	0	0.08	0	0.19	0.09	0.07	0.08	0.14	0	3.47	0.22	0.04	0	0	0	0	0	0	0.04	0.37	0.05	0.18	0.15	0	0	0	0	0.08	0
BEST3	NM_001282613,NM_001282614,NM_001282615,NM_001282616,NM_032735,NM_152439,NR_104220	0.13	0.1	0.06	0.06	0.21	0.03	0.02	0.03	0.02	0.05	0	0.26	0.24	0.5	0.91	0	0.47	0.07	0	0.51	0.25	0.03	0.24	0.15	0.27	0.3	0.17	1.09	0.47	0.79	1.03	0.18	0.45	0	0	0.19	0.06
BEST4	NM_153274	0.04	0.09	0.17	0.11	0.04	0	0.06	0	0.11	0.72	0.35	0.08	0.28	0.1	0	0.11	0.11	1.04	1.49	0.21	0.07	0.22	0.48	0.3	0.36	0.14	0.23	0.25	0.16	0.74	0.11	0.04	0.12	0.04	0.05	0.19	0
BET1	NM_001317739,NM_005868,NR_133908,NR_133909	18.64	21.34	25.08	45.18	45.94	49.08	28.67	24	27.83	29.32	14.34	26.16	22.13	47.09	41.77	25.79	28.58	31.3	27.83	18.13	17.07	27.81	13.57	16.44	16.53	18.65	17.5	15.82	27.16	24.94	26.96	28.1	30.87	35.15	36.03	25.14	24.83
BET1L	NM_001098787,NM_016526	50.63	45.16	46.73	54.44	68.73	67.43	44.68	53.87	51.38	47.44	36.07	50.6	36.29	71.07	71.7	54.61	69.74	40.81	36.89	66.08	66.86	65.81	52.31	47.91	44.95	39.62	54.46	45.96	43.41	57.39	51.69	52.5	60.49	62.99	61.79	51.79	48.98
BEX1	NM_018476	0.14	0	0	0	0	0	0.1	0	0.11	7.51	0	0	0	0	0	0	0.84	160.94	61.73	0.13	0	0.82	0.59	0.25	0	0	0	0	1.02	1.06	0	0.16	0.15	0	0.18	0.24	0
BEX2	NM_001168399,NM_001168400,NM_001168401,NM_032621	40.67	24.9	34.33	12.44	9.4	9.16	13.69	16.46	16.5	48.42	24.46	44.66	58.62	17.52	19.92	26.15	43.56	195.45	57.57	79.53	36.3	67.66	39.74	27.38	31.76	26.51	34.32	23.72	22.24	22.43	71.25	37.44	28.25	18.37	19.73	35.55	29.03
BEX3	NM_001282674,NM_014380,NM_206915,NM_206917	195.57	205.48	264.35	177.62	223.3	154.7	45.45	46.29	39.51	80.38	24.48	276.33	404.15	203.33	275.45	59.09	231.18	974.86	452.72	791.06	751.43	209.62	359.23	267.9	241.41	307.48	379.3	626.95	447.87	643.46	910.01	313.2	236.69	183.18	157.2	182.29	136.98
BEX4	NM_001080425,NM_001127688	65.1	68.25	76.36	69.39	73.56	54.58	56.48	55.06	54.53	91.36	47.24	70.54	133.19	68.79	130.63	40.72	157.82	125.8	80.18	100.26	119.71	104.23	133.73	83.62	80.17	99.65	84.18	118.22	134.54	120.68	234.96	92.8	83.45	56.33	62.35	59.76	61.83
BEX5	NM_001012978,NM_001159560	1.45	0	0	0	0.15	0	0	0	0	12.07	1.53	0	0	0	0.24	0.63	0	20.73	20.18	0.26	0	0	0	2.05	4.22	1.72	0.49	1.1	2.69	12.11	0	0	0	0.14	0	0	0
BFAR	NM_001330500,NM_016561	59.82	45.32	52.7	45.5	43.52	45	14.05	14.51	19.18	98.94	84.09	60.88	45.37	42.92	36.79	15.67	20.8	68.33	70.23	55.25	61.3	18.59	19.69	45.49	52.41	41.55	42.94	47.64	57.72	58.33	65.5	62.85	65.82	36.81	38.65	24.42	21.36
BFSP1	NM_001161705,NM_001195,NM_001278606,NM_001278607,NM_001278608	1.14	2.24	1.83	2.87	4.47	2.97	0.45	1.15	0.88	0.63	0.13	2.01	4.26	1.76	3.14	0.88	2.48	5.11	3.44	8.37	3.9	2.29	1.37	1.09	1.09	0.71	1.31	3.29	3.56	1.59	6.33	1.44	1.96	1.67	1.88	1.12	1.08
BFSP2	NM_003571	0	0	0	0	0	0	0	0	0	0.1	0	0	0	0	0	0	0	0	0	0	0	0	0	0	0	0	0	0	0	0	0	0	0	0	0	0	0
BFSP2-AS1	NR_135276,NR_135277,NR_135278	0.13	0.15	0.37	0	0	0	0	0	0.05	0.21	0	0.39	0.23	0	0	0	0	0	0	0.34	1.18	0	0	0.42	0.3	0.24	0.06	0.21	0.13	0	0.5	0.14	0.29	0	0	0	0.12
BGLAP	NM_199173	0.81	0.65	1.75	0	0	1	0	1.85	0.4	0	1.43	0	0	0.13	0	1.05	0	1.97	3.23	0.31	0.16	1.23	2.03	0	0	0	0	0.72	0.61	0	0	0	0.53	0	0	0.41	1.41
BGLT3	NR_121648	0	0	0	0	0	0	0	0	0	0	0	0	0	0	0	0	0	0	0	0	0	0	0	0	0	0	0	0	0	0	0	0	0	0	0	0	0
BGN	NM_001711	14.46	3.07	10.79	340.03	292.09	437.96	141.08	98.39	151.85	4.29	3.42	1.86	0.3	121.79	473.3	78.87	172.74	10.24	0.28	27.89	10.37	267.11	122.83	87.27	69.52	91	87.35	5.01	4.02	26.46	4.62	2.5	0.96	120	135	44.92	73.08
BHLHA15	NM_177455	5.76	4.96	7.87	0.96	3.15	2.42	8.53	16.25	10.5	0.51	0.87	2.66	0	4.12	1.08	27.2	5.27	3.52	1.16	3.24	5.11	31.76	21.24	11.46	8.46	11.35	15.79	1.07	1.68	5.55	1.02	1.82	2.33	8.44	8.4	44.15	36.52
BHLHA9	NM_001164405	0	0	0	0	0	0	0	0	0	0	0.22	0	0	0	0	0	0	0	0	0	0	0	0	0	0	0	0	0	0	0	0	0	0	0	0	0	0
BHLHB9	NM_001142524,NM_001142525,NM_001142526,NM_001142527,NM_001142528,NM_001142529,NM_001142530,NM_030639	2.89	1.18	1.63	0.47	0.61	0.71	0.08	0.04	0.05	4.38	3.13	1.16	5.22	0.22	2.22	0.17	0.98	15.59	9.46	7.46	5.18	1.41	0.62	2.26	1.68	1.58	2.56	8.08	3.65	6.63	17.95	3.1	3.52	0.79	1.88	0.57	0.71
BHLHE22	NM_152414	0	0	0	0	0	0	0	0	0	0	0.19	0	0	0	0	0	0	0	0	0	0	0	0	0	0	0	0	0	0	0	0	0	0	0	0	0	0
BHLHE23	NM_080606	0	0	0.09	0	0	0	0	0	0	0.8	1.22	0	0	0	0	0	0	0	0.48	0	0	0	0	0	0	0	0	0	0	0	0	0	0	0	0	0	0
BHLHE40	NM_003670	67.61	63.81	68.27	106.95	81.67	72.93	49.74	95.79	56.28	43.35	23.81	86.69	120.81	85.32	69.59	128.95	114.1	10.07	3.11	127.37	117.57	98.38	126.49	133.83	105.43	156.67	135.49	225.54	175.59	149.11	104.62	80.37	78.36	198.32	193.59	150.25	142.84
BHLHE40-AS1	NR_037903,NR_125914,NR_125915,NR_125916	1.09	0.44	0.37	0.25	0.14	0.3	0.15	0.16	0.15	0	0.29	0.71	0.65	0	0.19	0.23	0.23	0.28	0.6	0.32	0.65	0.08	0.18	0.71	0.85	0.45	0.5	0.57	0.37	0.67	0.46	0.38	0.47	0.11	0.27	0.29	0.16
BHLHE41	NM_030762	24.3	8.46	13.16	3.76	17.74	6.64	0.31	3.39	1.46	0.04	0	6.04	5.95	13.64	12.06	2.7	3.45	1.21	2.13	14.84	35.61	1.52	1.99	40.27	32.37	27.59	31.42	4.86	4.78	13.39	18.97	6.24	4.88	11.46	11.08	3.35	5.22
BHMG1	NM_001310124	0.29	0	0.2	0.14	0.04	0	0.08	0.09	0.05	1.75	0.49	0	0.74	0.2	0.6	0.05	0.32	0.16	0.09	0	0.28	0.18	1.01	0.26	0.21	0.07	0.19	0	0.15	0.18	0.06	0.44	0.28	0.07	0.23	0.3	0.21
BHMT	NM_001713	0.12	0.09	0.1	0.04	0.04	0	0	0.03	0.03	6.75	0.21	0	0	0	0	0	0	0.73	0.18	0.04	0.15	0	0	0.31	0.63	0.29	0.13	0.08	0.6	1.14	0	0.13	0.04	0.04	0	0	0
BHMT2	NM_001178005,NM_017614	0.46	0.06	0.07	0.11	0.04	0.04	0.09	0.12	0.03	5.18	0.48	0	0	0	0	0	0.05	0	0	0.14	0	0	0	4.42	5.65	5.04	0.22	1.75	5.18	32.91	0	1.06	0.7	0.44	0.32	0.6	0.2
BICC1	NM_001080512	0.02	0	0	0	0.02	0	0	0	0	0.35	0.13	0.03	0	0	0	0	0	0.71	0.37	0.04	0.02	0	0	0.03	0.01	0	0	0	0.05	0.1	0	0.05	0.1	0	0	0.01	0
BICD1	NM_001003398,NM_001354186,NM_001354187,NM_001354188,NM_001354189,NM_001363603,NM_001714,NR_148725	3.78	2.72	2.7	0.19	0.32	0	0.13	0.61	0.07	27.27	28.28	6.1	4.1	0.77	0.18	0.49	0.91	10.2	10.7	4.35	1.36	0.4	0.57	1.59	2.89	2.03	1.75	2.86	3.4	2.66	4.49	4.37	3.99	0.47	0.5	1.05	0.86
BICD2	NM_001003800,NM_015250	24.41	19.39	21.75	19.07	20.55	19.52	12.39	15.52	10.12	9.97	17.04	21.19	18.51	22.48	19.22	21.35	19.34	13.94	19.25	37.91	29.12	39.2	32.04	29.84	31.41	28.63	30.24	28.54	29.26	36.72	33.68	30.76	28.31	25.43	24.64	24.1	24.38
BICDL1	NM_001367886,NM_207311,NR_147892,NR_147893,NR_147894	7.14	11.45	15.02	8.03	3.45	4.74	3.38	1.62	1.26	2.82	7.2	8.14	10.3	4.87	14.22	2.85	9.17	13.25	11.15	20.06	16.95	23.79	31.26	11.5	12.82	14.42	14.43	37.22	32	30.39	24.24	6.86	7.94	2.63	2.74	3.27	2.74
BICDL2	NM_001103175,NM_001369667	9.5	9.71	13.12	6.36	6.49	4.98	5.41	7.37	4.93	3.6	4.86	5.14	8.97	4.04	7.14	3.59	5.64	8.78	11.73	17.18	18.95	4.85	4.5	11.78	11.16	13.81	16.88	15.06	13.44	16.49	12.08	4.17	5.88	5.51	4.06	3.38	2.68
BICRA	NM_015711	4.54	4.65	6.39	5.17	4.66	4.42	4.34	3.5	2.99	3.43	4.74	4.25	3.76	4.53	5.81	5.43	4.95	8.55	7.53	4.95	5.84	8.2	10.89	6.84	5.96	5.28	7.6	3.43	4.59	3.75	2.89	5.36	4.47	5.88	5.31	6.16	5.55
BICRAL	NM_001318819,NM_015349	2.27	1.41	1.61	5.45	5.39	5.38	1.23	1.67	1.36	2.81	2.36	3.42	3.34	3.91	3.85	1.44	2.46	4.9	6.55	1.88	2.23	0.93	1.88	1.85	1.62	2.01	1.81	2.34	2.18	1.82	3.02	3.76	3.44	3.77	4.46	1.9	1.85
BID	NM_001196,NM_001244567,NM_001244569,NM_001244570,NM_001244572,NM_197966,NM_197967	3.63	5.05	7.75	2.01	2.04	0.77	1.83	1.74	1.14	6.2	3.91	4.61	3.68	1.65	0.9	1.61	1.26	32.43	27.55	11.09	11.81	1.41	3.08	6.23	5.48	8.03	8.65	11.21	10.68	16.87	14.98	7.72	7.73	1.5	1.56	4.58	4.76
BIK	NM_001197	73.64	50.93	76.28	1.21	1.8	1.66	0.34	1	0.5	22.92	4.35	21.37	9.74	2.04	1.11	0.82	1.31	3.38	3.98	13.06	10.42	1.42	1.65	47.4	68.01	26.78	22.44	16.94	31.06	21.63	4.53	28.4	25.68	1.07	1.43	2.34	2.02
BIN1	NM_001320632,NM_001320633,NM_001320634,NM_001320640,NM_001320641,NM_001320642,NM_004305,NM_139343,NM_139344,NM_139345,NM_139346,NM_139347,NM_139348,NM_139349,NM_139350,NM_139351	47.91	59.46	81.16	10.33	9.74	12.94	0.72	2.73	1.51	28.02	99.19	45.64	33.61	11.26	5.62	2.8	2.57	25.43	33.33	37.53	34.59	8.84	8.27	30.51	36.57	25.42	37	27.27	59.48	51.49	19.33	61.26	68.74	16.15	15.85	3.93	6.53
BIN2	NM_001290007,NM_001290008,NM_001290009,NM_001364779,NM_001364780,NM_001364781,NM_016293	179.07	93.19	113.03	245.48	334.24	332.73	111.54	72.17	85.89	11.42	5.63	92.88	129.32	269.6	332.74	162.87	248.07	0	0	107.32	138.9	69.15	142.26	131.17	169.48	118.52	111.95	92.38	104.59	84.86	122.3	104.18	101.87	278.1	279.93	140.51	134.88
BIN3	NM_001363046,NM_018688,NR_156436	18.66	23.66	23.39	14.16	14.8	13.15	9.06	12.07	9.35	11.3	14.16	20.05	20.57	15.32	13.84	13.58	9.42	21.94	22.61	28.32	38.48	22.35	29.41	21.36	18.57	18.45	20.71	27.52	28.37	27.93	22.11	17.54	22.25	14.84	17.15	16.24	13.79
BIN3-IT1	NR_027715	0	0.04	0	0.15	0	0	0.12	0	0.04	0	0	0	0.1	0	0	0.23	0	0	0	0	0	0.1	0.11	0	0	0	0.05	0.06	0.28	0	0	0	0.06	0	0	0	0
BIRC2	NM_001166,NM_001256163,NM_001256166	30.63	22.17	25.49	29.39	27.91	26.43	16.53	14.33	12.55	14.35	13.04	40.93	45.41	28.05	38.88	21.92	31.3	17.34	23.64	31.3	26.85	19.26	19.29	22.39	24.8	28.63	21.68	36.63	35.08	42.35	47	49.06	49.82	22.64	24.82	20.51	18.34
BIRC3	NM_001165,NM_182962	1.76	1.74	1.57	0.05	0.28	0.05	0.52	0.63	0.24	0.03	0.04	4.76	10.01	0.42	0.5	1.21	1.39	0.05	0.1	4.25	3.94	0.5	1.2	1.11	1.26	1.64	1.03	4.26	3.62	4.72	8.58	3.55	3.32	0.12	0.07	0.62	0.56
BIRC5	NM_001012270,NM_001012271,NM_001168	37.18	89.98	80.13	37.82	18.74	22.66	3.02	6.84	4.78	68.03	69.87	118.81	108.5	25.84	10.94	14.13	6.34	118.87	123.15	33.84	36.86	0.67	1.7	23.99	26.29	15.03	20.38	25.83	48.13	31.78	50.5	91.55	92.75	30.25	26.07	28.93	26.21
BIRC6	NM_016252	16.76	8.71	10.14	15.13	19.5	14.63	11.56	13.29	10.62	17.38	19.27	19.53	19.89	17.54	21.8	19.77	22	14.65	13.94	12.13	13.11	11.71	14.7	13.85	15.84	13.46	11.83	13.56	12.56	15.59	21.11	20.57	21.39	15.41	18.24	16.19	16.35
BIRC6-AS2	NR_125793	0	0	0	0	0	0	0	0	0	0	0	0	0	0	0	0	0	0	0	0	0	0	0	0	0	0	0	0	0	0	0	0	0	0	0	0	0
BIRC7	NM_022161,NM_139317	0	0.12	0.36	0.08	0	0.22	0.34	0.19	0.59	0.96	0	0	0.14	0	0	0.69	1.65	0.16	0	0.48	0	15.69	27.52	0.14	0.64	0.42	0.34	0.08	0.17	0	0	0	0	0.07	0	9.89	7.62
BIRC8	NR_159880	0	0	0	0	0	0	0	0	0	0	0	0	0	0	0	0	0	0	0	0	0	0	0	0	0	0	0	0	0	0	0	0	0	0	0	0.04	0
BISPR	NR_130765,NR_130766	0.24	0.26	0.32	0.1	0.11	0.19	0	0	0	0.25	0	0.1	0	0	0.87	0	1.05	1.39	0.84	0.24	0.06	0	0.05	0.3	0.2	0.28	0.14	0	0.75	0.38	0.08	0	0.06	0	0	0	0
BIVM	NM_001159596,NM_017693	4.54	5.29	4.78	7.47	9.48	6.3	1.1	1.03	0.71	3.88	1.75	7.78	4.88	5.81	4.59	1.59	2.47	3.69	6.37	5.14	2.29	1.68	1.44	2.83	4.04	2.92	2.8	3.78	3.93	3.98	7.5	9.03	8.49	5.26	6.69	2.23	1.6
BIVM-ERCC5	NM_001204425	4.23	2.1	3.67	7.04	4.77	6.68	1.38	1.62	1.63	0	1.76	2.88	3.65	2.64	3.67	1.95	1.89	3.12	4.01	2.54	3.84	1.62	1.95	2.57	2.61	3.44	2.24	2.44	3.91	2.74	5.45	4.47	5.64	3.16	2.42	2.08	3.56
BLACAT1	NR_103783	0.47	0.5	1.05	0.77	0.19	0.57	6.88	3.21	4.64	0.63	0.73	0.22	0.8	0.5	3.97	0.84	6.19	5.76	13.97	1.42	1.81	9.55	9.18	0.32	0.48	1.14	0.53	2.81	1.51	3	0.82	0.63	0.74	1.08	1.18	1.81	1.79
BLACE	NR_103545	0	0	0	0	0	0	0	0	0	0.37	0.57	0.08	0	0.05	0	0	0	0	0	0	0	0	0	0	0	0	0	0	0	0	0	0	0	0	0	0	0
BLCAP	NM_001167820,NM_001167821,NM_001167822,NM_001167823,NM_001317074,NM_001317075,NM_006698	69.37	53.04	60.2	61.91	70.84	60.22	46.03	47.78	48.55	31.57	25.79	62.95	71.97	74.79	71.9	73.83	74.21	42.59	59.92	160.29	113.69	146.94	111.6	76.03	67.59	76.81	83.69	120.48	89.87	108.84	132.37	72.14	60.82	84.46	91.01	88.32	78.75
BLID	NM_001001786	0	0	0	0	0	0	0	0	0	0	0	0	0	0	0	0	0.18	0	0	0	0	0	0	0	0	0	0	0	0	0	0	0	0	0	0	0	0
BLK	NM_001330465,NM_001715_2	0	0	0	0.04	0	0	0	0	0	0	0	0	0	0	0	0	0	0	0	0	0	0	0	0	0.04	0.04	0	0	0	0	0	0	0	0	0	0	0
BLM	NM_000057,NM_001287246,NM_001287247,NM_001287248	5.91	6.3	6.62	10.19	5.94	7.16	0.56	1.73	1.06	6.03	6.08	16.69	16.16	7.3	4.46	3.05	1.72	16.08	17.03	2.91	3.6	0.33	0.57	3.94	5.34	2.67	3.05	2.47	6.75	2.88	9.6	16.55	17.15	6.46	5.84	5.26	5.08
BLMH	NM_000386	88.94	89.6	91.66	66.85	62.6	51.27	11.66	18.08	13.05	63.03	64.21	122.1	111.67	45.39	40.02	16.73	18.32	92.79	78.07	89.34	73.99	21.16	15.12	59.05	69.52	51.62	56.18	55.75	63.52	65.76	87.45	120.09	125.54	50.34	51.34	35.19	32.13
BLNK	NM_001114094,NM_001258440,NM_001258441,NM_001258442,NM_013314,NR_047680,NR_047681,NR_047682,NR_047683	2.65	1.04	1.69	6.18	10.61	9.6	20.85	13.76	10.32	0	0.37	0.54	0.8	13.59	39	26.16	69.88	0	0	7.5	15.3	141.1	182.29	8.04	4.15	8.62	10.75	2.92	0.28	6.28	9.33	0.65	0.44	7.83	9.19	8.88	18.03
BLOC1S1	NM_001487,NR_037655,NR_037656,NR_037657	116.05	133.64	149.78	117.18	80.29	105.33	56.59	49.98	41.23	163	168.32	105.54	94.31	84.35	65.84	41.45	47.39	170.51	145.02	91.57	109.96	68.07	83.73	102.95	103.36	86.32	89.3	74.15	109.41	82.56	71.72	84.26	80.66	76.45	74.34	40.83	44.05
BLOC1S1-RDH5	NR_037658	0.72	0.46	1.45	0.21	0.22	0.2	0.24	0	0	0	0.14	1.65	0.19	0	0	0.15	0	1.76	1.2	0.49	0.83	0.52	0.22	0	0.2	0	0.15	0.23	0.55	0.55	0.77	0.45	1.3	0.19	0	0.42	0
BLOC1S2	NM_001001342,NM_001282436,NM_001282437,NM_001282438,NM_001282439,NM_173809	29.21	32.88	33.62	29.13	22.26	20.48	4.93	7.01	6.33	56.3	21.34	53.74	47.32	33.82	21.26	11.71	13.26	47.6	34.93	44.13	37.19	10.22	10.39	23.19	29.68	29.02	30.94	58.53	68.44	59.95	66.51	61.76	60.55	24.76	25.25	16.91	16.67
BLOC1S3	NM_212550	8.58	6.69	8.08	7.88	6.25	7.03	4.26	4.56	4.11	7.55	5.6	8.07	9.09	7.48	6.37	11.83	10.52	4.32	4.74	8.56	9.87	19.07	17.85	9.45	11.44	9.27	9.98	5.63	8.01	6.72	9.28	9.38	9.44	7.55	8.26	11.06	12.2
BLOC1S4	NM_018366	31.74	32.8	37.26	22.1	29.85	28.5	27.62	26.01	25.05	26.96	25.85	25.93	23.1	33.25	30.07	29.41	33.87	18.96	27.69	33.47	34.34	73.91	47.15	38.79	34.44	29.81	36.7	22.82	20.93	23.63	17.71	24.67	22.27	26.51	26.26	23.19	26.48
BLOC1S5	NM_001199322,NM_001199323,NM_201280	2.94	0	0.56	5.38	12.64	16.04	0.12	0.26	0.14	0	4.33	3.32	3.29	9.46	6.95	0.33	0	2.81	9.53	2.89	4.71	1.04	1.82	3.52	4.92	2.43	1.09	0.36	2.44	0.4	9.9	4.6	1.35	11.56	9.55	0.82	0.44
BLOC1S5-TXNDC5	NR_037616	8.04	8.92	7.88	10.01	11.03	8.14	0.99	1.41	1.69	8.4	6.79	10.02	6.7	10.61	7.35	2.52	5.49	14.77	11.81	8.13	2.85	2.2	1.58	6.2	4.4	6.7	7.44	6.04	7.6	12.3	7.73	11.76	12.83	10.21	10.2	6.33	5.1
BLOC1S6	NM_001311255,NM_001311256,NM_012388,NR_132350,NR_132351,NR_132352,NR_132353,NR_132354,NR_132355,NR_132356,NR_132357,NR_132358,NR_132359	22.06	14.96	17.27	21.38	22.43	19.13	4.66	3.86	3.32	9.16	4.69	24.32	25.14	20.09	17.18	6.15	9.13	19.96	21.18	16.76	16.93	7.39	5.9	12.99	16.1	12.71	14.33	21.55	20.94	23.99	28.54	29.57	32.11	15.03	16.19	7.46	6.9
BLVRA	NM_000712,NM_001253823	10.11	10.62	9.59	7.11	3.95	3.77	2.85	5.55	4.58	4.3	0.78	10.21	11.82	2.3	2.88	3.12	2.7	74.56	60.98	48.25	15.27	5.62	1.22	14.4	19.82	19.4	24.12	17.85	20.79	22.03	42.17	5.35	7.6	4.33	4.7	3.44	2.75
BLVRB	NM_000713	185.48	131.21	112.78	40.24	45.06	36.77	12.48	15.44	10.42	111.06	119.28	82.78	110.31	25.93	19.04	9.16	13.67	83.09	35.64	97.44	101.23	21.53	19.05	152.04	198.58	123.2	106.9	84.91	170.32	141.33	113.33	73.58	71.11	30.71	26.41	17.95	12.56
BLZF1	NM_001320972,NM_001320973,NM_003666	16.72	15.2	15.13	16.92	16.45	14.19	9.19	8.63	7.55	8.35	5.04	27.84	27.51	21.98	34.65	15.48	22.73	6.81	8.39	21.25	17.45	10.15	10.85	16.25	16.37	16.54	16.25	33.13	29.05	38.38	40.86	40.3	38.25	14.81	18.46	16.47	14.43
BMERB1	NM_001142469_2,NM_033201_2	1.17	0.56	0.45	0.09	0.35	0.28	0.07	0	0	0.58	0.92	0.73	0.17	0	0.08	0	0.33	17.03	8.7	0.87	0.18	0.04	0.15	1.18	2.33	1.39	1.26	1.54	2.33	2.08	0.21	0.66	0.3	0.04	0.06	0.08	0.09
BMF	NM_001003940,NM_001003942,NM_001003943,NM_033503	10.95	4.82	7.99	9.54	16.54	12.58	3.55	4.42	2.9	1	1.55	4.96	7.17	7.79	8.51	6.64	6.93	14.73	27.73	2.23	4.79	7.66	9.98	8.07	7.8	6.59	4.85	1.35	1.23	1.49	3.54	2.28	2.23	7.85	9.45	8.11	7.29
BMI1	NM_005180	7.01	3.27	5.3	13.59	13.24	14.42	4.58	2.54	2.06	3.92	2.81	10.66	10.77	10.55	8.76	6.16	6.96	3.06	1.28	5.8	4.54	4.5	1.71	4.91	5.76	5.15	3.37	4.33	7.8	5.05	8.67	13.63	16.52	9.81	9.62	5.01	5.89
BMP1	NM_001199,NM_006129,NR_033403,NR_033404	13.28	11.34	10.66	65.78	45.79	46.45	99.12	103	56.52	7.1	8.67	8.79	14.58	39.41	50.96	38.12	34.12	1.21	4.05	27.68	30.15	38.61	30.38	29.92	24.32	38.21	30.36	27	18.55	40.73	41.79	15.38	13.83	38.91	45.12	44.23	42.51
BMP10	NM_014482	0	0	0.01	0.04	0	0	0	0	0	0	0.02	0	0	0	0	0	0	0	0	0	0	0	0	0	0	0	0	0	0.02	0	0.02	0	0.02	0	0	0	0
BMP15	NM_005448	0	0	0	0	0	0	0	0	0	0	0	0	0	0	0	0	0	0	0	0	0	0	0.08	0	0	0	0	0	0	0	0	0	0	0	0	0	0
BMP2	NM_001200	0.03	0	0	0.03	0.03	0.03	0.06	0.02	0	5.44	10.88	0	0.05	0	0	0.04	0	2.78	0.49	0	0	0	0	0.05	0.05	0.07	0.09	0.03	0.27	0.06	0	0.06	0.06	0	0	0.02	0
BMP2K	NM_017593,NM_198892	10.43	5.36	5.06	22.6	22.9	25.3	2.44	2.8	2.97	14.27	18.84	12.41	12.33	26.58	21.95	3.07	3.5	9.55	12.75	9.02	8.02	2.33	2.12	6.99	10.27	7.45	6.66	10.75	7.2	11.92	15.16	15.05	15.57	12.81	15.38	3.47	3.6
BMP3	NM_001201	0	0	0	0	0	0	0	0	0	0	0	0	0	0	0	0	0	0.06	1.39	0	0	0	0	0	0	0	0	0	0	0	0	0	0	0	0	0	0
BMP4	NM_001202,NM_001347912,NM_001347913,NM_001347914,NM_001347915,NM_001347916,NM_001347917,NM_130850,NM_130851	11.78	24.5	29.14	32.51	30.51	43	2.83	10.2	6.59	3.13	9.9	26.64	13.27	20.24	20.94	6.18	12.03	12.28	6.85	41.24	37.18	11.8	10.57	17.55	12.47	24.54	16.2	24.2	31.7	38.86	23.29	35.27	31.59	34.33	34.27	17.17	18.87
BMP5	NM_001329754,NM_001329756,NM_021073	0.37	3.9	3.77	0	0	0	0	0	0	0	0	5.59	0.34	0	0	0	0	0	0.06	2.84	4.16	0.02	0.08	0.75	0.16	0.65	0.63	0.46	1.2	3.16	0.95	0.45	0.53	0	0	0.11	0.02
BMP6	NM_001718	2.38	2.58	3.05	0.28	0.99	0.17	0.04	0.22	0.05	0.27	0.23	1.86	0.67	0	0.04	0.11	0.07	1.92	0.4	2.6	0.12	0.45	0.98	0.48	1.18	1.2	3.64	1.18	3.67	0.72	1.52	3.36	1.15	0.23	0.12	1.85	1.07
BMP7	NM_001719	35.48	32.26	33.46	2.49	2.22	3.15	0.77	2.24	1.03	2.18	1.61	46.25	24.78	3.27	2.22	3.27	1.2	15.98	40.38	82.83	56.61	4.51	5.58	23.82	24.81	15.46	25.15	42.77	35.21	30.06	58.32	41.35	36.58	10.03	9.35	3.96	4.91
BMP7-AS1	NR_110631	0	0	0	0	0	0	0	0	0	0	0	0	0	0	0	0	0	0	0	0	0	0	0	0	0	0	0	0	0	0.25	0	0	0	0	0	0	0
BMP8A	NM_181809	0.11	0.24	0.13	0	0.02	0	0.05	0.1	0.03	0.13	0.24	0.12	0.04	0.07	0	0	0.08	0.49	0.2	0.1	0.07	0.02	0.04	0.25	0.25	0.13	0.17	0.05	0	0.09	0	0.13	0.08	0.02	0.04	0.1	0.12
BMP8B	NM_001720	0.72	0.6	0.6	0.09	0.16	0.02	0.25	0.52	0.21	0.03	0	0.7	0.52	0	0.09	0.19	0.05	0.39	0.43	0.71	0.6	0.22	0.83	0.3	0.39	0.4	0.18	0.38	0.18	0.99	0.92	0.69	0.62	0.07	0.05	0.19	0.14
BMPER	NM_001365308,NM_133468	0.1	0.3	0.16	0.2	0.06	0.1	0.26	0.45	0.19	0.11	0.07	0.17	0.19	0.33	1.33	0.68	0.43	0.62	0.2	0.28	0.17	0.42	0.22	0.11	0.16	0.1	0.18	0.28	0.27	0.23	0.73	0.3	0.55	0.21	0.28	1.05	0.76
BMPR1A	NM_004329	8.44	6.9	6.04	2.21	2.59	1.81	1.51	2.32	1.72	4.84	4.1	12.99	14.65	2.95	4.38	1.79	4.47	57.72	61.96	13.13	13.63	6.37	9.67	5.14	6.98	6.07	5	10.5	12.46	13.16	26.72	16.7	17.97	5.04	4.57	4.88	3.76
BMPR1B	NM_001203,NM_001256792,NM_001256793,NM_001256794	0	0	0	0.05	0	0	0	0	0.01	0	0	0	0	0.02	0	0	0.02	0.61	0.55	0.03	0.02	0.02	0.2	0	0	0	0	0	0	0.12	0	0	0	0	0	0.06	0.02
BMPR1B-DT	NR_121610	0	0	0	0	0	0	0	0	0	0	0	0	0	0	0	0	0	0	0	0	0	0	0	0	0	0	0	0	0	0	0	0	0	0	0	0	0
BMPR2	NM_001204	8.62	3.87	4.86	9.6	8.89	9.81	5.4	4.65	4.93	5.19	7.04	6.82	7.66	8.19	17.68	7.11	18.21	4.84	8.48	9.08	9.97	14.31	28.77	8.61	8.9	8.77	8.02	9.58	9.07	11.75	16.5	9.76	9.13	7.92	9.2	8.16	7.65
BMS1	NM_014753	22.7	19.19	26.56	23.57	19.38	18.41	11.47	13.49	10.08	20.28	20.68	32.63	27.17	26.53	20.36	18.11	16.03	38.07	31.64	21.94	20.88	15.45	16.08	19.75	20.49	18.95	19.29	18.1	21.76	22.11	26.42	39.29	39.9	24.73	26.06	23.46	23.16
BMS1P1	NR_003611	0.27	0.28	0.34	0.36	0.37	0.27	0.04	0.12	0.07	0.76	0.78	0.86	0.6	0.28	0.53	0.45	0.3	0.87	0.85	0.47	0.82	0.41	0.6	0.16	0.07	0.25	0.19	0.41	0.43	0.48	0.87	0.84	0.58	0.25	0.39	0.11	0.23
[truncated: 23,759 more rows]
