# Supplementary material for: The microRNA cluster C19MC confers differentiation potential into trophoblast lineages upon human pluripotent stem cells
Source: Nat Commun. 2022 Jun 2;13:3071. doi: 10.1038/s41467-022-30775-w (PMC9163035; doi:10.1038/s41467-022-30775-w)
Supplement: Supplementary file 8 — Supplementary Data 2 [file 41467_2022_30775_MOESM8_ESM.xlsx]

## Sheet: Supplementary Data 2
Name	Chr	Start	End	Classification	Methylated allele	hTS (%)	naïve hES (%)	hTSLnaïve (%)	primed hES (%)	hTSLprimed (%)
ACCS	chr11	44065645	44067038	Placenta-specific gDMR	Mat	46.5567	10.4103	29.5483	14.3268	29.2884
AGBL3	chr7	134986273	134987260	Placenta-specific gDMR	Mat	30.911	0.945166	0.617284	2.26109	0.180288
AIM1	chr6	106510070	106514099	Placenta-specific gDMR	Mat	47.3958	4.30964	9.37685	6.08029	8.50692
C19MC	chr19	53647261	53652354	Placenta-specific gDMR	Mat	42.142	2.06921	35.7608	96.8892	91.2765
CMTM3	chr16	66604024	66605690	Placenta-specific gDMR	Mat	39.4299	0.641026	1.66667	1.32569	2.1851
DNMT1	chr19	10192830	10195739	Placenta-specific gDMR	Mat	40.9658	10.4412	2.0824	20.7561	5.47437
GLIS3	chr9	4297279	4300182	Placenta-specific gDMR	Mat	46.0419	4.42191	0.133333	2.02325	0.455507
HECW1	chr7	43112526	43114351	Placenta-specific gDMR	Mat	32.5962	4.82215	8.45479	2.08981	7.03235
JMJD1C	chr10	63465326	63465870	Placenta-specific gDMR	Mat	52.2078	0	0.26455	0.261438	0.396825
KLHDC10	chr7	130107028	130109885	Placenta-specific gDMR	Mat	50.4953	11.0559	30.4675	94.2065	89.694
LIN28B	chr6	104952756	104954684	Placenta-specific gDMR	Mat	32.219	0	0.402778	2.04541	0.664683
MCCC1	chr3	183097937	183099839	Placenta-specific gDMR	Mat	38.341	5.77077	1.77055	38.6493	5.34774
N4BP2L1	chr13	32426557	32428311	Placenta-specific gDMR	Mat	63.0773	4.56667	18.3442	15.7613	10.4793
PCK2	chr14	24093400	24094674	Placenta-specific gDMR	Mat	33.7681	18.1034	8.72176	45.0724	28.3982
PDE4D	chr5	59037947	59040727	Placenta-specific gDMR	Mat	47.725	4.5809	1.01583	11.5637	0.86347
PROSER2-AS1	chr10	11892846	11895714	Placenta-specific gDMR	Mat	44.9381	42.1624	81.8747	94.3648	89.6859
RGMA	chr15	93071769	93073630	Placenta-specific gDMR	Mat	38.4117	1.92593	0.554422	0.305451	0.956883
SLC4A7	chr3	27462671	27465237	Placenta-specific gDMR	Mat	44.1173	2.46667	0.127551	94.9202	91.2639
ST8SIA1	chr12	22334503	22335531	Placenta-specific gDMR	Mat	44.7529	1.56848	1.68519	1.02041	0.922601
VSTM5	chr11	93849763	93850214	Placenta-specific gDMR	Mat	51.245	29.4231	1.0636	93.1151	9.61383
VWA2	chr10	114239262	114240136	Placenta-specific gDMR	Mat	66.4593	5.16946	8.60894	5.15668	20.3916
ZFAT	chr8	134694984	134697871	Placenta-specific gDMR	Mat	40.0395	44.4473	87.4036	96.0703	90.6806
ZNF396	chr18	35376546	35377616	Placenta-specific gDMR	Mat	43.3556	2.47222	0	4.22262	5.17683
BLCAP	chr20	37520202	37522126	Conventional gDMR	Mat	90.7059	5.65151	89.0509	97.935	95.4543
CXORF56	chr8	37747474	37748570	Conventional gDMR	Mat	37.5825	3.0506	4.53739	93.6383	27.0591
DIRAS3	chr1	68049750	68051862	Conventional gDMR	Mat	32.8677	13.1165	14.4629	95.8047	44.2925
DIRAS3-Ex2	chr1	68046822	68047803	Conventional gDMR	Mat	24.5271	11.6049	3.8921	94.6319	32.4456
FAM50B	chr6	3848848	3850125	Conventional gDMR	Mat	54.0621	9.73112	9.61951	49.7317	78.392
GNAS-XL	chr20	58853850	58856408	Conventional gDMR	Mat	50.5958	12.1141	18.986	45.429	51.416
GRB10	chr7	50781029	50783615	Conventional gDMR	Mat	17.5638	10.0364	1.1756	57.4972	24.9159
HTR5A	chr7	155071009	155071672	Conventional gDMR	Mat	26.1627	22.1927	14.8242	87.7102	36.1642
IGF1R	chr15	98865267	98866421	Conventional gDMR	Mat	74.1725	3.54497	9.89482	87.4568	12.2309
INPP5F	chr10	119818534	119819215	Conventional gDMR	Mat	82.418	1.11111	5.41667	82.1186	64.3222
KvDMR1	chr11	2698718	2701029	Conventional gDMR	Mat	37.1577	1.75711	0.39633	53.1269	35.7337
L3MBTL	chr20	43513725	43515400	Conventional gDMR	Mat	70.7084	3.23446	4.99083	55.0595	43.6892
MCTS2	chr20	31546860	31548130	Conventional gDMR	Mat	49.5105	0	10.0829	73.0791	41.2044
MEST	chr7	130490281	130494547	Conventional gDMR	Mat	42.0849	3.93532	0.825635	51.341	21.2305
NAP1L5	chr4	88697033	88698086	Conventional gDMR	Mat	57.5821	2.77778	62.6804	55.0057	69.0329
NHP2L1	chr22	41681770	41682869	Conventional gDMR	Mat	40.115	2.04082	0.619048	51.3479	58.0269
PEG10	chr7	94656225	94658648	Conventional gDMR	Mat	42.7506	0.653595	7.4283	62.9741	41.4338
PEG3	chr19	56837125	56841903	Conventional gDMR	Mat	39.6124	5.02281	71.7125	91.017	33.6095
PLAGL1	chr6	144006941	144008751	Conventional gDMR	Mat	23.1258	3.78397	3.29355	47.9034	28.8327
PPIEL	chr1	39558954	39559868	Conventional gDMR	Mat	39.1337	1.76367	5.2381	56.7448	44.3583
RB1	chr13	48318205	48321627	Conventional gDMR	Mat	87.1638	29.6734	66.2072	96.9991	90.0169
SNURF	chr15	24954857	24956829	Conventional gDMR	Mat	31.3673	1.24031	8.01407	38.3498	33.6643
TRAPPC9	chr8	140098048	140100982	Conventional gDMR	Mat	45.0123	5.34821	21.9681	72.3354	51.5383
ZNF331_1	chr19	53537256	53538958	Conventional gDMR	Mat	53.5295	2.397	10.0669	57.6266	38.2382
ZNF331_2	chr19	53553832	53555171	Conventional gDMR	Mat	86.7921	2.68519	49.3615	95.834	81.075
ZNF597	chr16	3431801	3432388	Conventional gDMR	Mat	44.1178	1.47059	71.8275	96.4459	77.3943
H19	chr11	1997582	2003510	Conventional gDMR	Pat	43.5305	2.79522	8.58225	86.0476	52.8841
IG-DMR	chr14	100809090	100811721	Conventional gDMR	Pat	29.4351	3.42424	26.7051	91.8735	39.1224
