# Supplementary material for: The microRNA cluster C19MC confers differentiation potential into trophoblast lineages upon human pluripotent stem cells
Source: Nat Commun. 2022 Jun 2;13:3071. doi: 10.1038/s41467-022-30775-w (PMC9163035; doi:10.1038/s41467-022-30775-w)
Supplement: Supplementary file 9 — Supplementary Data 3 [file 41467_2022_30775_MOESM9_ESM.xlsx]

## Sheet: Supplementary Data 3
miRNA symbol	hTS#1	hTS#2	hTS#3	naïve hES#1	naïve hES#2	hTSLnaïve#1	hTSLnaïve#2	primed hES#1	primed hES#2	hTSLprimed#1	hTSLprimed#2	hTSΔm/+#1	hTSΔm/+#2	hTSΔm/+#3	hTSΔm/+#4	hTS+/Δp#1	hTSΔm/Δp#1	hTSΔm/Δp#2	hTSLC19MC (clone 1)	hTSLC19MC (clone 2)
hsa-miR-6859-5p	0	0	0.619157	0	0.690818	0	0	0	0	0.40683	1.70065	0	0	0.855594	0	1.21839	0.979262	0	1.43997	0
hsa-miR-6859-3p	0	0	0.619157	0	0.690818	0.512887	0	0	0	0	1.70065	0.999811	0	0.855594	0	1.21839	0.979262	0	1.43997	0
hsa-miR-1302	0	0	0	0	0	0	0	0	0	0	0	0.666541	0	0	0	0	0	0	0	0
hsa-miR-12136	43.0247	65.6244	52.6284	8.25516	12.4347	24.1057	29.5001	146	24.5362	97.6392	88.4339	45.658	40.2081	72.2977	46.3051	91.3791	51.4112	113.365	44.6389	45.8891
hsa-miR-200b-5p	0	0	0	0	0	0	0	0	0	0	0	0	0	0	0	0	0	0	2.15995	0
hsa-miR-200b-3p	0	0	0	0	0	0	0	0	0	0	0	0	0	0	0	0	0	0	2.15995	0
hsa-miR-200a-5p	0	0	0	0	0	2.05155	0.614585	1.06569	0	0	0	0	0	0.855594	0	1.21839	0	0.547659	15.1196	4.58891
hsa-miR-200a-3p	0	0	0	0	0	2.05155	0.614585	2.13138	0	0	0	0	0	0.855594	0	1.21839	0	0.547659	15.1196	4.58891
hsa-miR-429	0	0	0.619157	0.611493	0	0.512887	0	5.32846	1.11528	0.40683	0	0.33327	0.432345	0.855594	0	0	2.44815	1.64298	4.3199	0.764818
hsa-miR-6726-5p	0	0	0	0.611493	0	1.02577	0.614585	0	1.11528	0	1.13377	0.33327	0	0	0	0	0.489631	0	0	1.52964
hsa-miR-6726-3p	0	0	0	0.611493	0	1.02577	0.614585	0	1.11528	0	1.13377	0.33327	0	0	0	0	0.489631	0	0	1.52964
hsa-miR-6727-5p	0	0	0	0	0	0	0	0	0	0	0	0	0	0	0	0	0	0	0	0
hsa-miR-6727-3p	0	0	0	0	0.690818	0	0	0	0	0	0	0	0	0	0	0	0	0	0	0
hsa-miR-6808-5p	0	0	0	0	0	0	0	0	0	0	0	0	0	0	0	0	0	0	0	0
hsa-miR-6808-3p	0	0	0	0	0	0	0	0	0	0	0	0	0	0	0	0	0	0	0	0
hsa-miR-4251	0	0	0	0	0	0	0	0	0	0	0	0	0	0	0	0	0	0	0	0
hsa-miR-551a	0	0	0	0	0	0	0	0	0	0	0	0	0	0	0	0	0	0	0	0
hsa-miR-4689	0	0	0	0	0.345409	0	3.07292	2.13138	4.46113	1.22049	1.70065	0	0	0.427797	0.520282	0	1.46889	1.09532	0	0
hsa-miR-4252	0	0	0	0	0	0	0	0	0	0	0	0	0	0	0	0	0	0	0	0
hsa-miR-6728-5p	0	0	0	0	0	0	0.614585	0	0	0	0.566884	0	0	0	0	1.82758	0	0	0	0
hsa-miR-6728-3p	0	0	0	0.611493	0.345409	0	0	0	0	0	0	0	0	0	0	0	0	0	0	0
hsa-miR-34a-5p	2.9469	5.88937	3.09579	2.75172	3.45409	27.183	16.5938	14.9197	20.0751	15.8664	7.93637	6.66541	2.59407	2.56678	6.76367	11.5747	8.81336	17.5251	25.9194	21.4149
hsa-miR-34a-3p	2.9469	5.88937	3.09579	3.66896	3.45409	27.183	16.5938	14.9197	20.0751	15.8664	7.36949	6.66541	2.59407	2.99458	6.76367	11.5747	8.81336	16.4298	28.0793	19.8853
hsa-miR-5697	0	0	0	0	0	0	0	0	0	0	0	0	0	0	0	0	0	0	0	0
hsa-miR-6729-5p	0.589379	1.68268	0	0	1.03623	0	0	0	0	0	0.566884	0	0	0	0.520282	0	0	0	0	0
hsa-miR-6729-3p	0.589379	1.68268	0	0	1.03623	0	0	0	0	0	0.566884	0	0	0	0.520282	0	0	0	0	0
hsa-miR-7846-3p	0	0	0	0	0	0	0	0	0	0	0	0	0	0	0	0	0	0	0.719983	0
hsa-miR-4632-3p	0.589379	0	0	0	0	0	0	0	0	0	0	0.666541	0.432345	0.855594	1.04056	0	0	0	0	0
hsa-miR-4632-5p	0.589379	0	0	0	0	0	0	0	0	0	0	0.666541	0.432345	0.855594	1.04056	0	0	0	0	0
hsa-miR-6730-5p	0	0	0	0	0	0	0	0	0	0	0	0	0	0	0	0	0	0	0	0
hsa-miR-6730-3p	0	0	0	0	0	0	0	0	0	0	0	0	0	0	0	0	0	0	0	0
hsa-miR-3675-5p	0	0.841338	0	0	0	0	0	0	0	0	0	0	0.432345	0	0	0	0	0	0	0
hsa-miR-3675-3p	0	0.841338	0	0	0	0	0	0	0	0	0	0	0.432345	0	0	0	0	0	0	0
hsa-miR-3972	0	0	0	0	0	0	0	0	0	0	0	0	0	0	0	0	0	0	0	0
hsa-miR-4695-5p	0	0.841338	0	0	0	0.512887	2.45834	0	0	0.40683	0.566884	0	0	0	0	0	0	0	0	0
hsa-miR-4695-3p	0	0.841338	0	0	0	0.512887	2.45834	0	0	0.40683	0.566884	0	0	0	0	0	0	0	0	0
hsa-miR-1290	0	0	0	0	0	0	0	0	0	0	0	0	0	0	0	0	0	0	0	0
hsa-miR-6084	0	0	0	0.305747	1.03623	0	0	0	0	0	0	0	0	0	0	0	0.489631	0	0	0
hsa-miR-1256	0	0	0	0	0	0	0	0	0	0	0	0	0	0	0	0	0	0	0	0
hsa-miR-4418	0	0	0	0	0	0	0	0	0	0	0	0	0	0	0	0	0	0	0	0
hsa-miR-6127	0	0	0	0	0	0	0	0	0	0	0	0	0	0	0	0	0	0	0	0
hsa-miR-4684-5p	0	0	0	0	0	0	0	0	0	0	0	0	0	0	0	0	0	0	0	0
hsa-miR-4684-3p	0	0	0	0	0	0	0	0	0	0	0	0	0	0	0	0	0	0	0	0
hsa-miR-4253	0	0	0	0	0	0	0	0	0	0	0	0	0	0	0	0	0	0	0	0
hsa-miR-3115	0.589379	1.68268	0.619157	0	0.345409	0	0.614585	0	1.11528	0	0	0	0.432345	0.427797	0.520282	0.609194	0.979262	0	0.719983	0
hsa-miR-378f	0	0	0	0	0	0	0	0	0	0	0	0	0	0	0	0	0	0	0	0
hsa-miR-6731-5p	0	0	0	0	0	0	0	0	0	0	0	0	0	0	0	0	0	0	0	0
hsa-miR-6731-3p	0	0	0	0	0	0	0	0	0	0	0	0	0	0	0	0	0	0	0	0
hsa-miR-4425	0	0	0	0	0	0	0	0	0	0	0	0	0	0	0	0	0	0	0	0
hsa-miR-3917	0	0	0	0.611493	1.03623	0	0	0	0	0	0	0	0	0	0	0	0	0	0	0
hsa-miR-1976	0.589379	2.52401	0.619157	0.305747	0.690818	2.56444	2.45834	4.26277	5.57641	0.81366	3.4013	0.33327	3.02642	2.99458	2.08113	3.04597	2.44815	0.547659	0	1.52964
hsa-miR-4420	0	0	0	0	0	0	0	0	0	0	0	0	0	0	0	0	0	0	0	0
hsa-miR-4254	0	0	0	0	0	0.512887	0	0	0	0	0	0	0	0	0.520282	0	0	0.547659	0	0.764818
hsa-miR-5585-5p	0	0	0	0	0	0	0	0	0	0	0	0	0	0	0	0	0	0	0	0
hsa-miR-5585-3p	0	0	0	0	0	0	0	0	0	0	0	0	0	0	0	0	0	0	0	0
hsa-miR-3605-5p	0	0	0	0	0	0	0	0	0	0	0	0	0.432345	0	0	0	0	0	0	0
hsa-miR-3605-3p	0	0	0	0	0	0	0	0	0	0	0	0	0.432345	0	0	0	0	0	0	0
hsa-miR-552-3p	0	0	0	0	0	0	0	0	0	0	0	0	0	0	0	0	0	0	0	0
hsa-miR-552-5p	0	0	0	0	0	0	0	0	0	0	0	0	0	0	0	0	0	0	0	0
hsa-miR-4255	0	0	0	0	0	0	0	0	0	0	0	0	0	0	0	0	0	0	0	0
hsa-miR-6732-5p	0	1.68268	0	0	0	0	0	0	1.11528	0	0	0	0	0	0	0	0	0.547659	0	0.764818
hsa-miR-6732-3p	0	1.68268	0	0	0	0	0	0	1.11528	0	0	0	0	0	0	0	0	0	0	0.764818
hsa-miR-5581-5p	0	0	0	0	0	0	0	0	0	0	0	0	0	0	0	0	0	0	0	0
hsa-miR-5581-3p	0	0	0	0	0	0	0	0	0	0	0	0	0	0	0	0	0	0	0	0
hsa-miR-3659	0	0	0	0	0	0	0	0	0	0	0	0	0	0	0	0	0	0	0	0
hsa-miR-30e-5p	1.17876	0	0	0	0.345409	2.56444	0.614585	1.06569	2.23056	0.81366	0.566884	0.666541	3.89111	0	0	0	1.46889	1.09532	0.719983	1.52964
hsa-miR-30e-3p	0.589379	0	0	0	0	2.56444	1.22917	1.06569	2.23056	0.40683	0.566884	0.666541	3.89111	0	0	0	0.489631	1.09532	0.719983	1.52964
hsa-miR-30c-5p	0.589379	4.20669	2.47663	1.83448	4.49032	9.74486	11.6771	6.39415	0	3.25464	7.93637	3.3327	3.45876	2.13898	2.60141	3.65516	0.979262	1.64298	7.91981	9.17781
hsa-miR-30c-1-3p	0.589379	4.20669	2.47663	0.91724	4.49032	8.71908	11.6771	2.13138	0	3.25464	7.36949	3.3327	3.02642	1.28339	2.60141	3.04597	0.979262	1.64298	7.19983	9.17781
hsa-miR-6733-5p	0	0	0.619157	0	0	0	0	0	0	0	0	0.999811	0.432345	0.427797	0	0	0	0	0	0
hsa-miR-6733-3p	0	0	0.619157	0	0	0	0	0	0	0	0	0.999811	0.432345	0.427797	0	0	0	0	0	0
hsa-miR-6734-5p	2.35752	0	0	0	0	2.05155	2.45834	0	0	2.03415	1.13377	0	0.864691	1.28339	1.56085	0	1.46889	0.547659	0	0
hsa-miR-6734-3p	2.35752	0	0	0	0	2.05155	2.45834	0	0	2.03415	1.13377	0	0.864691	1.28339	1.56085	0	1.46889	0.547659	0	0
hsa-miR-6735-5p	0	0	0	0	0	0.512887	0	0	0	0	0	0	0	0	0	0	0	0	0	0
hsa-miR-6735-3p	0	0	0	0	0	0.512887	0	0	0	0	0	0	0	0	0	0	0	0	0	0
hsa-miR-6079	0	0	0	0	0	0	0	0	0	0	0	0	0	0	0	0	0	0	0	0
hsa-miR-5584-5p	0	0	0	0	0	0	0	0	0	0	0	0	0	0	0	0	0	0	0	0
hsa-miR-5584-3p	0	0	0	0	0	0	0	0	0	0	0	0	0	0	0	0	0	0	0	0
hsa-miR-4421	0	0	0	0	0	0	0	0	0	0	0	0	0	0	0	0	0	0	0	0
hsa-miR-6500-5p	0	0	0	0	0	0	0	0	0	0	0	0	0	0	0	0	0	0	0	0
hsa-miR-6500-3p	0	0	0	0	0	0	0	0	0	0	0	0	0	0	0	0	0	0	0	0
hsa-miR-761	0	0	0	0	0	0	0	0	0	0	0	0	0	0	0	0	0	0	0	0
hsa-miR-4781-5p	0	0	0	0	0	0	0	0	0	0	0	0	0	0	0	0	0	0	0	0
hsa-miR-4781-3p	0	0	0	0	0	0	0	0	0	0	0	0	0	0	0	0	0	0	0	0
hsa-miR-4422	0	0	0	0	0	0	0	0	0	0	0	0	0	0	0	0	0	0	0	0
hsa-miR-4711-5p	0	0	0	0	0	0	0	0	0	0	0	0	0	0	0	0	0	0	0	0
hsa-miR-4711-3p	0	0	0	0	0	0	0	0	0	0	0	0	0	0	0	0	0	0	0	0
hsa-miR-12132	0	0	0	0	0	0	0	0	0	0	0	0	0	0	0	0	0	0	0	0
hsa-miR-3116	0	0	0	0	0	0	0	0	0	0	0	0	0	0	0	0	0	0	0	0
hsa-miR-6068	0	0	0	0	0	0	0	0	0	0	0	0	0	0	0	0	0	0	0	0
hsa-miR-4794	0	0	0	0	0	0	0	0	0	0	0	0	0	0	0	0	0	0	0	0
hsa-miR-3671	0	0	0	0	0	0	0	0	0	0	0	0	0	0	0	0	0	0	0	0
hsa-miR-101-5p	1.17876	0.841338	0	4.89194	9.32604	0.512887	0.614585	137.474	136.064	0.40683	0	0.666541	2.16173	2.13898	1.04056	0	0.979262	0	0	0
hsa-miR-101-3p	16.5026	27.7642	13.0023	10.7011	11.0531	55.3918	35.6459	139.606	107.067	36.2079	32.8793	21.9958	25.076	16.2563	19.2504	9.7471	22.0334	8.21488	38.1591	43.5946
hsa-miR-3117-3p	0	0	0	0	0	0	0	0	0	0	0	0	0	0	0	0	0	0	0	0
hsa-miR-3117-5p	0	0	0	0	0	0	0	0	0	0	0	0	0	0	0	0	0	0	0	0
hsa-miR-1262	0	0	0	0	0	0	0	0	0	0	0	0	0	0	0	0	0	0.547659	0	0
hsa-miR-186-5p	60.7061	62.259	55.105	23.8482	46.6302	113.348	184.375	477.43	398.156	136.695	124.714	83.6509	77.8222	63.3139	75.4409	65.1837	102.822	116.104	175.676	153.728
hsa-miR-186-3p	60.7061	62.259	55.105	23.8482	46.6302	113.348	184.375	477.43	398.156	138.322	124.714	83.9841	77.8222	63.3139	75.4409	65.1837	104.291	117.747	176.396	153.728
hsa-miR-7156-5p	0	0	0	0	0	0	0	0	0	0	0	0	0	0	0	0	0	0	0	0
hsa-miR-7156-3p	0	0	0	0	0	0	0	0	0	0	0	0	0	0	0	0	0	0	0	0
hsa-miR-4423-5p	0	0	0	0	0	0	0	0	0	0.40683	0	0	0	0	0	0	0	0	0	0
hsa-miR-4423-3p	0	0	0	0	0	0	0	0	0	0.40683	0	0	0	0	0	0	0	0	0	0
hsa-miR-7856-5p	0	0	0	0	0	0	0	0	0	0	0	0	0	0	0	0	0	0	0	0
hsa-miR-760	0	0	0	0	0	2.05155	1.22917	0	0	1.22049	2.26754	0	0	0	0	0.609194	0	0	0.719983	0
hsa-miR-12133	0	0	0	0	0	0	0	0	0	0	0	0	0	0	0	0	0	0	0	0
hsa-miR-2682-5p	0	0	0	0	0	0	0	0	0	0	0	0	0	0	0	0	0	0	0	0
hsa-miR-2682-3p	0	0	0	0	0	0	0	0	0	0	0	0	0	0	0	0	0	0	0	0
hsa-miR-137-3p	0	0	0	0	0	0.512887	0	0	0	0.81366	0	0.33327	0	0.427797	0	1.21839	1.46889	3.83361	0	0
hsa-miR-137-5p	0	0	0	0	0	0.512887	0	0	0	0.81366	0	0.33327	0	0.427797	0	1.21839	1.46889	3.83361	0	0
hsa-miR-553	0	0	0	0	0	0	0	0	0	0	0	0	0	0	0	0	0	0	0	0
hsa-miR-7852-3p	0	0	0	0	0	0	0	0	0	0	0	0	0	0	0	0	0	0	0	0
hsa-miR-197-3p	0.589379	0	0.619157	0	0	0	0	1.06569	0	0.40683	0.566884	0	0.864691	0	0	1.21839	0	0	0.719983	0
hsa-miR-197-5p	0	0	0.619157	0	0	0	0	1.06569	0	0.40683	0.566884	0	0.864691	0	0	1.21839	0	0	0.719983	0
hsa-miR-4256	0	0	0	0	0	0	0	0	0	0	0	0	0	0	0	0	0	0	0	0
hsa-miR-11399	0	0	0	0	0	0	0	0	0	0	0	0	0	0	0	0	0	0	0	0
hsa-miR-548ac	0	0	0	0	0	0	0	0	0	0	0	0	0	0	0	0	0	0	0	0
hsa-miR-320b	0	0	0	0	0	0	0	0	0	0	0	0	0	0	0	0	0	0	0	0
hsa-miR-942-5p	0	0	0	0	0	0	0	0	0	0.40683	0	0	0	0	0	0	0	0	0.719983	0
hsa-miR-942-3p	0	0	0	0	0	0	0	0	0	0.40683	0	0	0	0	0	0	0	0	0.719983	0
hsa-miR-6736-5p	0	0	0	0	0	0	0	0	0	0	0	0	0	0	0	0	0	0	0	0
hsa-miR-6736-3p	0	0	0	0	0	0	0	0	0	0	0	0	0	0	0	0	0	0	0	0
hsa-miR-5087	3.53628	0	0	0.305747	0	0.512887	0	2.13138	0	0	0	0.33327	1.72938	0	0	0	0	0	0	0
hsa-miR-6077	0	0	0	0	0	0	0	0	0	0	0	0	0	0	0	0	0	0	0	0
hsa-miR-6878-5p	0	0	0	0	0	1.02577	0	0	0	0	0	0	0	0	0	0	0	0	0	0
hsa-miR-6878-3p	0	0	0	0	0	1.02577	0	0	0	0	0	0	0	0	0	0	0	0	0	0
hsa-miR-4257	0	0	0	0	0	0	0	0	0	0	0	0	0	0	0	0	0	0	0	0
hsa-miR-554	0	0	0	0	0	0	0	0	0	0	0	0	0	0	0	0	0	0	0	0
hsa-miR-8083	0	0	0	0	0	0	0	0	0	0	0	0	0	0	0	0	0	0	0	0
hsa-miR-6737-5p	0.589379	0	0	0	0.345409	1.53866	0.614585	1.06569	1.11528	0.40683	0	0.33327	0.432345	0	0	0	0.489631	0	0	0.764818
hsa-miR-6737-3p	0.589379	0	0	1.52873	1.03623	1.53866	0.614585	1.06569	1.11528	0.40683	0	0.33327	0.432345	0	0	0	0.489631	0	0	0.764818
hsa-miR-5698	0	0	0	0	0	0	0.614585	0	0	0	0	0	0	0	0	0	0	0	0	0
hsa-miR-190b-5p	0	0	0	0	0	0	0	0	0	0	0	0	0	0	0	0	0	0	0	0
hsa-miR-190b-3p	0	0	0	0	0	0	0	0	0	0	0	0	0	0	0	0	0	0	0	0
hsa-miR-4258	0	0	0	0	0	0	0	0	0	0	0	0	0	0	0	0	0	0	0	0
hsa-miR-92b-5p	0	5.04803	3.09579	0.91724	0.690818	4.1031	2.45834	18.1168	30.1126	2.44098	1.70065	2.33289	1.72938	1.71119	0.520282	1.21839	0.979262	1.09532	5.03988	3.82409
hsa-miR-92b-3p	0	5.04803	3.09579	0.91724	0.690818	4.1031	2.45834	19.1824	27.8821	2.44098	1.70065	2.33289	1.72938	1.71119	0.520282	1.21839	0.979262	1.09532	5.03988	3.82409
hsa-miR-555	0	0	0	0	0	0	0	0	0	0	0	0	0	0	0	0	0	0	0	0
hsa-miR-6738-5p	0	0.841338	0	0	0	0	0	2.13138	0	0.40683	0	0.666541	0	0.427797	0	0	0	0	0.719983	0
hsa-miR-6738-3p	0	0.841338	0	0	0	0	0	2.13138	0	0.40683	0	0.666541	0	0.427797	0	0	0	0	0.719983	0
hsa-miR-9-5p	223.375	209.493	193.796	29.6574	32.123	257.469	451.72	123.62	134.949	121.235	126.982	266.95	254.651	176.68	165.97	68.8389	157.661	88.7207	416.15	389.292
hsa-miR-9-3p	223.375	209.493	193.796	29.6574	32.4685	257.469	451.72	123.62	134.949	121.235	126.982	266.283	254.651	176.68	165.97	68.8389	157.661	88.1731	416.15	389.292
hsa-miR-765	0	0	0	0	0	0	0	0	0	0	0.566884	0	0	0	0.520282	0	0	0	0	0
hsa-miR-4259	0	0	0	0	0	0	0	0	0	0	0	0	0	0	0	0	0	0	0	0
hsa-miR-5187-5p	0	0	0	0	0	1.02577	0	0	1.11528	0	0	0	0	0	0	0	0	0	0	0
hsa-miR-5187-3p	0	0	0	0	0	1.02577	0	0	1.11528	0	0	0	0	0	0	0	0	0	0	0
hsa-miR-4654	0	0	0	0	0	0	0	0	0	0	0	0	0	0	0	0	0	0	0	0
hsa-miR-556-5p	0	0	0	0	0	0	0	0	0	0	0	0	0	0	0	0	0	0	0	0
hsa-miR-556-3p	0	0	0	0	0	0	0	0	0	0	0	0	0	0	0	0	0	0	0	0
hsa-miR-3658	0	0	0	0.91724	0	0	0	1.06569	1.11528	0	0	0	0	0	0	0	0	0	0	0
hsa-miR-921	0	0	0	0	0	0	0	0	0	0	0	0	0	0	0	0	0	0	0	0
hsa-miR-1255b-5p	0	0	0	0	0	0	0	0	0	0.81366	0	0	0	0	0	0	0	0	0	0
hsa-miR-1255b-2-3p	0	0	0	0	0	0	0	0	0	0.81366	0	0	0	0	0	0	0	0	0	0
hsa-miR-557	0	0	0	0	0	0	0	0	0	0	0	0	0	0	0	0	0	0	0	0
hsa-miR-3119	0	0	0	0	0	0	0	0	0	0	0	0	0	0	0	0	0	0	0	0
hsa-miR-1295a	0	0	0	0	0	0	0	0	0	0	0	0	0	0	0	0	0	0	0	0
hsa-miR-1295b-5p	0	0	0	0	0	0	0	0	0	0	0	0	0	0	0	0	0	0	0	0
hsa-miR-1295b-3p	0	0	0	0	0	0	0	0	0	0	0	0	0	0	0	0	0	0	0	0
hsa-miR-214-5p	0	0	0	0.611493	0.690818	0	0	0	0	0	0	0	0	0	0	0	0	0	0	0
hsa-miR-214-3p	0	0	0	0.611493	0.690818	0	0	0	0	0	0	0	0	0	0	0	0	0	0	0
hsa-miR-3120-3p	0	0	0	0	0	0	0	0	0	0	0	0	0	0	0	0	0	0	0	0
hsa-miR-3120-5p	0	0	0	0	0	0	0	0	0	0	0	0	0	0	0	0	0	0	0	0
hsa-miR-199a-5p	0	0	0	1.52873	1.38164	0	0	0	0	0	0	0	0	0	0	0	0	0	0	0
hsa-miR-199a-3p	0	0	0	1.22299	1.38164	0	0	0	0	0	0	0	0	0	0	0	0	0	0	0
hsa-miR-1843	24.1646	6.7307	11.1448	0.91724	2.07245	6.15465	5.53126	5.32846	2.23056	10.1708	13.0383	17.6633	14.2674	12.4061	11.9665	17.0574	16.1578	14.7868	10.0798	13.7667
hsa-miR-488-5p	0	0	0	0	0	0	0	1.06569	0	0	0	0	0	0	0	0	0	0	0	0
hsa-miR-488-3p	0	0	0	0	0	0	0	1.06569	0	0	0	0	0	0	0	0	0	0	0	0
hsa-miR-4424	0	0	0	0	0	0	0	0	0	0	0	0	0	0	0	0	0	0	0	0
hsa-miR-12116	0	0	0	0	0	0	0	0	0	0	0	0	0	0	0	0	0	0	0	0
hsa-miR-3121-3p	0	0	0	0	0	0	0	0	0	0	0	0	0	0	0	0	0	0	0	0
hsa-miR-3121-5p	0	0	0	0	0	0	0	0	0	0	0	0	0	0	0	0	0	0	0	0
hsa-miR-4426	0	0	0	2.14023	4.14491	0	0	3.19707	0	0	0	0.666541	0.432345	0	0	0	0	0	0	0
hsa-miR-1278	0	0	0	0	0	0	0	0	0	0	0	0	0	0	0	0	0	0	0	0
hsa-miR-4735-5p	0	0	0	0	0	0	0	0	0	0	0	0	0	0	0	0	0	0	0	0
hsa-miR-4735-3p	0	0	0	0	0	0	0	0	0	0	0	0	0	0	0	0	0	0	0	0
hsa-miR-181b-5p	1.76814	7.57204	0	1.52873	0.690818	2.05155	1.84375	1.06569	3.34585	0.40683	2.83442	2.66616	0.432345	2.13898	0.520282	6.70113	4.40668	3.83361	2.87993	1.52964
hsa-miR-181b-3p	0	1.68268	1.23831	0	0	2.05155	0	1.06569	0	0	0	2.33289	0	1.71119	0.520282	1.82758	0.489631	0.547659	0	0.764818
hsa-miR-181a-5p	0	0	1.23831	0.305747	0.690818	0.512887	0	2.13138	5.57641	0.40683	0.566884	1.99962	0.432345	1.71119	1.56085	0	0.979262	2.19064	0	0.764818
hsa-miR-181a-3p	0	3.36535	3.71494	0.305747	0.345409	0	0	0	0	0	1.70065	2.33289	0.432345	0.855594	2.08113	2.43677	1.95852	2.19064	0	0.764818
hsa-miR-5191	0	0	0	0	0	0	0	0	0	0	0	0	0	0	0	0	0	0	0	0
hsa-miR-1231	0	0	0	0	0	0	0	0	0	0	0	0	0	0	0	0	0	0	0	0
hsa-miR-6739-5p	0	0	0	0	0	0	0	0	0	0	0	0	0	0	0	0	0	0	0	0
hsa-miR-6739-3p	0	0	0	0	0	0	0	0	0	0	0	0	0	0	0	0	0	0	0	0
hsa-miR-6740-5p	0	0	0	0	0	0	0	2.13138	2.23056	0.40683	0	0	0.432345	0	0	0	0.489631	0	0	0
hsa-miR-6740-3p	0	0	0	0	0	0	0	2.13138	2.23056	0.40683	0	0	0.432345	0	0	0	0.489631	0	0	0
hsa-miR-135b-5p	8.25131	71.5137	92.8736	21.0965	56.6471	49.7501	142.584	493.415	875.497	127.338	103.173	26.6616	18.5908	61.175	27.0547	137.678	113.594	76.6722	159.116	170.554
hsa-miR-135b-3p	8.25131	71.5137	92.8736	21.0965	56.6471	49.7501	141.969	493.415	876.612	128.152	103.173	26.6616	18.5908	61.175	27.0547	137.069	113.594	77.2199	159.116	170.554
hsa-miR-6769b-5p	0	0	0	0	0	0	0.614585	0	1.11528	0	0	0	0.432345	0	0	0	0	0	0	0
hsa-miR-6769b-3p	0	0	0	0	0	0	0.614585	0	1.11528	0	0	0	0.432345	0	0	0	0	0	0	0
hsa-miR-29c-5p	4.12566	1.68268	4.3341	0	1.03623	4.61599	3.68751	3.19707	2.23056	8.54343	6.23572	13.3308	12.1057	13.2617	11.4462	11.5747	7.83409	7.11957	2.15995	4.58891
hsa-miR-29c-3p	4.12566	1.68268	4.3341	0.611493	1.38164	1.53866	4.30209	3.19707	2.23056	7.32294	5.66884	14.3306	14.6997	13.2617	11.4462	12.1839	8.81336	6.02425	2.15995	3.82409
hsa-miR-29b-3p	8.84069	8.41338	4.95326	1.22299	0.690818	13.848	20.2813	8.52553	0	14.2391	14.1721	26.9949	18.5908	17.5397	14.0476	17.6666	23.9919	12.0485	7.91981	7.64818
hsa-miR-29b-2-5p	8.84069	5.04803	4.3341	0.611493	0.345409	13.3351	14.1354	7.45984	0	12.2049	13.6052	25.9951	18.5908	15.8285	12.4868	12.7931	17.1371	9.85786	7.19983	5.35372
hsa-miR-205-5p	13.5557	68.1484	22.9088	1.22299	0.690818	105.142	196.053	79.9269	199.636	112.692	76.5293	17.6633	21.6173	20.962	22.3721	68.2297	84.7061	52.0276	89.9979	55.0669
hsa-miR-205-3p	12.9663	61.4177	24.7663	1.22299	0.690818	102.577	194.823	78.8612	175.099	112.692	72.5611	17.3301	22.0496	20.1065	22.3721	63.3561	83.2372	48.7416	87.1179	55.0669
hsa-miR-4260	0	0	0	0	0	0	0	0	0	0	0	0	0	0	0	0	0	0	0	0
hsa-miR-3122	0	0	0	0	0	0	0	0	0	0	0	0	0	0	0	0	0	0	0	0
hsa-miR-215-5p	0	0	0	0	0.690818	0	0	0	0	0	0	0	0	0	0	0	0	0	0	0
hsa-miR-215-3p	0	0	0	0	0.690818	0	0	0	0	0	0	0	0	0	0	0	0	0	0	0
hsa-miR-194-5p	14.7345	24.3988	11.1448	15.8988	14.1618	7.18042	9.83336	7.45984	4.46113	19.9347	22.6754	39.3259	23.3466	56.4692	21.8519	5.48274	9.79262	12.0485	17.2796	11.4723
hsa-miR-664a-5p	12.9663	10.0961	14.2406	0	1.72705	8.71908	12.2917	10.6569	15.614	16.68	13.6052	12.9975	22.482	12.4061	9.88536	15.2298	15.6682	12.5962	5.75986	9.94263
hsa-miR-664a-3p	2.35752	1.68268	1.23831	0	0.345409	3.07732	1.84375	3.19707	2.23056	3.66147	1.13377	1.66635	3.45876	1.71119	1.56085	1.82758	1.95852	3.28595	0	3.05927
hsa-miR-4742-5p	1.17876	0	0	0	0	0.512887	0	0	2.23056	0	0	0.33327	0	0	0	0	0	0	0	0
hsa-miR-4742-3p	1.17876	0	0	0	0	0.512887	0	0	2.23056	0	0	0.33327	0	0	0	0	0	0	0	0
hsa-miR-6741-5p	0	0	0	0	0	0.512887	0	1.06569	2.23056	0	0.566884	0	0	0	0	0	0	0	0.719983	0
hsa-miR-6741-3p	0	0	0	0	0	0.512887	0	1.06569	2.23056	0	0.566884	0	0	0	0	0	0	0	0.719983	0
hsa-miR-5008-5p	1.76814	1.68268	2.47663	3.66896	2.41786	1.02577	1.84375	3.19707	4.46113	2.03415	2.83442	0.666541	0	0.427797	1.56085	1.82758	6.3652	3.28595	2.15995	0.764818
hsa-miR-5008-3p	1.76814	1.68268	2.47663	3.66896	2.41786	1.02577	1.84375	3.19707	4.46113	2.03415	2.83442	0.666541	0	0.427797	1.56085	1.21839	6.3652	3.28595	2.15995	0.764818
hsa-miR-3620-3p	0.589379	0	0.619157	0	0	0	0	0	0	2.44098	1.13377	0.33327	0	0	0	0.609194	0	1.09532	0	0
hsa-miR-3620-5p	0	0	0.619157	0	0	0	0	0	0	2.44098	1.13377	0.33327	0	0	0	0.609194	0	0.547659	0.719983	0
hsa-miR-6742-5p	0	0	0	0	0	0	0	0	0	0	0	0	0	0	0	0	0	0	0	0
hsa-miR-6742-3p	0	0	0	0	0	0	0	0	0	0	0	0	0	0	0	0	0	0	0	0
hsa-miR-4666a-5p	0	0	0	0	0	0	0	0	0	0	0	0	0	0	0	0	0	0	0	0
hsa-miR-4666a-3p	0	0	0	0	0	0	0	0	0	0	0	0	0	0	0	0	0	0	0	0
hsa-miR-1182	0	0	0	0	0	0	0	0	0	0	0	0	0	0	0	0	0	0	0	0
hsa-miR-4427	0	0	0	0	0	0	0	0	0	0	0	0	0	0	0	0	0	0	0	0
hsa-miR-4671-5p	0	0	0	0	0	0	0	0	0	0	0	0	0	0	0	0	0	0	0	0
hsa-miR-4671-3p	0	0	0	0	0	0	0	0	0	0	0	0	0	0	0	0	0	0	0	0
hsa-miR-4753-5p	0	0	0	0	0	0	0	0	0	0	0	0	0	0	0	0	0	0	0	0
hsa-miR-4753-3p	0	0	0	0	0	0	0	0	0	0	0	0	0	0	0	0	0	0	0	0
hsa-miR-1537-3p	0	0	0	0	0	0	0	0	0	0	0	0	0	0	0	0	0	0	0	0
hsa-miR-1537-5p	0	0	0	0	0	0	0	0	0	0	0	0	0	0	0	0	0	0	0	0
hsa-miR-4428	0	0	0	0	0	0	0	0	0	0	0	0	0	0	0	0	0	0	0	0
hsa-miR-3123	0	0	0	0	0	0	0	0	0	0	0	0	0	0	0	0	0	0	0	0
hsa-miR-4677-5p	0	0	0	0.305747	0	0	0	0	0	0	0	0	0	0	0	0	0	0	0	0
hsa-miR-4677-3p	0	0	0	0.305747	0	0	0	0	0	0	0	0	0	0	0	0	0	0	0	0
hsa-miR-3916	0	0	0	0.305747	0	0	0	0	0	0	0	0	0	0.855594	0	0	0	1.64298	0	0
hsa-miR-3124-5p	0	0	0	0	0	0	0	0	0	0	0	0	0	0	0	0	0	0	0	0
hsa-miR-3124-3p	0	0	0	0	0	0	0	0	0	0	0	0	0	0	0	0	0	0	0	0
hsa-miR-5699-3p	0	0.841338	0	0	0	0	0	2.13138	0	0.81366	2.83442	0.999811	3.02642	0	0	0	1.46889	1.09532	2.15995	4.58891
hsa-miR-5699-5p	0	0.841338	0	0	0	0	0	2.13138	0	0.81366	2.83442	0.999811	3.02642	0	0	0	1.46889	1.09532	2.15995	4.58891
hsa-miR-6072	0	0	0	0	0	0	0	0	0	0	0	0	0	0	0	0	0	0	0	0
hsa-miR-6078	0	0	0	0	0	0	0	0	0	0	0	0	0	0	0	0	0	0	0	0
hsa-miR-3155a	0	0	0	0	0	0	0	0	0	0	0	0	0	0	0	0	0	0	0	0
hsa-miR-3155b	0	0	0	0	0	0	0	0	0	0	0	0	0	0	0	0	0	0	0	0
hsa-miR-548ak	0	0	0	0	0	0	0	0	0	0	0	0	0	0	0	0	0	0	0	0
hsa-miR-4480	0	0	0	0	0	0	0	0	0	0	0	0	0	0	0	0	0	0	0	0
hsa-miR-4481	0	0	0	0	0	0	0	0	0	0	0	0	0	0	0	0	0	0	0	0
hsa-miR-548q	0	0	0	0	0	0	0	0	0	0	0	0	0	0	0	0	0	0	0	0
hsa-miR-4293	0	0	0	0	0	0	0	0	0	0	0	0	0	0	0	0	0	0	0	0
hsa-miR-1265	0	0	0	0	0	0	0	0	0	0	0	0	0	0	0	0	0	0	0	0
hsa-miR-511-5p	0	0	0	0	0	0	0	0	0	0	0	0	0	0	0	0	0	0	0	0
hsa-miR-511-3p	0	0	0	0	0	0	0	0	0	0	0	0	0	0	0	0	0	0	0	0
hsa-miR-4675	0	0	0	0	0	0	0	0	0	0	0	0	0	0	0	0	0	0	0	0
hsa-miR-1915-5p	0	0	0	0	0	0	0	0	0	0	0	0	0	0	0	0	0	0	0	0
hsa-miR-1915-3p	0	0	0	0	0	0	0	0	0	0	0	0	0	0	0	0	0	0	0	0
hsa-miR-603	0	0	0	0	0	0	0	0	0	0	0	0	0	0	0	0	0	0	0	0
hsa-miR-8086	0	0	0	0	0	0	0	0	0	0	0	0	0	0	0	0	0	0	0	0
hsa-miR-604	0	0	0	0	0	0	0	0	0	0	0	0	0	0	0	0	0	0	0	0
hsa-miR-938	0	0	0	0	0	0	0	0	0	0	0	0	0	0	0	0	0	0	0	0
hsa-miR-7162-5p	0	0	0	0	0	0	0	0	0	0	0	0	0	0	0	0	0	0	0	0
hsa-miR-7162-3p	0	0	0	0	0	0	0	0	0	0	0	0	0	0	0	0	0	0	0	0
hsa-miR-3611	0	0	0	0	0	0	0	0	0	0	0	0	0	0	0	0	0	0	0	0
hsa-miR-4683	0	0	0	0	0	0	0	0	0	0	0	0	0	0	0	0	0	0	0	0
hsa-miR-5100	0	0	0	0	0	0	0	0	0	0	0	0	0	0	0	0	0	0	0	0
hsa-miR-3156-5p	0	0	0	0	0	0	0	0	0	0	0	0	0	0	0	0	0	0	0	0
hsa-miR-3156-3p	0	0	0	0	0	0	0	0	0	0	0	0	0	0	0	0	0	0	0	0
hsa-miR-4294	0	0	0	0	0	0	0	0	0	0	0	0	0	0	0	0	0	0	0	0
hsa-miR-605-5p	0	0	0	0	0	0	0	0	0	0	0	0	0	0	0	0	0	0	0.719983	0
hsa-miR-605-3p	0	0	0	0	0	0	0	0	0	0	0	0	0	0	0	0	0	0	0.719983	0
hsa-miR-548f-3p	0	0	0	0	0	0	0	1.06569	0	0	0	0	0	0	0	0	0	0	0	0
hsa-miR-548f-5p	0	0	0	0	0	0	0	0	0	0	0	0	0	0	0	0	0	0	0	0
hsa-miR-3924	0	0	0	0	0	0	0	0	0	0	0	0	0	0	0	0	0	0	0	0
hsa-miR-1296-5p	0	0	0	0.611493	0	0.512887	0.614585	1.06569	0	2.84781	1.13377	0.666541	0.864691	0.427797	0	0	2.93779	1.64298	0.719983	4.58891
hsa-miR-1296-3p	0	0	0	0.611493	0	0.512887	0.614585	1.06569	0	2.84781	1.13377	0.666541	0.864691	0.427797	0	0	2.93779	1.64298	0.719983	4.58891
hsa-miR-7151-5p	0	0	0	0	0	0	0	0	0	0	0	0	0	0	0	0	0	0	0	0
hsa-miR-7151-3p	0	0	0	0	0	0	0	0	0	0	0	0	0	0	0	0	0	0	0	0
hsa-miR-7152-5p	0	0	0	0	0	0	0	0	0	0	0	0	0	0	0	0	0	0	0	0
hsa-miR-7152-3p	0	0	0	0	0	0	0	0	0	0	0	0	0	0	0	0	0	0	0	0
hsa-miR-4676-5p	0	0	0	0	0	0	0	0	0	0	0	0	0	0	0	0	0	0	0	0
hsa-miR-4676-3p	0	0	0	0	0	0	0	0	0	0	0	0	0	0	0	0	0	0	0	0
hsa-miR-606	0	0	0	0	0	0	0	0	0	0	0	0	0	0	0	0	0	0	0	0
hsa-miR-346	0	0	0	0	0	0	0	0	0	0	0	0	0	0	0	0	0	0	0	0
hsa-miR-4678	0	0	0	0	0	0	0	0	0	0	0	0	0	0	0	0	0	0	0	0
hsa-miR-4679	0	0	0	0	0	0	0	0	0	0	0	0	0	0	0	0	0	0	0	0
hsa-miR-107	1.17876	0.841338	1.23831	0.611493	0	1.02577	0	1.06569	0	0.40683	0	0	0.432345	0	0.520282	0.609194	0.489631	0	2.87993	2.29445
hsa-miR-3157-5p	0	0	0	0	0	0	0	0	0	0	0	0.33327	0	0	0	0	0	0	0	0
hsa-miR-3157-3p	0	0	0	0	0	0	0	0	0	0	0	0.33327	0	0	0	0	0	0	0	0
hsa-miR-607	0	0	0	0	0	0	0	0	0	0	0	0	0	0	0	0	0	0	0	0
hsa-miR-3085-5p	0	0	0	0	0	0	0	0	0	0	0	0	0	0	0	0	0	0	0	0
hsa-miR-3085-3p	0	0	0	0	0	0	0	0	0	0	0	0	0	0	0	0	0	0	0	0
hsa-miR-1287-5p	0	0	0	0	0	0	0	0	0	0	0	0	0	0	0	0	0	0	0	0
hsa-miR-1287-3p	0	0	0	0	0	0	0	0	0	0	0	0	0	0	0	0	0	0	0	0
hsa-miR-4685-5p	0	0	0	0	0	1.02577	0	0	0	0	0	0	0	0	0.520282	0	0	0	0	0
hsa-miR-4685-3p	0	0	0	0	0	1.02577	0	0	0	0	0	0	0	0	0.520282	0	0	0	0	0
hsa-miR-6507-5p	0	0	0	0	0	0	0	0	0	0	0	0	0	0	0	0	0	0	0	0
hsa-miR-6507-3p	0	0	0	0	0	0	0	0	0	0	0	0	0	0	0	0	0	0	0	0
hsa-miR-608	0	0	0	0	0	0	0	0	0	0	0	0	0	0	0	0	0	0	0	0
hsa-miR-3158-3p	0	0	0	0	0	0	0	0	0	0	0	0	0	0	0	0	0	0	0	0
hsa-miR-3158-5p	0	0	0	0	0	0	0	0	0	0	0	0	0	0	0	0	0	0	0	0
hsa-miR-146b-5p	6.48317	5.04803	5.57242	18.039	41.7945	2.56444	4.30209	2.13138	1.11528	2.84781	3.96819	4.33251	8.21456	7.27255	6.24339	2.43677	10.7719	2.73829	5.03988	4.58891
hsa-miR-146b-3p	6.48317	2.52401	5.57242	17.7333	42.1399	2.56444	4.30209	1.06569	1.11528	2.84781	3.96819	4.33251	7.78222	7.27255	6.24339	2.43677	9.79262	1.64298	5.03988	4.58891
hsa-miR-1307-3p	2.9469	5.88937	15.4789	2.75172	3.45409	18.4639	12.2917	9.59122	3.34585	6.91611	7.93637	3.3327	5.62049	3.42237	4.16226	8.52871	6.3652	3.83361	18.7196	16.0612
hsa-miR-1307-5p	3.53628	5.88937	15.4789	3.05747	3.7995	18.4639	12.2917	11.7226	3.34585	6.91611	7.93637	3.3327	5.62049	3.42237	4.16226	8.52871	6.3652	3.83361	19.4395	16.0612
hsa-miR-936	0	0	0	0	0	0	0	0	0	0	0	0	0	0	0	0	0	0	0	0
hsa-miR-609	0	0	0	0	0	0	0	0	0	0	0	0.33327	0	0	0	0	0	0	0	0
hsa-miR-4482-3p	0	0	0	0	0	0	0	0	0	0	0	0	0	0	0	0	0	0	0	0
hsa-miR-4482-5p	0	0	0	0	0	0	0	0	0	0	0	0	0	0	0	0	0	0	0	0
hsa-miR-4680-5p	0	0	0	0.611493	0	0	0	0	0	0	0	0	0	0	0	0	0	0	0	0
hsa-miR-4680-3p	0	0	0	0	0	0	0	0	0	0	0	0	0	0	0	0	0	0	0	0
hsa-miR-548e-3p	0	0	0	0	0	0	0.614585	1.06569	1.11528	0	0	0	0	0	0	0	0	0	0	0
hsa-miR-548e-5p	0	0	0	0	0	0	0.614585	1.06569	1.11528	0	0	0	0	0	0	0	0	0	0	0
hsa-miR-6715b-5p	0	0	0	0	0	0	0	0	0	0	0	0	0	0	0	0	0	0	0	0
hsa-miR-6715b-3p	0	0	0	0	0	0	0	0	0	0	0	0	0	0	0	0	0	0	0	0
hsa-miR-6715a-3p	0	0	0	0	0	0	0	0	0	0	0	0	0	0	0	0	0	0	0	0
hsa-miR-4295	0	0	0	0	0	0	0	0	0	0	0	0	0	0	0	0	0	0	0	0
hsa-miR-4483	0	0	0	0	0	0	0	0	0	0	0	0	0	0	0	0	0	0	0	0
hsa-miR-2110	0.589379	0	1.23831	0	1.03623	2.05155	4.30209	2.13138	10.0375	2.84781	1.70065	0.999811	0	0.855594	1.04056	1.21839	0.489631	2.73829	2.87993	3.05927
hsa-miR-9851-5p	0	0	0	0	0	0	0	0	0	0	0	0	0	0	0	0	0	0	0	0
hsa-miR-9851-3p	0	0	0	0	0	0	0	0	0	0	0	0	0	0	0	0	0	0	0	0
hsa-miR-3663-5p	0	0	0	0	0	0	0	0	0	0	0	0	0	0	0	0	0	0	0	0
hsa-miR-3663-3p	0	0	0	0	0	0	0	0	0	0	0	0	0	0	0	0	0	0	0	0
hsa-miR-4681	0	0	0	0	0	0	0	0	0	0	0	0	0	0	0	0	0	0	0	0
hsa-miR-4682	0	0	0	0	0	0	0	0	0	0	0	0	0	0	0	0	0	0	0	0
hsa-miR-3941	0	0	0	0.305747	0	1.02577	0	0	0	0	0	0	0	0	0	0	0	0	0	0
hsa-miR-4296	0	0	0	0	0	0	0	0	0	0	0	0	0	0	0	0	0	0	0	0
hsa-miR-4484	0	0	0	0	0	0	0	0	0	0	0	0	0	0	0	0	0	0	0	0
hsa-miR-4297	0	0	0	0	0	0	0	0	0	0	0	0	0	0	0	0	0	0	0	0
hsa-miR-378c	0	0	0	0	0	0	0	0	0	0	0	0	0	0	0	0	0	0	0	0
hsa-miR-202-5p	0	0	0	0	0	0	0	0	0	0	0	0	0	0	0	0	0	0	0	0
hsa-miR-202-3p	0	0	0	0	0	0	0	0	0	0	0	0	0	0	0	0	0	0	0	0
hsa-miR-3944-3p	0	0	0	0	0	0	0	0	0	0.40683	0	0	0.432345	1.28339	0	0	0.489631	0.547659	0	0
hsa-miR-3944-5p	0	0	0	0	0	0	0	0	0	0.40683	0	0	0.432345	1.28339	0	0	0.489631	0.547659	0	0
hsa-miR-6743-5p	0	0	0	0.305747	0	0	0	0	0	0	0	0	0.432345	0	0	0.609194	0	0.547659	0.719983	0
hsa-miR-6743-3p	0	0	0	0.305747	0	0	0	0	0	0	0	0	0.432345	0	0	0.609194	0	0.547659	0.719983	0
hsa-miR-210-3p	0	0	0	0	0	0	0	0	0	0	0.566884	0	0	0	0.520282	0	1.46889	0.547659	0.719983	0
hsa-miR-210-5p	0	0	0	0	0	0	0	0	0	0	0.566884	0	0	0	0.520282	0	1.46889	0.547659	0.719983	0
hsa-miR-6744-5p	0	0	0	0	0	0	0	0	0	0	0	0	0	0	0	0	0	0	0	0
hsa-miR-6744-3p	0	0	0	0	0	0	0	0	0	0	0	0	0	0	0	0	0	0	0	0
hsa-miR-4298	0	0	0	0	0	0	0	0	0	0	0	0	0	0	0	0	0	0	0	0
hsa-miR-7847-3p	0	0	0	0	0	0	0	0	0	0	0	0	0	0	0	0	0	0	0	0
hsa-miR-675-5p	56.5804	59.735	68.1073	3.05747	1.03623	149.763	167.782	0	1.11528	126.524	167.798	69.3202	79.5515	62.0305	82.2046	94.425	165.985	142.939	192.235	172.849
hsa-miR-675-3p	56.5804	59.735	68.1073	3.05747	0.690818	150.276	167.782	0	1.11528	127.338	167.798	69.6535	79.5515	62.0305	82.2046	95.0342	165.985	143.487	192.235	172.849
hsa-miR-483-5p	0.589379	0	1.23831	0	0	0	0	0	0	21.562	17.5734	0	0	2.56678	2.60141	0	2.44815	0	0	0
hsa-miR-483-3p	0.589379	0	2.47663	0	0	0	0	0	0	18.3074	13.6052	0	0	2.56678	2.60141	0	1.95852	0	0	0
hsa-miR-4686	0	0	0	0	0	0	0	0	0	0	0	0	0	0	0	0	0	0	0	0
hsa-miR-4687-5p	0	0.841338	0	0	0	0	0	0	0	0	0	0	0	0	0	0	0	0	0.719983	0
hsa-miR-4687-3p	0	0.841338	0	0	0	0	0	0	0	0	0	0	0	0	0	0	0	0	0.719983	0
hsa-miR-302e	0	0	0	0	0	0	0	0	0	0	0	0	0	0	0	0	0	0	0	0
hsa-miR-5691	0	0	0	0	0	0	0	0	0	0	0	0	0	0	0	0	0	0	0	0
hsa-miR-4485-3p	0	0	0	0	0	0	0	0	0	0	0	0	0	0	0	0	0	0	0	0
hsa-miR-4485-5p	0	0.841338	0	0	0.345409	0	0	0	0	0	0	0	0.432345	0	0	0	0.489631	0	0	0.764818
hsa-miR-4299	0	0	0	0	0	0	0	0	0	0	0	0	0	0	0	0	0	0	0	0
hsa-miR-8070	0	0	0	0	0	0	0	0	0	0	0	0	0	0	0	0	0	0	0	0
hsa-miR-6124	0	0	0	0	0	0	0	0	0	0	0	0	0	0	0	0	0	0	0	0
hsa-miR-6073	0	0	0	0	0	0	0	0	0	0	0	0	0	0	0	0	0	0	0	0
hsa-miR-3159	0	0	0	0	0	0	0	0	0	0	0	0	0	0	0	0	0	0	0	0
hsa-miR-4486	0	0	0	0	0	0	0	0	0	0	0	0	0	0	0	0	0	0	0	0
hsa-miR-4694-5p	0	0	0	0	0	0	0	0	0	0	0	0	0	0	0	0	0	0	0	0
hsa-miR-4694-3p	0	0	0	0	0	0	0	0	0	0	0	0	0	0	0	0	0	0	0	0
hsa-miR-8054	0	0	0	0	0	0	0	0	0	0	0	0	0	0	0	0	0	0	0	0
hsa-miR-8087	0	0	0	0	0	0	0	0	0	0	0	0	0	0	0	0	0	0	0	0
hsa-miR-610	0	0	0	0	0	0	0	0	0	0	0	0	0	0	0	0	0	0	0	0
hsa-miR-8068	0	0	0	0	0	0	0	0	0	0	0	0	0	0	0	0	0	0	0	0
hsa-miR-1343-3p	0	0	0	0.305747	0	0	0	0	2.23056	0.40683	0	0	0	0	0	0	0	0	0	0
hsa-miR-1343-5p	0	0	0	0.305747	0	0	0	0	2.23056	0.40683	0	0	0	0	0	0	0	0	0	0
hsa-miR-3973	0	0	0	0	0	0	0	0	0	0	0	0	0	0	0	0	0	0	0	0
hsa-miR-670-5p	0	0	0	0	0	0	0	0	0	0	0	0	0	0	0	0	0	0	0	0
hsa-miR-670-3p	0	0	0	0	0	0	0	0	0	0	0	0	0	0	0	0	0	0	0	0
hsa-miR-129-5p	0	0	0	0	0	0	0	0	0	0	0	0.33327	0	0	0	0	0	0	0	0
hsa-miR-129-2-3p	0	0.841338	0	0	0	0	0	0	0	0	0	0.33327	0	0	0	0	0	0	0	0
hsa-miR-7154-5p	0	0	0	0	0	0	0	0	0	0	0	0	0	0	0	0	0	0	0	0
hsa-miR-7154-3p	0	0	0	0	0	0	0	0	0	0	0	0	0	0	0	0	0	0	0	0
hsa-miR-4688	0	0	0	0	0	0.512887	0	0	0	0	0	0	0	0	0	0	0	0	0	0
hsa-miR-3160-3p	0	0	0	0	0	0	0	0	0	0	0	0	0	0	0	0	0	0	0	0
hsa-miR-3160-5p	0	0	0	0	0	0	0	0	0	0	0	0	0	0	0	0	0	0	0	0
hsa-miR-5582-5p	0	0	0	0	0	0	0	0	0	0	0	0	0	0	0	0	0	0	0	0
hsa-miR-5582-3p	0	0	0	0	0	0	0	0	0	0	0	0	0	0	0	0	0	0	0	0
hsa-miR-6745	0.589379	0	0	0	0	0.512887	1.22917	0	1.11528	1.22049	1.13377	0	0.432345	0.855594	0.520282	0.609194	0.489631	2.73829	0	1.52964
hsa-miR-4487	0	0	0	0	0	0	0	0	0	0	0	0	0	0	0	0	0	0	0	0
hsa-miR-3161	0	0	0	0	0	0	0	0	0	0	0	0	0	0	0	0.609194	0	0	0	0
hsa-miR-6128	0	0	0	0	0	0	0	0	0	0	0	0	0	0	0	0	0	0	0	0
hsa-miR-130a-5p	2.9469	0	2.47663	0.611493	0	6.66754	3.68751	10.6569	5.57641	4.47513	5.10195	4.33251	5.18814	4.27797	5.20282	4.26436	6.85483	4.38127	7.19983	11.4723
hsa-miR-130a-3p	2.9469	0	2.47663	0	0	6.66754	3.68751	8.52553	4.46113	4.47513	5.10195	4.33251	5.18814	4.27797	5.20282	4.26436	6.85483	4.38127	7.19983	11.4723
hsa-miR-3162-5p	0	0	0	0	0	0	0	0	1.11528	0	0	0	0	0	0	0	0	0	0	0
hsa-miR-3162-3p	0	0	0	0	0	0	0	0	1.11528	0	0	0	0	0	0	0	0	0	0	0
hsa-miR-6503-5p	0	0	0	0	0	0	0	0	0	0	0	0	0	0	0	0	0	0	0	0
hsa-miR-6503-3p	0	0	0	0	0	0	0	0	0	0	0	0	0	0	0	0	0	0	0	0
hsa-miR-4488	0	0	0	0	0	0	0	0	0	0	0	0	0	0	0	0	0	0	0	0
hsa-miR-611	0	0	0	0	0	0	0	0	0	0	0	0	0	0	0	0	0	0	0	0
hsa-miR-1908-5p	0	1.68268	1.85747	0	0	1.02577	0	0	0	0.81366	0	0	0	0	0	0	0	0.547659	0	0
hsa-miR-1908-3p	0	1.68268	1.85747	0	0	1.02577	0	0	0	0.81366	0	0	0	0	0	0	0	0.547659	0	0
hsa-miR-6746-5p	0.589379	0	0	0	0	1.02577	0	1.06569	0	0	0	1.66635	1.29704	0.427797	0.520282	1.82758	0.489631	1.09532	0	0
hsa-miR-6746-3p	0.589379	0	0	0	0	1.02577	0	1.06569	0	0	0	1.33308	1.29704	0.427797	0.520282	1.82758	0.489631	1.09532	0	0
hsa-miR-6747-5p	0	0	0.619157	0	0.345409	0.512887	0.614585	0	1.11528	0	0.566884	0.999811	0	0	1.04056	0	0	0.547659	0	0
hsa-miR-6747-3p	0	0	0.619157	0.305747	0.345409	0.512887	0.614585	0	1.11528	0	0.566884	0.999811	0	0	1.04056	0	0	0.547659	0	0
hsa-miR-6748-5p	0	0	0	0	0	0	0	0	0	0	0	0	0	0	0	0	0	0	0	0
hsa-miR-6748-3p	0	0	0	0	0	0	0	0	0	0	0	0	0	0	0	0	0	0	0	0
hsa-miR-6514-5p	0	0	0	0.305747	0	0	0	0	1.11528	0	0	0	0	0	0	1.21839	0	0	0	0
hsa-miR-6514-3p	0	0	0	0.305747	0	0	0	0	1.11528	0	0	0	0	0	0	1.21839	0	0	0	0
hsa-miR-7155-5p	0	0	0	0	0	0	0	0	0	0	0.566884	0	0	0	0	0	0	0	0	0
hsa-miR-7155-3p	0	0	0	0	0	0	0	0	0	0	0	0	0	0	0	0	0	0	0	0
hsa-miR-1237-3p	4.12566	3.36535	7.42989	0	0	9.23197	11.0625	0	0	4.88196	2.83442	3.99924	5.18814	1.28339	1.04056	3.04597	3.91705	3.28595	2.15995	5.35372
hsa-miR-1237-5p	4.12566	3.36535	7.42989	0	0	9.23197	11.0625	0	0	4.47513	2.83442	3.99924	5.18814	1.28339	1.04056	3.04597	3.91705	3.28595	2.87993	5.35372
hsa-miR-10392-5p	0	0	0	0	0	0	0	0	0	0	0	0	0	0	0	0	0	0	0	0
hsa-miR-10392-3p	0	0	0	0	0	0	0	0	0	0	0	0	0	0	0	0	0	0	0	0
hsa-miR-192-5p	1.76814	3.36535	0.619157	1.22299	1.38164	1.02577	1.84375	0	2.23056	0.81366	3.4013	2.99943	0.864691	6.41695	2.60141	1.21839	0.489631	1.09532	0.719983	0
hsa-miR-192-3p	1.76814	3.36535	0.619157	1.22299	1.38164	1.02577	1.84375	0	2.23056	0.81366	3.4013	2.99943	0.864691	6.41695	2.60141	1.21839	0.489631	1.09532	0.719983	0
hsa-miR-194-3p	13.5557	24.3988	11.1448	15.8988	13.8164	7.18042	9.83336	7.45984	4.46113	20.3415	22.6754	39.3259	23.3466	54.758	21.8519	5.48274	9.79262	11.5008	17.2796	11.4723
hsa-miR-6750-5p	0.589379	0	0	0	0	0	0	0	0	0	0	0.33327	0.432345	0	0.520282	0	0.489631	0	0	0.764818
hsa-miR-6750-3p	0.589379	0	0	0	0	0	0	0	0	0	0	0.33327	0.432345	0	0.520282	0	0.489631	0	0	0.764818
hsa-miR-6749-5p	0	0	0	0	0	0	0.614585	0	0	0	0	0	1.29704	0	0	0	0	0	0	0
hsa-miR-6749-3p	0	0	0	0	0	0	0.614585	0	0	0	0	0	1.29704	0	0	0	0	0	0	0
hsa-miR-6879-5p	0	0	0	0	0	0	0	0	0	0	0	0	0	0.427797	1.04056	0	0	0	0	0
hsa-miR-6879-3p	0	0	0	0	0	0	0	0	0	0	0	0	0	0.427797	1.04056	0	0	0	0	0
hsa-miR-6751-5p	0	0	0	0	0	0	0	0	0	0	0	0	0	0	0	0	0	0	0	0
hsa-miR-6751-3p	0	0	0	0	0	0	0	0	0	0	0	0	0	0	0	0	0	0	0	0
hsa-miR-612	0	0	0	0	0	0	0	0	0	0	0	0	1.29704	0	0	0	0	0	0.719983	0
hsa-miR-4690-5p	1.76814	0	0	0	0	0	0.614585	0	0	0	0	0	0	0.427797	0	0	0.489631	0	0.719983	0
hsa-miR-4690-3p	1.76814	0	0	0	0	0	0.614585	0	0	0	0.566884	0	0	0.427797	0	0	0.489631	0	0.719983	0
hsa-miR-4489	0	0	0	0	0	0	0	0	0	0	0	0	0.432345	0	0	0	0	0	0	0
hsa-miR-3163	0	0	0	0	0	0	0	0	0	0	0	0	0	0	0	0	0	0	0	0
hsa-miR-6860	0	0	0	0	0	0	0	0	0	0	0	0	0	0	0	0	0	0	0	0
hsa-miR-6752-5p	0	0	0	0	0	0	0	0	0	0	0	0	0	0	0	0	0	0	0	0
hsa-miR-6752-3p	0	0	0	0	0	0	0	0	0	0	0	0	0	0	0	0	0	0	0	0
hsa-miR-7113-5p	0.589379	0	0	0	0	0	0	0	0	0	0	0	0	0	0	0	0	0	0	0
hsa-miR-7113-3p	0.589379	0	0	0	0	0	0	0	0	0	0	0	0	0	0	0	0	0	0	0
hsa-miR-4691-5p	0	0	0	0	0	0	0	0	0	0	0	0	0	0	0	0	0	0	0	0
hsa-miR-4691-3p	0	0	0	0	0	0	0	0	0	0	0	0	0	0	0	0	0	0	0	0
hsa-miR-6753-5p	0	0	0	0	0	0	0	0	0	0	0	0	0	0	0	0	0	0	0	0
hsa-miR-6753-3p	0	0	0	0	0	0	0	0	0	0	0	0	0	0	0	0	0	0	0	0
hsa-miR-3164	0	0	0	0	0	0	0	0	0	0	0.566884	0	0	0	0	0	0	0	0	0
hsa-miR-548k	0	0	0	0	0	0	0	0	0	0	0	0	0	0	0	0	0	0	0	0
hsa-miR-3664-5p	0	0	0	0	0	0	1.22917	0	0	0	0	0	0	0	0.520282	0	0	0.547659	0	0
hsa-miR-3664-3p	0	0	0	0	0	0	1.22917	0	0	0	0	0	0	0	0.520282	0	0	0	0	0
hsa-miR-6754-5p	0	0	0	0	0	0	0	0	0	0	0	0	0	0.427797	0	0	0	0	0	0
hsa-miR-6754-3p	0	0	0	0	0	0	0	0	0	0	0	0	0	0.427797	0	0	0	0	0	0
hsa-miR-3165	0	0	0	0	0	0	0	0	0	0	0	0	0	0	0	0	0	0	0	0
hsa-miR-139-5p	0	0.841338	0	0.611493	0	0	1.84375	1.06569	2.23056	1.22049	1.13377	0.999811	1.72938	1.28339	2.60141	1.82758	8.32372	2.19064	0	3.05927
hsa-miR-139-3p	0	0.841338	0	0.611493	0	0	1.84375	1.06569	2.23056	1.22049	1.13377	0.999811	1.72938	1.28339	2.60141	1.82758	8.32372	2.19064	0	3.05927
hsa-miR-4692	0	0	0	0	0	0	0	0	0	0	0	0	0	0	0	0	0	0	0	0
hsa-miR-548al	0.589379	0	0	0	0	0	0	0	0	0	0	0.33327	0	0	0	0	0	0	0	0
hsa-miR-4696	0	0	0	0	0	0	0	0	0	0	0	0	0	0	0	0	0	0	0	0
hsa-miR-326	0	1.68268	7.42989	0	0	8.2062	4.30209	0	1.11528	8.54343	3.96819	3.99924	7.34987	8.12814	2.60141	2.43677	4.40668	3.28595	7.19983	0.764818
hsa-miR-708-5p	0	0	0	0	1.03623	0	0	10.6569	15.614	0	0	0	0	0	0	0	0	0	0	0
hsa-miR-708-3p	0	0	0	0	1.03623	0	0	10.6569	15.614	0	0	0	0	0	0	0	0	0	0	0
hsa-miR-5579-5p	0	0	0	0	0	0	0	0	1.11528	0	0	0	0	0	0	0	0	0	0	0
hsa-miR-5579-3p	0	0	0	0	0	0	0	0	1.11528	0	0	0	0	0	0	0	0	0	0	0
hsa-miR-4300	0	0	0	0	0	0	0	0	0	0	0	0	0	0	0	0	0	0	0	0
hsa-miR-6755-5p	0.589379	0.841338	0	0.305747	0	0	1.22917	3.19707	1.11528	0.40683	0.566884	0.33327	0	0	0	0	0.489631	0	2.15995	0
hsa-miR-6755-3p	0.589379	0.841338	0	0.305747	0	0	1.22917	2.13138	1.11528	0.40683	0.566884	0.33327	0	0	0	0	0.489631	0	2.15995	0
hsa-miR-3166	0	0	0	0	0	0	0	0	0	0	0	0	0	0	0	0	0	0	0	0
hsa-miR-4490	0	0	0	0	0	0	0	0	0	0	0	0	0	0	0	0	0	0	0	0
hsa-miR-1261	0	0	0	0	0	0	0	0	0	0	0	0	0	0	0	0	0	0	0	0
hsa-miR-1304-5p	0	0	0	0	0.345409	0	1.22917	0	0	0.40683	0	0	0	0	0	0	0	0	0	0.764818
hsa-miR-1304-3p	0	0	0	0	0.345409	0	1.22917	0	0	0.40683	0	0	0	0	0	0	0	0	0	0.764818
hsa-miR-548l	0	0	0	0.305747	0	0	0	0	0	0	0	0	0	0	0	0	0	0	0	0
hsa-miR-1260b	0	0	0	0	0	0	0	0	0	0	0	0	0	0	0	0	0	0	0	0
hsa-miR-3920	0	0	0	0	0	0	0	0	0	0	0	0	0	0	0	0	0	0	0	0
hsa-miR-4693-5p	0	0	0	0	0	0	0	0	0	0	0	0	0	0	0	0	0	0	0	0
hsa-miR-4693-3p	0	0	0	0	0	0	0	0	0	0	0	0	0	0	0	0	0	0	0	0
hsa-miR-4491	0	0	0	0	0	0	0	0	0	0	0	0	0	0	0	0	0	0	0	0
hsa-miR-34b-5p	1.76814	0.841338	0	0.305747	0.690818	2.56444	4.91668	2.13138	0	4.0683	1.70065	0.33327	0.432345	0	2.60141	12.1839	2.44815	2.73829	0	0.764818
hsa-miR-34b-3p	1.76814	0.841338	0	0.305747	0.690818	2.56444	4.91668	2.13138	0	4.0683	2.26754	0.33327	0.432345	0	2.60141	12.1839	2.44815	2.73829	0	0.764818
hsa-miR-34c-5p	8.25131	21.8748	14.2406	11.6184	7.25359	11.7964	6.76043	18.1168	11.1528	37.0215	34.013	9.66484	10.3763	3.85017	34.8589	70.6665	28.3986	25.74	5.03988	6.11854
hsa-miR-34c-3p	8.25131	21.8748	16.7173	11.6184	7.25359	11.7964	6.76043	18.1168	11.1528	37.8352	33.4461	9.66484	10.3763	3.85017	36.4198	71.2757	28.3986	26.2876	5.03988	6.11854
hsa-miR-4301	0	0	0	0	0	0	0	0	0	0	0	0	0	0	0	0	0	0	0	0
hsa-miR-6716-5p	0	0	0	0	0	0	0	0	0	0	0	0	0	0	0	0	0	0	0	0
hsa-miR-6716-3p	0	0	0	0	0	0	0	0	0	0	0	0	0	0	0	0	0	0	0	0
hsa-miR-4492	0	0	0	0	0	0	0	0	0	0	0	0	0	0	0	0	0	0	0	0
hsa-miR-6756-5p	0	0	0	0	0	0	1.84375	3.19707	0	0	0	0.999811	0.864691	0	0	0.609194	0.979262	1.64298	1.43997	3.05927
hsa-miR-6756-3p	0	0	0	0	0	0	1.84375	3.19707	0	0	0	0.999811	0.864691	0	0	0.609194	0.979262	1.64298	1.43997	3.05927
hsa-miR-125b-5p	0	0	0	7.33792	4.14491	0	0	0	0	0	0	0	0.864691	0	0	0	0	1.09532	0	0.764818
hsa-miR-125b-1-3p	0	0	0	4.89194	1.72705	0	0	0	0	0	0	0	0	0	0	0	0	1.09532	0	0
hsa-let-7a-5p	28.2902	15.1441	24.1471	17.4276	16.925	56.4176	53.4689	100.175	92.5684	78.1114	101.472	30.9941	33.2906	35.5071	29.1358	34.1148	52.8801	51.4799	55.4387	48.1835
hsa-let-7a-2-3p	0	0	0	0.305747	0	0	0	0	0	0	0.566884	0	0	0	0	0	1.46889	0	0	0
hsa-miR-10526-3p	0	0	0	0	0	0	0	0	0	0	0	0	0	0	0	0	0	0	0	0
hsa-miR-100-5p	0	0	0	0	0	0	0	0	0	0	0	0	0	0.855594	0.520282	0.609194	0.489631	0.547659	0	0
hsa-miR-100-3p	0	0	0	0	0	0	0	0	0	0	0	0	0	0.855594	0.520282	0.609194	0.489631	0.547659	0	0
hsa-miR-4493	0	0	0	0	0	0	0	0	0	0	0	0	0	0	0	0	0	0	0	0
hsa-miR-3167	0	0	0	0	0	0	0	0	0	0	0	0	0	0	0	0	0	0	0	0
hsa-miR-6090	0	0	0	0	0	0	0	0	0	0	0	0	0	0	0	0	0	0	0	0
hsa-miR-8052	0	0	0	0	0	0	0	0	0	0	0	0	0	0	0	0	0	0	0	0
hsa-miR-4697-5p	0	0	0	0	0	0	0	0	0	0	0	0	0	0	0	0	0	0	0	0
hsa-miR-4697-3p	0	0	0	0	0	0	0	0	0	0	0	0	0	0	0	0	0	0	0	0
hsa-miR-3649	0	0	0	0	0	0	0	0	0	0	0	0	0	0	0	0	0	0	0	0
hsa-miR-200c-5p	1.76814	15.9854	5.57242	3.36321	5.52655	18.4639	11.0625	8.52553	0	20.3415	18.7072	6.66541	4.7558	4.27797	19.2504	10.3563	12.2408	7.11957	22.3195	9.17781
hsa-miR-200c-3p	1.17876	11.7787	4.3341	1.83448	4.14491	15.8995	10.4479	8.52553	0	17.9005	18.1403	6.33214	3.45876	3.42237	17.6896	9.7471	11.2615	6.57191	21.5995	9.17781
hsa-miR-141-5p	0	0	0	1.52873	1.72705	3.07732	0.614585	2.13138	2.23056	1.22049	1.13377	0.999811	0	0.855594	1.04056	1.21839	1.46889	1.09532	0.719983	1.52964
hsa-miR-141-3p	0	3.36535	0.619157	1.52873	2.41786	2.56444	0.614585	2.13138	1.11528	1.62732	1.70065	0.33327	0.432345	1.28339	1.04056	1.21839	1.46889	1.09532	0.719983	2.29445
hsa-miR-1244	0	0	0	51.3654	52.8476	0	0	20.2481	13.3834	0	0	0	0.432345	0.855594	0	0	0	0	0	0
hsa-miR-613	0	0	0	0	0	0	0	0	0	0	0	0	0	0	0	0	0	0	0	0
hsa-miR-614	0	0	0	0	0	0	0	0	0	0	0	0	0	0	0	0	0	0	0	0
hsa-miR-3974	0	0	0	0	0	0	0	0	0	0	0	0	0	0	0	0	0	0	0	0
hsa-miR-920	0	0	0	0	0	0	0	0	0	0	0	0	0	0	0	0	0	0	0	0
hsa-miR-4302	0	0	0	0	0	0	0	0	0	0	0	0	0	0	0	0	0	0	0	0
hsa-miR-7851-3p	0	0	0.619157	0	0	0	0	0	0	0	1.13377	0	0	0	0	0	0.489631	0	0	0
hsa-miR-4698	0	0	0	0	0	0	0	0	0	0	0	0	0	0	0	0	0	0	0	0
hsa-miR-4494	0	0	0	0	0	0	0	0	0	0	0	0	0	0	0	0	0	0	0	0
hsa-miR-6505-5p	0	0	0	0	0	0	0	0	0	0	0	0	0	0	0	0	0	0	0	0
hsa-miR-6505-3p	0	0	0	0	0	0	0	0	0	0	0	0	0	0	0	0	0	0	0	0
hsa-miR-1291	87.8175	125.359	132.5	25.0712	52.5022	64.6238	74.3647	50.0875	53.5335	115.133	151.925	63.6546	80.8486	74.0089	106.138	152.908	135.628	164.845	77.0382	119.312
hsa-miR-4701-5p	0.589379	0	0	0	0	0	1.84375	0	0	0.40683	0	0	0	0	0	0	0	0	0	1.52964
hsa-miR-4701-3p	0.589379	0	0	0	0	0	1.84375	0	0	0.40683	0	0	0	0	0	0	0	0	0	1.52964
hsa-miR-1293	0	0.841338	0	0	0.345409	0	4.30209	0	2.23056	0	2.83442	0	0	0	0	0	0.489631	1.64298	3.59991	0
hsa-miR-9898	0	0	0	0	0	0	0	0	0	0	0	0	0	0	0	0	0	0	0.719983	0
hsa-miR-6757-5p	0	0	0	0	0	0	0	0	0	0	0	0	0	0	0	0	0	0	0	0
hsa-miR-6757-3p	0	0	0	0	0	0	0	0	0	0	0	0	0	0	0	0	0	0	0	0
hsa-miR-196a-5p	2.35752	0.841338	3.71494	0	0.345409	2.56444	0.614585	0	0	0.81366	1.70065	3.66597	5.18814	2.13898	4.16226	5.48274	9.79262	11.5008	3.59991	4.58891
hsa-miR-196a-3p	2.35752	1.68268	3.71494	0	0.345409	2.56444	0.614585	0	0	0.81366	1.70065	3.66597	5.18814	2.13898	4.16226	5.48274	10.2822	11.5008	3.59991	4.58891
hsa-miR-615-5p	0	0	0	0	0	0.512887	0	0	0	0	0	0.666541	0	0.427797	0.520282	0	0	0.547659	0	3.05927
hsa-miR-615-3p	0	0	0	0	0	0.512887	0	0	0	0	0	0.666541	0	0.427797	0.520282	0	0	0.547659	0	3.05927
hsa-miR-3198	0	0	0	0	0	0	0	0	0	0	0	0	0	0	0	0	0	0	0	0
hsa-miR-148b-5p	3.53628	3.36535	4.95326	0	2.07245	8.2062	7.9896	3.19707	4.46113	4.47513	7.36949	2.33289	3.45876	2.13898	1.04056	3.65516	3.91705	2.73829	4.3199	2.29445
hsa-miR-148b-3p	3.53628	5.04803	3.09579	0	2.07245	8.2062	7.37502	2.13138	4.46113	4.47513	7.36949	2.33289	3.45876	2.13898	1.04056	3.65516	3.91705	2.73829	4.3199	2.29445
hsa-miR-1228-5p	14.1451	10.9374	14.2406	0	0	14.8737	22.125	7.45984	15.614	11.7981	9.63702	24.3287	30.2642	21.8176	18.7302	9.13791	18.1163	11.5008	10.0798	13.7667
hsa-miR-1228-3p	14.1451	10.9374	14.2406	0	0	14.8737	22.125	7.45984	15.614	11.7981	9.63702	24.3287	30.2642	21.8176	18.7302	9.13791	18.1163	12.0485	10.0798	13.7667
hsa-miR-6758-5p	0	0.841338	0	0.305747	0.690818	0.512887	0	5.32846	1.11528	0.81366	0	0.33327	0.432345	0	0	0	0	0	0	0
hsa-miR-6758-3p	0	0.841338	0	0.611493	1.38164	0.512887	0	6.39415	1.11528	0.81366	0	0.666541	0.432345	0	0	0	0	0	0	0
hsa-miR-616-5p	0	0	0	0	0	0	0	0	0	0	0	0	0	0.427797	0.520282	0	0	0	0	0
hsa-miR-616-3p	0	0	0	0	0	0	0	1.06569	0	0	0	0	0	0.427797	0.520282	0	0	0	0	0
hsa-miR-6759-5p	0	0	0	0	0	0	0	0	0	0	0	0	0	0	0	0	0	0	0	0
hsa-miR-6759-3p	0	0	0	0	0	0	0	0	0	0	0	0	0	0	0	0	0	0	0	0
hsa-miR-26a-5p	173.867	259.973	195.654	15.5931	17.6159	364.15	457.251	161.985	147.217	237.589	235.257	101.981	99.8718	77.0034	99.8942	117.574	160.109	110.079	352.792	240.153
hsa-miR-26a-2-3p	5.30441	4.20669	3.71494	3.05747	5.18114	10.7706	16.5938	26.6423	20.0751	12.6117	14.1721	13.9974	15.9968	9.83933	8.8448	6.70113	8.81336	14.2391	12.9597	12.2371
hsa-miR-6125	0	0	0	0	0	0	0	0	0	0	0	0	0	0	0	0	0	0	0	0
hsa-let-7i-5p	2.35752	0.841338	0.619157	1.22299	1.72705	2.05155	2.45834	10.6569	2.23056	5.69562	3.4013	0.666541	0	2.99458	1.04056	0	0.979262	2.19064	1.43997	1.52964
hsa-let-7i-3p	2.35752	0.841338	0.619157	1.22299	1.03623	2.05155	2.45834	10.6569	2.23056	5.69562	3.4013	0.666541	0	2.99458	1.04056	0	0.979262	2.19064	1.43997	1.52964
hsa-miR-10527-5p	0.589379	0	0	5.80918	3.7995	0	0.614585	1.06569	0	0	0	0.33327	0	0.427797	0.520282	0	0	0	0	0
hsa-miR-548c-5p	0	0	0	0	0	0	0	0	0	0	0	0	0	0	0	0	0	0	0	0
hsa-miR-548c-3p	0	0	0	0	0	0	0	0	0	0	0	0	0	0	0	0	0	0	0	0
hsa-miR-548z	0	0	0	0	0	0	0	0	0	0	0	0	0	0	0	0	0	0	0	0
hsa-miR-6074	0	0	0	0	0	0	0	0	0	0	0	0	0	0	0	0	0	0	0	0
hsa-miR-6502-5p	0	0	0	0	0	0	0	0	0	0	0	0	0	0	0	0	0	0	0	0
hsa-miR-6502-3p	0	0	0	0	0	0	0	0	0	0	0	0	0	0	0	0	0	0	0	0
hsa-miR-1279	0	0	0	0	0	0	0	0	0	0	0	0	0	0	0	0	0	0	0	0
hsa-miR-3913-5p	0	0.841338	0	0	0	0	0	0	4.46113	0	0	0	0	0	0	0	0	0	0	0
hsa-miR-3913-3p	0	0.841338	0	0	0	0	0	0	4.46113	0	0	0	0	0	0	0	0	0	0	0
hsa-miR-1252-5p	0	0	0	0	0	0	0	0	0	0	0	0	0	0	0	0	0	0	0	0
hsa-miR-1252-3p	0	0	0	0	0	0	0	0	0	0	0	0	0	0	0	0	0	0	0	0
hsa-miR-617	0	0	0	0	0	0	0	0	0	0	0	0	0	0	0	0	0	0	0	0
hsa-miR-618	0	0	0	0	0	0	0	0	0	0	0	0	0	0	0	0	0	0	0	0
hsa-miR-4699-5p	0	0	0	0	0	0	0	0	0	0	0	0	0	0	0	0	0	0	0	0
hsa-miR-4699-3p	0	0	0	0	0	0	0	0	0	0	0	0	0	0	0	0	0	0	0	0
hsa-miR-3059-5p	12.377	61.4177	17.9556	0	0	5.12887	16.5938	0	0	2.84781	1.13377	15.997	12.1057	20.1065	16.649	14.0115	24.4815	18.0727	24.4794	12.2371
hsa-miR-3059-3p	12.377	61.4177	17.9556	0	0	5.12887	16.5938	0	0	2.84781	1.13377	15.997	12.1057	20.5342	16.649	14.0115	24.4815	18.0727	24.4794	12.2371
hsa-miR-5700	0	0	0	0	0	0	0	0	0	0	0	0	0	0	0	0	0	0	0	0
hsa-miR-7844-5p	0	0	0	0.305747	0	0	0	0	0	0	0	0	0	0	0	0	0	0	0	0
hsa-miR-492	0	0	0	0	0	0	0	0	0	0	0	0	0	0	0	0.609194	0	0	0	0
hsa-miR-331-5p	9.43007	16.8268	9.28736	4.89194	5.52655	18.4639	20.2813	43.6933	50.1877	19.5278	24.9429	15.997	12.9704	11.5505	15.6085	15.2298	28.3986	20.2634	30.2393	22.1797
hsa-miR-331-3p	7.66193	16.8268	9.28736	4.89194	5.52655	17.9511	20.2813	40.4963	41.2654	15.8664	23.2422	15.3304	12.1057	11.5505	15.6085	15.2298	27.909	18.6204	27.3593	20.6501
hsa-miR-3685	0	0	0	0	0	0	0.614585	0	0	0	0	0	0	0	0	0	0	0	0	0
hsa-miR-1251-5p	0	0	0.619157	0	0	0	0	36.2335	74.7239	0	0	0	0	0	0	0	0	0	0	0
hsa-miR-1251-3p	0	0	0.619157	0	0	0	0	35.1678	74.7239	0	0	0	0	0	0	0	0	0	0	0
hsa-miR-135a-5p	0	0	0.619157	0	0	0	0	61.8101	88.1073	0	1.13377	0.666541	0.432345	0.427797	0.520282	0	0	0	0	0
hsa-miR-135a-2-3p	0	0	0.619157	0	0	0	0	60.7444	84.7615	0	1.13377	0.666541	0.432345	0.427797	0.520282	0.609194	0	0	0	0
hsa-miR-4495	0	0	0	0	0	0	0	0	0	0	0	0	0	0	0	0	0	0	0	0
hsa-miR-4303	0	0	0	0	0	0	0	0	0	0	0	0	0	0	0	0	0	0	0	0
hsa-miR-1827	0	0	0	0	0	0	0	0	0	0	0	0	0	0	0	0	0	0	0	0
hsa-miR-3652	0	0	0	0	0.690818	0	0	0	0	0	0	0	0	0	0	0	0	0	0	0
hsa-miR-3922-3p	0	0	0	0	0	0	0	0	0	0	0	0	0	0	0	0	0	0	0	0
hsa-miR-3922-5p	0	0	0	0	0	0	0	0	0	0	0	0	0	0	0	0	0	0	0	0
hsa-miR-4496	0	0	0	0	0	0	0	0	0	0	0	0	0	0	0	0	0	0	0	0
hsa-miR-619-3p	0	0	0	0	0	0	0	0	0	0	0	0	0	0	0	0	0	0	0	0
hsa-miR-619-5p	0	0	0	0	0	0	0	0	0	0	0	0	0	0	0	0	0	0	0	0
hsa-miR-4497	0	0	0	0	0	0	0	0	0	0	0	0	0	0	0	0	0	0	0	0
hsa-miR-6760-5p	0	0	0	0	0	0	0	0	0	0	0	0	0	0	0	0	0	0	0	0
hsa-miR-6760-3p	0	0	0	0	0	0	0	0	0	0	0	0	0	0	0	0	0	0	0	0
hsa-miR-6761-5p	0	0	0	0	0	0	0	0	0	0	0	0	0	0	0	0	0	0	0	0
hsa-miR-6761-3p	0	0	0	0	0	0	0	0	0	0	0	0	0	0	0	0	0	0	0	0
hsa-miR-3657	0	0	0	0	0	0	0	0	0	0	0	0	0	0	0	0	0	0	0	0
hsa-miR-6861-5p	2.35752	0.841338	0	0	0.345409	1.53866	1.22917	0	5.57641	2.03415	0.566884	0	1.29704	0	0.520282	0.609194	1.46889	2.73829	3.59991	1.52964
hsa-miR-6861-3p	2.35752	0.841338	0	0	0.345409	1.53866	1.22917	0	5.57641	2.03415	0.566884	0	1.29704	0	0.520282	0.609194	1.46889	2.73829	3.59991	1.52964
hsa-miR-7106-5p	0	0	0	0	0	0	0	0	1.11528	0	0	0	0	0	0	0	0	0	0	0
hsa-miR-7106-3p	0	0	0	0	0	0	0	0	1.11528	0	0	0	0	0	0	0	0	0	0	0
hsa-miR-6762-5p	0	0	0	0	0	0	0.614585	0	0	0.81366	0	0	0	0	0	0	0	0	0	0
hsa-miR-6762-3p	0	0	0	0.305747	0	0	0.614585	0	0	0.81366	0	0	0	0	0	0	0	0	0	0
hsa-miR-620	0	0	0	0	0	0	0	0	0	0	0	0	0	0	0	0	0	0	0	0
hsa-miR-4472	0	0	0	0	0	0	0	0	0	0	0	0	0	0	0	0	0	0	0	0
hsa-miR-1178-3p	0	0	0	0	0	0	0	0	1.11528	0	0	0	0	0	0	0	0	0	0	0
hsa-miR-1178-5p	0	0	0	0	0	0	0	0	1.11528	0	0	0	0	0	0	0	0	0	0	0
hsa-miR-4498	0	0	0	0	0	0	0	0	0	0	0	0	0	0	0	0	0	0	0	0
hsa-miR-4700-5p	0	0	0	0	0	0	0	0	0	0	0	0	0	0.427797	0	0	0	0	0	0
hsa-miR-4700-3p	0	0	0	0	0	0	0	0	0	0	0	0	0	0.427797	0	0	0	0	0	0
hsa-miR-7107-5p	0	0	0	0	0	0	0	0	0	0	0	0	0	0	0	0	0	0	0	0
hsa-miR-7107-3p	0	0	0	0	0	0	0	0	0	0	0	0	0	0	0	0	0.489631	0	0	0
hsa-miR-9902	0	0	0	0	0.345409	0	0.614585	0	0	0	0	0	0	0	0	0	0	0	0	0
hsa-miR-4304	0	0	0	0	0	0	0	0	0	0	0	0	0	0	0	0	0	0	0	0
hsa-miR-8072	0	0.841338	0	0	0	1.02577	0	0	0	0	0	0	0	0	0	0	0.979262	0	0	0
hsa-miR-3908	0	0	0	0	0	0	0	0	0	0	0	0	0	0	0	0	0	0	0	0
hsa-miR-6880-5p	0	0	0	0	0	0.512887	0	0	0	0	0	0	0.432345	0	0	0	0	0	0	0
hsa-miR-6880-3p	0	0	0	0	0	0.512887	0	0	0	0	0	0	0.432345	0	0	0	0	0	0	0
hsa-miR-5188	0	0	0	0	0	0	0	0	0	0	0	0	0	0	0	0	0	0	0	0
hsa-miR-3612	0	0	0	0	0	0	0	0	0	0	0	0	0	0	0	0	0	0	0	0
hsa-miR-6763-5p	0	0	0	0	0	1.02577	0	0	0	0	0	0	0	0	0	0	0	0	0.719983	0
hsa-miR-6763-3p	0	0	0	0	0	1.02577	0	0	0	0	0	0	0	0	0	0	0	0	0.719983	0
hsa-miR-4499	0	0	0	0	0	0	0	0	0	0	0	0	0	0	0	0	0	0	0	0
hsa-miR-2276-3p	0	0	0	0	0	0	0	2.13138	0	0	0	0	0	0	0	0	0	0	0	0
hsa-miR-2276-5p	0	0	0	0	0	0	0	2.13138	0	0	0	0	0	0	0	0	0	0	0	0
hsa-miR-4305	0	0	0	0	0	0	0	0	0	0	0	0	0	0	0	0	0	0	0	0
hsa-miR-320d	0	0	0	0	0	0	0	0	0	0	0	0	0	0	0	0	0	0	0	0
hsa-miR-621	0	0	0	0	0	0	0	0	0	0	0	0	0	0	0	0	0	0	0	0
hsa-miR-3168	0	0	0	0	0	0	0	0	0	0	0	0	0	0	0	0	0	0	0	0
hsa-miR-5006-5p	0	0.841338	0.619157	0	0	0.512887	0.614585	1.06569	3.34585	0.81366	1.13377	0.999811	0	0	0	0	0	0.547659	0	0.764818
hsa-miR-5006-3p	0	0.841338	0.619157	0	0	0.512887	0.614585	1.06569	3.34585	0.81366	1.13377	0.999811	0	0	0	0	0	0.547659	0	0.764818
hsa-miR-8079	0	0	0	0	0	0	0	0	0	0	0	0	0	0	0	0	0	0	0	0
hsa-miR-3613-5p	0	0	1.23831	0	0	0	0	0	0	0	0.566884	0	0	0	0	0	0	0.547659	0	0
hsa-miR-3613-3p	0	0	0	0	0	0	0	0	0	0	0.566884	0	0	0	0	0	0	0	0	0
hsa-miR-16-5p	12.9663	37.0189	27.2429	6.42068	8.98064	102.065	105.709	85.2553	73.6086	49.2265	51.5864	35.3267	39.7758	23.5288	19.2504	12.1839	38.6808	19.1681	77.0382	38.2409
hsa-miR-16-1-3p	11.1982	37.8602	30.3387	5.50344	6.56277	86.1651	89.7294	28.7737	42.3807	39.8694	45.9176	29.6611	38.0464	19.6787	18.7302	11.5747	32.8053	14.2391	66.9584	34.4168
hsa-miR-15a-5p	20.0389	22.7161	11.1448	2.14023	4.14491	98.9873	82.3544	19.1824	27.8821	19.121	30.6117	15.997	16.4291	11.1227	10.9259	4.87355	28.3986	10.9532	49.6788	36.7113
hsa-miR-15a-3p	18.2708	18.5094	9.90652	2.14023	3.7995	94.3713	76.8231	12.7883	22.3056	16.68	27.2104	15.6637	15.1321	11.1227	9.88536	3.65516	25.9504	8.21488	45.3589	29.8279
hsa-miR-5693	0	0	0	0	0	0	0	0	0	0	0	0	0	0	0	0	0	0	0	0
hsa-miR-4703-5p	0	0	0	0	0	0	0	0	0	0	0	0	0	0	0	0	0	0	0	0
hsa-miR-4703-3p	0	0	0	0	0	0	0	0	0	0	0	0	0	0	0	0	0	0	0	0
hsa-miR-759	0	0	0	0	0	0	0	0	0	0	0	0	0	0	0	0	0	0	0	0
hsa-miR-1297	0	0	0	0	0	0	0	0	0	0	0	0	0	0	0	0	0	0	0	0
hsa-miR-5007-5p	0	0	0	0	0	0	0	0	0	0	0	0	0	0	0	0	0	0	0	0
hsa-miR-5007-3p	0	0	0	0	0	0	0	0	0	0	0	0	0	0	0	0	0	0	0	0
hsa-miR-3169	0	0	0	0	0	0	0	0	0	0	0	0	0	0	0	0	0	0	0	0
hsa-miR-548x-3p	0	0	0	0	0	0	0	0	0	0	0	0	0	0	0	0	0	0	0	0
hsa-miR-4704-5p	0	0	0	0	0	0	0	0	0	0	0	0	0	0	0	0	0	0	0	0
hsa-miR-4704-3p	0	0	0	0	0	0	0	0	0	0	0	0	0	0	0	0	0	0	0	0
hsa-miR-3665	0	0	0	0	0	0	0	0	0	0	0	0	0	0	0	0	0	0	0	0
hsa-miR-4500	0	0	0	0	0	0	0	0	0	0	0	0	0	0	0	0	0	0	0	0
hsa-miR-622	0	0	0	0.305747	0	0	0	0	0	0	0	0	0	0	0	0	0	0	0	0
hsa-miR-17-5p	129.663	385.333	306.483	37.3011	68.7364	864.215	936.013	580.802	370.274	276.645	311.219	242.288	214.876	179.675	151.922	30.4597	184.591	85.9825	523.428	429.063
hsa-miR-17-3p	130.253	430.765	359.73	37.3011	68.7364	864.728	937.856	581.867	374.735	278.272	319.156	243.287	214.876	186.092	153.483	33.5057	189.977	87.0778	523.428	430.592
hsa-miR-18a-5p	195.085	527.519	531.856	25.6827	49.0481	469.805	468.314	374.058	190.713	255.896	298.181	103.98	100.736	117.216	68.157	33.5057	180.674	43.8127	367.911	358.7
hsa-miR-18a-3p	190.959	522.471	520.092	25.6827	48.3573	460.06	457.866	358.072	184.022	248.98	281.741	101.647	99.4394	113.794	63.4744	32.2873	177.246	42.7174	357.831	350.287
hsa-miR-19a-5p	4.71504	42.0669	32.8153	0.611493	3.45409	28.2088	28.8855	15.9854	18.9598	20.7483	21.5416	8.33176	3.45876	8.98373	8.32451	1.21839	12.7304	10.4055	15.1196	21.4149
hsa-miR-19a-3p	2.35752	15.1441	5.57242	0.611493	3.10868	25.1315	24.5834	12.7883	14.4987	6.50928	12.4714	5.6656	1.29704	2.56678	5.20282	0.609194	4.89631	3.28595	7.19983	14.5315
hsa-miR-20a-5p	482.112	936.409	798.713	91.4182	171.668	2210.03	2119.09	1858.57	1352.84	689.577	839.555	676.206	610.472	414.535	588.439	101.735	502.361	209.206	1514.84	1221.41
hsa-miR-20a-3p	483.291	944.823	817.288	92.0297	171.668	2213.11	2119.09	1859.63	1360.64	690.798	842.389	677.205	610.904	419.241	588.959	103.563	505.299	211.396	1514.84	1222.18
hsa-miR-19b-1-5p	12.9663	31.9708	42.1027	0.611493	2.07245	33.3377	36.2605	29.8394	18.9598	32.5464	27.7773	11.3312	10.3763	10.2671	12.4868	2.43677	14.1993	6.02425	28.7993	31.3575
hsa-miR-19b-3p	4.12566	15.9854	20.4322	0	0.690818	20.5155	21.5105	42.6277	13.3834	12.6117	9.07014	5.6656	6.05283	4.27797	3.12169	1.21839	7.34446	1.09532	17.2796	18.3556
hsa-miR-92a-1-5p	30.0583	61.4177	56.3433	5.19769	6.90818	103.09	102.021	84.1896	71.3781	37.0215	58.389	34.6601	30.6965	15.4007	32.2575	5.48274	41.6186	9.3102	68.3984	80.3059
hsa-miR-92a-3p	10.6088	13.4614	17.9556	1.52873	3.7995	72.83	56.5418	43.6933	27.8821	14.2391	31.7455	19.3297	20.3202	8.12814	22.8924	1.82758	12.7304	6.57191	40.319	35.1816
hsa-miR-548as-5p	0	0	0	0	0	0	0	0	0	0	0	0	0	0	0	0	0	0	0	0
hsa-miR-548as-3p	0	0	0	0	0	0	0	0	0	0	0	0	0	0	0	0	0	0	0	0
hsa-miR-4501	0	0	0	0	0	0	0	0	0	0	0	0	0	0	0	0	0	0	0	0
hsa-miR-3170	0	0	0	0	0	0	0	0	0	0	0	0	0	0	0	0	0	0	0	0
hsa-miR-623	0	0	0	0.611493	0	0	0	0	0	0	0	0	0	0	0	0	0	0	0	0
hsa-miR-4306	0	0	0	0	0	0	0	0	0	0	0	0	0	0	0	0	0	0	0	0
hsa-miR-2681-5p	0	0	0	0	0	0	0	0	0	0	0	0	0	0	0	0	0	0	0	0
hsa-miR-2681-3p	0	0	0	0	0	0	0	0	0	0	0	0	0	0	0	0	0	0	0	0
hsa-miR-4705	0	0	0	0	0	0	0	0	0	0	0	0	0	0	0	0	0	0	0	0
hsa-miR-1267	0	0	0	0.91724	1.03623	0	0	2.13138	0	0	0	0	0	0	0	0	0	0	0	0
hsa-miR-8073	0	0	0	0	0	0	0	0	0	0	0	0	0	0	0	0	0	0	0	0
hsa-miR-8075	0	0	0	0	0	0	0	0	0	0	0	0	0	0	0	0	0	0	0	0
hsa-miR-548ar-5p	0	0	0	0	0	0	0	0	1.11528	0	0	0	0	0	0	0	0	0	0.719983	0
hsa-miR-548ar-3p	0	0	0	0	0	0	0	0	1.11528	0	0	0	0	0	0	0	0	0	0	0
hsa-miR-4502	0	0	0	0	0	0	0	0	0	0	0	0	0	0	0	0	0	0	0	0
hsa-miR-6717-5p	0	0	0	0	0	0	0	0	0	0	0	0	0	0	0	0	0	0	0	0
hsa-miR-4707-5p	0	0	0	0	0	0	0	0	0	0	0	0	0	0	0	0	0	0	0	0
hsa-miR-4707-3p	0	0	0	0.305747	0	0	0	0	0	0	0	0	0	0	0	0	0	0	0	0
hsa-miR-208a-3p	0	0	0	0	0	0	0	0	0	0	0	0	0	0	0	0	0	0	0	0
hsa-miR-208a-5p	0	0	0	0	0	0	0	0	0	0	0	0	0	0	0	0	0	0	0	0
hsa-miR-208b-3p	0	0	0	0	0	0	0	0	0	0	0	0	0	0	0	0	0	0	0	0
hsa-miR-208b-5p	0	0	0	0	0	0	0	0	0	0	0	0	0	0	0	0	0	0	0	0
hsa-miR-7703	0	0	0	0	0	0	0	0	0	0	0	0	0	0	0	0	0	0	0	0
hsa-miR-4307	0	0	0	0	0	0	0	0	0	0	0	0	0	0	0	0	0	0	0	0
hsa-miR-3171	0	0	0	0	0	0	0	0	0	0	0	0	0	0	0	0	0	0	0	0
hsa-miR-624-5p	1.76814	0	1.23831	0	0	1.02577	0	0	0	0	0	0	0	0	0	0.609194	0	0	0.719983	0
hsa-miR-624-3p	1.76814	0	1.23831	0	0	1.02577	0	0	0	0	0	0	0	0	0	0.609194	0	0	0.719983	0
hsa-miR-4503	0	0	0	0	0	0	0	0	0	0	0	0	0	0	0	0	0	0	0	0
hsa-miR-548y	0	0	0	0	0	0	0	0	0	0.40683	0	0	0	0.427797	0	0	0	0	1.43997	0
hsa-miR-6076	0	0	0	0	0	0	0	0	0	0	0	0	0	0	0	0	0	0	0	0
hsa-miR-4504	1.17876	0	0	0	0	0	0	2.13138	0	0	0	0.33327	0.432345	0	0	0	0	0	0.719983	1.52964
hsa-miR-5580-5p	0	0	0	0	0	0	0	0	0	0	0	0	0	0	0	0	0	0	0	0
hsa-miR-5580-3p	0	0	0	0	0	0	0	0	0	0	0	0	0	0	0	0	0	0	0	0
hsa-miR-4308	0	0	0	0	0	0	0	0	0	0	0	0	0	0	0	0	0	0	0	0
hsa-miR-5586-5p	0	0	0	0	0	0	0	0	0	0	0	0	0	0	0	0	0	0	0	0
hsa-miR-5586-3p	0	0	0	0	0	0	0	0	0	0	0	0	0	0	0	0	0	0	0	0
hsa-miR-9718	0	0	0	0	0	0	0	0	0	0	0	0	0	0	0	0	0	0	0	0
hsa-miR-548h-5p	0	0	0	0	0	0.512887	0	0	0	0	0	0	0	0	0	0	0	0	0	0
hsa-miR-7855-5p	0	0	0	0	0	0	0	0	0	0	0	0	0	0	0	0	0	0	0	0
hsa-miR-4706	0	0	0	0	0	0	0	0	0	0	0	0	0	0	0	0	0	0	0	0
hsa-miR-4708-5p	0	0	0	0	0	0	0	0	0	0	0	0	0	0	0	0	0	0	0	0
hsa-miR-4708-3p	0	0	0	0	0	0	0	0	0	0	0	0	0	0	0	0	0	0	0	0
hsa-miR-625-5p	0	0	0	0	0	0	0	0	0	0	0	0	0	0	0	0	0	0	0	0
hsa-miR-625-3p	0	0	0	0	0	0	0	0	0	0	0	0	0	0	0	0	0	0	0	0
hsa-miR-5694	0	0	0	0	0	0	0	0	0	0	0	0	0	0	0	0	0	0	0	0
hsa-miR-7843-5p	0	0	0	0	0	0	0	0	0	0	0	0	0	0	0	0	0	0	0	0
hsa-miR-7843-3p	0	0	0	0	0	0	0	0	0	0	0	0	0	0	0	0	0	0	0	0
hsa-miR-4505	0	0	0	0	0	0	0	0	0	0	0	0	0	0	0	0	0	0	0	0
hsa-miR-4709-5p	0	0	0	0	0.345409	0	0	0	0	0	0	0	0	0	0	0	0	0	0	0
hsa-miR-4709-3p	0	0	0	1.52873	0.690818	0	0	0	0	0	0	0	0	0	0	0	0	0	0.719983	0
hsa-miR-1260a	0	0	0	0	0	0	0	0	0	0	0	0	0	0	0	0	0	0	0	0
hsa-miR-4506	0	0	0	0	0	0	0	0	0	0	0	0	0	0	0	0	0	0	0	0
hsa-miR-3173-3p	0	0	0	0.305747	0	1.53866	1.22917	0	1.11528	0	0	0	0	0.427797	0	0	0	0	0	0
hsa-miR-3173-5p	0	0	0	0.305747	0	1.53866	1.22917	0	1.11528	0	0	0	0	0.427797	0	0	0	0	0	0
hsa-miR-151b	0	0	0	0	0	0	0	0	0	0	0	0	0	0	0	0	0	0	0	0
hsa-miR-342-5p	50.0972	25.2401	29.7196	6.42068	8.63523	96.9357	74.3647	31.9707	26.7668	41.4967	24.9429	65.321	66.5812	52.1912	48.3862	13.4023	47.4942	31.2166	125.997	64.2447
hsa-miR-342-3p	50.0972	25.2401	29.7196	6.11493	8.63523	96.9357	74.3647	31.9707	26.7668	41.4967	24.9429	65.321	66.5812	52.1912	48.3862	13.4023	47.4942	31.2166	125.997	64.2447
hsa-miR-6764-5p	0	0	0	0	0	0	0	0	0	0	0	0	0	0	0	0	0	0	0	0
hsa-miR-6764-3p	0	0	0	0.305747	1.03623	0	0	0	0	0	0	0	0	0	0	0	0	0	0	0.764818
hsa-miR-345-5p	7.66193	10.0961	13.0023	13.4528	17.9613	15.8995	7.9896	74.5984	90.3379	8.54343	7.36949	3.99924	3.89111	3.42237	3.64198	0.609194	13.7097	0	23.7594	16.826
hsa-miR-345-3p	7.66193	10.0961	13.0023	13.4528	17.9613	15.8995	7.9896	74.5984	90.3379	8.54343	7.36949	3.99924	3.89111	3.42237	3.64198	0.609194	13.7097	0	23.7594	16.826
hsa-miR-2392	0	0	0	0	0	0	0	0	0	0	0	0	0	0	0	0	0	0	0	0
hsa-miR-770-5p	0	0	0	0.305747	0.690818	0	0	0	0	0	0	0	0	0	0	0	0	0	0	0
hsa-miR-493-5p	0	0.841338	0	138.197	282.89	0	0.614585	144.934	3.34585	0	0	1.33308	5.18814	2.13898	0	0.609194	9.30299	4.92893	0	0
hsa-miR-493-3p	0	0.841338	0	138.809	284.962	0	0.614585	147.065	3.34585	0	0	1.33308	5.18814	1.71119	0	0.609194	9.30299	4.92893	0	0
hsa-miR-337-5p	0	0	0	0.305747	4.14491	0	0	2.13138	0	0	0	0	0	0	0	0	0.489631	0	0	0
hsa-miR-337-3p	0	0	0	0.305747	4.14491	0	0	2.13138	0	0	0	0	0	0	0	0	0.489631	0	0	0
hsa-miR-665	0	0	0	0.91724	1.03623	0	0	1.06569	0	0	0	0	0	0	0	0	0	0	0	0
hsa-miR-431-5p	0	0	0	6.11493	3.45409	0	0	12.7883	0	0	0	0	0	0	0	0	0.489631	0	0	0
hsa-miR-431-3p	0	0	0	5.50344	3.10868	0	0	6.39415	0	0	0	0	0	0	0	0	0.489631	0	0	0
hsa-miR-433-3p	0	0	0	4.89194	13.1255	0	0	6.39415	0	0	0	0	0.432345	0	0	0	1.95852	1.09532	0	0
hsa-miR-433-5p	0	0	0	5.19769	13.8164	0	0	7.45984	0	0	0	0	0.432345	0	0	0	1.95852	1.09532	0	0
hsa-miR-127-5p	0	0	0	42.193	103.968	0	0	99.1093	0	0	0	0.33327	0.432345	0	0.520282	0	1.95852	2.73829	0	0
hsa-miR-127-3p	0	0	0	41.5815	103.277	0	0	98.0436	0	0	0	0.33327	0.432345	0	0.520282	0	1.95852	2.73829	0	0
hsa-miR-432-5p	0	0	0	7.64366	16.2342	0	0	23.4452	0	0	0	0	0.432345	0	0	0	0	0	0	0
hsa-miR-432-3p	0	0	0	4.28045	11.0531	0	0	20.2481	0	0	0	0	0.432345	0	0	0	0	0	0	0
hsa-miR-136-5p	0	0	0	33.3264	59.065	0.512887	0	83.1239	0	0	0	0	2.16173	0	0	0	3.42742	0.547659	0	0
hsa-miR-136-3p	0	0	0	34.2436	59.7558	0.512887	0	83.1239	0	0	0	0	2.16173	0	0	0	3.42742	0.547659	0	0
hsa-miR-370-3p	0	0	0	7.94941	8.63523	0	0	28.7737	0	0	0	0	0	0	1.04056	0	0.979262	1.64298	0	0
hsa-miR-370-5p	0	0	0	7.94941	10.3623	0	0	29.8394	0	0	0	0	0	0	1.04056	0	0.979262	1.64298	0	0
hsa-miR-379-5p	0	0	0	7.33792	8.98064	0	0	13.854	0	0	0	0	0.432345	0	0	0	0	0	0	0
hsa-miR-379-3p	0	0	0	7.64366	8.98064	0	0	14.9197	0	0	0	0	0.432345	0	0	0	0.489631	0	0	0
hsa-miR-411-5p	0	0	0	1.22299	1.72705	0	0	7.45984	0	0	0	0	0	0	0	0	0.979262	0.547659	0	0
hsa-miR-411-3p	0	0	0	0.91724	1.72705	0	0	7.45984	0	0	0	0	0	0	0	0	0.979262	0.547659	0	0
hsa-miR-299-5p	0	0	0	0.305747	0	0	0	1.06569	0	0	0	0	0	0	0	0	0	0	0	0
hsa-miR-299-3p	0	0	0	0.305747	1.38164	0	0	1.06569	0	0	0	0	0	0	0	0	0	0	0	0
hsa-miR-380-5p	0	0	0.619157	59.0091	109.84	0	0	80.9925	0	0	0	0.33327	0.864691	1.28339	1.04056	0.609194	6.3652	2.73829	0	0.764818
hsa-miR-380-3p	0	0	0.619157	59.0091	109.495	0	0	80.9925	0	0	0	0.33327	0.864691	1.28339	1.04056	0.609194	6.3652	2.73829	0	0.764818
hsa-miR-1197	0	0	0	5.80918	15.198	0	0	25.5766	0	0	0	0.33327	0.432345	0.427797	0.520282	0	0	0	0	0
hsa-miR-323a-5p	0	0	0	0.611493	1.38164	0	0	1.06569	0	0	0	0	0	0	0	0	0.489631	0.547659	0	0
hsa-miR-323a-3p	0	0	0	1.22299	1.72705	0	0	3.19707	0	0	0	0	0	0	0	0	0.489631	0.547659	0	0
hsa-miR-758-3p	0	0	0	0.305747	2.41786	0	0	6.39415	0	0	0	0	0	0	0	0	0	0	0	0
hsa-miR-758-5p	0	0	0	0.305747	2.41786	0	0	6.39415	0	0	0	0	0	0	0	0	0	0	0	0
hsa-miR-329-3p	0	0	0	0.305747	1.03623	0	0	1.06569	0	0	0	0	0	0	0	0	0	0	0	0
hsa-miR-329-5p	0	0	0	0.305747	1.03623	0	0	1.06569	0	0	0	0	0	0	0	0	0	0	0	0
hsa-miR-494-3p	0	0	0	0.611493	1.03623	0	0	2.13138	0	0	0	0	0	0	0	0	0	0	0	0
hsa-miR-494-5p	0	0	0	0	0	0	0	5.32846	0	0	0	0	0	0.855594	0	0	0	0	0	0
hsa-miR-1193	0	0	0	0	0	0	0	0	0	0	0	0	0	0	0	0	0	0	0	0
hsa-miR-543	0	0	0	0.611493	0.345409	0	0	1.06569	0	0	0	0	0	0	0	0	0	0.547659	0	0
hsa-miR-495-3p	0	0	0	5.80918	4.83573	0	0	2.13138	1.11528	0	0	0	0	0	0	0	0	0.547659	0	0
hsa-miR-495-5p	0	0	0	0	0	0	0	0	0	0	0	0	0	0	0	0	0	0	0	0
hsa-miR-376c-3p	0	0	0	2.44597	13.8164	0	0	26.6423	0	0	0	0	0.864691	0	0	0	0.979262	0.547659	0	0
hsa-miR-376c-5p	0	0	0	1.83448	13.1255	0	0	26.6423	0	0	0	0	0.864691	0	0	0	0	0.547659	0	0
hsa-miR-376a-3p	1.76814	0	0	42.193	73.9175	0	0	211.007	3.34585	0	0	0.33327	2.59407	0	0	0	7.34446	2.73829	0.719983	0
hsa-miR-376a-2-5p	0	0	0	29.0459	51.466	0	0	31.9707	2.23056	0	0	0.33327	1.29704	0	0	0	2.93779	2.19064	0	0
hsa-miR-654-5p	0	0	0	5.80918	10.0169	0	0	25.5766	0	0	0	0	0	0	0	0	1.95852	1.09532	0	0
hsa-miR-654-3p	0	0	0	6.72642	10.3623	0	0	26.6423	0	0	0	0	0.864691	0	0	0	1.95852	1.09532	0	0
hsa-miR-376b-3p	0.589379	0	0	4.5862	6.90818	0	0	5.32846	0	0	0	0	0	0	0	0	0	0	0	0
hsa-miR-376b-5p	0.589379	0	0	5.19769	6.90818	0	0	5.32846	0	0	0	0	0	0	0	0	0	0	0	0
hsa-miR-376a-5p	0	0	0	10.3954	18.6521	0	0	45.8247	1.11528	0	0	0	0.432345	0	0	0	1.95852	0.547659	0	0
hsa-miR-300	0	0	0	0	0	0	0	0	0	0	0	0	0	0	0	0	0	0	0	0
hsa-miR-1185-5p	0	0	0	0.611493	4.14491	0	0	1.06569	0	0	0	0	0.432345	0	0	0	1.46889	0	0	0
hsa-miR-1185-1-3p	0	0	0	0.611493	3.10868	0	0	1.06569	0	0	0	0	0.432345	0	0	0	1.46889	0	0	0
hsa-miR-1185-2-3p	0	0	0	0	0.690818	0	0	0	0	0	0	0	0	0	0	0	0	0	0	0
hsa-miR-381-3p	0	0	0	0.611493	3.7995	0	0	4.26277	0	0	0	0	0	0	0	0	0.489631	0	0	0
hsa-miR-381-5p	0	0	0	0.611493	3.7995	0	0	4.26277	0	0	0	0	0	0	0	0	0.489631	0	0	0
hsa-miR-487b-3p	0	0	0	0.305747	0.345409	0	0	0	0	0	0	0.33327	0	0	0	0	0	0	0	0
hsa-miR-487b-5p	0	0	0	0.305747	0	0	0	0	0	0	0	0.33327	0	0	0	0	0	0	0	0
hsa-miR-539-5p	0	0	0	0	0	0	0	2.13138	0	0	0	0	0	0	0	0	0	0	0	0
hsa-miR-539-3p	0	0	0	0.611493	0.690818	0	0	5.32846	0	0	0	0	0	0	0	0	0	0	0	0
hsa-miR-889-3p	0	0	0	0	1.38164	0	0	2.13138	0	0	0	0	0	0	0	0	0.489631	0.547659	0	0
hsa-miR-889-5p	0	0	0	0	2.07245	0	0	2.13138	0	0	0	0	0	0	0	0	0.489631	0.547659	0	0
hsa-miR-544a	0	0	0	1.52873	1.72705	0	0	12.7883	0	0	0	0	0	0	0	0	0	0	0	0
hsa-miR-655-3p	0	0	0	0	1.03623	0	0	0	0	0	0	0	0	0	0	0	0	0	0	0
hsa-miR-655-5p	0	0	0	0	1.03623	0	0	0	0	0	0	0	0	0	0	0	0	0	0	0
hsa-miR-487a-3p	0	0	0	5.50344	11.0531	0	0	20.2481	0	0	0	0	0.432345	0	0	0	0.979262	0	0	0
hsa-miR-487a-5p	0	0	0	5.50344	11.0531	0	0	20.2481	0	0	0	0	0.432345	0	0	0	0.979262	0	0	0
hsa-miR-382-5p	0	0	0	7.64366	19.6883	0	0	34.1021	0	0	0	0.33327	0.432345	0	0	0	1.46889	0	0	0
hsa-miR-382-3p	0	0	0	7.64366	19.6883	0	0	31.9707	0	0	0	0.33327	0.432345	0	0	0	1.46889	0	0	0
hsa-miR-134-5p	0	0	0	0	0.345409	0	0	1.06569	0	0	0	0	0	0	0	0	0	0	0	0
hsa-miR-134-3p	0	0	0	0	0.345409	0	0	1.06569	0	0	0	0	0	0	0	0	0	0	0	0
hsa-miR-668-3p	0	0	0	0	0	0	0	2.13138	0	0	0	0	0	0	0	0	0	0	0	0
hsa-miR-668-5p	0	0	0	0	0	0	0	2.13138	0	0	0	0	0	0	0	0	0	0	0	0
hsa-miR-485-5p	0	0	0	3.9747	4.83573	0	0	3.19707	0	0	0	0	0	0	0	0	0	1.09532	0	0
hsa-miR-485-3p	0	0	0	4.28045	6.21736	0	0	10.6569	0	0	0	0	0	0	0	0	0	1.09532	0	0
hsa-miR-323b-5p	0	0	0	0.305747	0.345409	0	0	4.26277	0	0	0	0	0	0	0	0	0	0	0	0
hsa-miR-323b-3p	0	0	0	0.611493	1.03623	0	0	4.26277	0	0	0	0	0	0	0	0	0	0	0	0
hsa-miR-154-5p	0	0	0	5.19769	10.0169	0	0	15.9854	1.11528	0	0	0.33327	0	0	0	0	1.95852	0.547659	0	0
hsa-miR-154-3p	0	0	0	5.19769	10.0169	0	0	15.9854	1.11528	0	0	0.33327	0	0	0	0	1.95852	0.547659	0	0
hsa-miR-496	0	0	0	0.611493	1.38164	0	0	0	0	0	0	0	0	0	0	0	0	0	0	0
hsa-miR-377-5p	0	0	0	8.25516	15.8888	0	0	35.1678	0	0	0	0	0.432345	0	0	0	1.95852	0	0	0
hsa-miR-377-3p	0	0	0	8.5609	15.5434	0	0	36.2335	0	0	0	0	0.432345	0	0	0	1.95852	0	0	0
hsa-miR-541-5p	0	0	0	3.9747	4.83573	0	0	8.52553	0	0	0	0	0	0.427797	0	0	0.979262	0.547659	0	0
hsa-miR-541-3p	0	0	0	3.9747	4.83573	0	0	8.52553	0	0	0	0	0	0.427797	0	0	0.979262	0.547659	0	0
hsa-miR-409-5p	0	0	0	7.03217	23.1424	0	0	17.0511	0	0	0	0	0	0	0	0	1.46889	1.09532	0	0
hsa-miR-409-3p	0	0	0	7.03217	23.8332	0	0	15.9854	0	0	0	0	0	0	0	0	1.46889	0.547659	0	0
hsa-miR-412-3p	0	0	0	3.9747	18.6521	0	0	29.8394	0	0	0	0	0.432345	0	0	0	2.93779	1.64298	0	0
hsa-miR-412-5p	0	0	0	3.9747	16.5796	0	0	23.4452	0	0	0	0	0	0	0	0	1.95852	0.547659	0	0
hsa-miR-369-5p	0	0	0	0.611493	2.76327	0	0	4.26277	0	0	0	0	0	0	0	0	0	0	0	0
hsa-miR-369-3p	0	0	0	1.52873	2.07245	0	0	3.19707	0	0	0	0	0	0	0	0	0	0	0	0.764818
hsa-miR-410-3p	0	0	0	5.19769	8.63523	0	0	8.52553	0	0	0	0	0.864691	0	0	0	0.979262	0	0	0
hsa-miR-410-5p	0	0	0	4.89194	7.599	0	0	11.7226	0	0	0	0	0.864691	0	0	0	0.979262	0	0	0
hsa-miR-656-3p	0	0	0	0.91724	0	0	0	1.06569	0	0	0	0	0	0	0	0	0	0	0	0
hsa-miR-656-5p	0	0	0	0.91724	0	0	0	1.06569	0	0	0	0	0	0	0	0	0	0	0	0
hsa-miR-1247-5p	0	0	0	0	0	0	0	0	0	0	0	0	0	0	0	0	0	0	0	0
hsa-miR-1247-3p	0	0	0	0	0	0	0	0	0	0	0	0	0	0	0	0	0	0	0	0
hsa-miR-4309	0	0	0	0	0	0	0	0	0	0	0	0	0	0	0	0	0	0	0	0
hsa-miR-203a-3p	0	2.52401	2.47663	0	0	7.18042	5.53126	1.06569	1.11528	2.44098	2.26754	0.33327	1.72938	2.13898	0	1.21839	9.30299	3.28595	10.0798	1.52964
hsa-miR-203a-5p	1.17876	5.04803	4.95326	0	0	9.23197	8.60419	1.06569	1.11528	3.25464	2.26754	0.999811	1.29704	3.85017	0.520282	3.04597	10.7719	7.11957	12.9597	1.52964
hsa-miR-203b-5p	0	0	0	0	0	0	0	0	0	0	0	0.999811	0	0	0	0	0	0	0	0
hsa-miR-203b-3p	0	0	0	0	0	0	0	0	0	0	0	0.999811	0	0	0	0	0	0	0	0
hsa-miR-4710	0	0	0	0	0	0	0	0	0	0	0	0	0	0	0.520282	0	0	0	0	0
hsa-miR-12121	0	0.841338	0	0	0	0	0	0	0	0	0	0	0.432345	0	0	0	0	0	0	0
hsa-miR-6765-5p	0	0	0	0	0	0	0	0	0	0	0	0	0	0	0	0	0	0	0	0
hsa-miR-6765-3p	0	0	0	0	0	0	0	0	0	0	0	0	0	0	0	0	0	0	0	0
hsa-miR-8071	0	0	0	0	0	0	0	0	0	0	0	0	0	0	0	0	0	0	0	0
hsa-miR-4539	0	0	0	0	0	0	0	0	0	0	0	0	0	0	0	0	0	0	0	0
hsa-miR-4507	0	0	0	0	0	0	0	0	0	0	0	0	0	0	0	0	0	0	0	0
hsa-miR-4538	0	0	0	0	0	0	0	0	0	0	0	0	0	0	0	0	0	0	0	0
hsa-miR-4537	0	0	0	0	0	0	0	0	0	0	0	0	0	0	0	0	0	0	0	0
hsa-miR-5195-5p	0	0	0	0	0	0	0	0	0	0	0	0	0	0	0	0	0	0	0	0
hsa-miR-5195-3p	0	0	0	0	0	0	0	0	0	0	0	0	0	0	0	0	0	0	0	0
hsa-miR-3118	0	0	0	0	0	0	0	0	0	0	0	0	0	0	0	0	0	0	0	0
hsa-miR-5701	0	0	0	0	0	0	0	0	0	0	0	0	0	0	0	0	0	0	0	0
hsa-miR-1268a	0	0	0	0	0	0	0	0	0	0	0	0	0	0	0	0	0	0	0	0
hsa-miR-4509	0	0	0	0	0	0	0	0	0	0	0	0	0	0	0	0	0	0	0	0
hsa-miR-4508	0	0	0	0	0	0	0	0	0	0	0	0	0	0	0	0	0	0	0	0
hsa-miR-4715-5p	0	0	0	0	0	0	0	0	0	0	0	0	0	0	0	0	0	0	0	0
hsa-miR-4715-3p	0	0	0	0	0	0	0	0	0	0	0	0	0	0	0	0	0	0	0	0
hsa-miR-211-5p	0	0	0	0	0	0	0	0	0	0	0	0	0	0	0	0	0	0	0	0
hsa-miR-211-3p	0	0	0	0	0	0	0	0	0	0	0	0	0	0	0	0	0	0	0	0
hsa-miR-1233-3p	0	0	0	0	0	0	0	0	0	0	0	0	0	0	0	0	0	0	0	0
hsa-miR-1233-5p	0	0	0	0	0	0	0	0	0	0	0	0	0	0	0	0	0	0	0	0
hsa-miR-3942-5p	0	0	0	0	0.345409	0.512887	1.22917	0	0	0	0.566884	0	0	0	0	0	0	0	0	0
hsa-miR-3942-3p	0	0	0	0	0.345409	0.512887	1.22917	0	0	0	0.566884	0	0	0	0	0	0	0	0	0
hsa-miR-4510	0	0	0	0	0	0	0	0	0	0	0	0	0	0	0	0	0	0	0	0
hsa-miR-8063	0	0	0	0	0	0	0	0	0	0	0	0	0	0	0	0	0	0	0	0
hsa-miR-626	0	0	0	0	0	0	0	0	0	0	0	0	0	0	0	0	0	0	0	0
hsa-miR-4310	0	0	0	0	0	0	0	0	0	0	0	0	0	0	0	0	0	0.547659	0	0
hsa-miR-627-5p	0	0	0	0	0	0	0	0	0	0	0	0	0	0	0	0	0	0	0	0
hsa-miR-627-3p	0	0	0	0	0	0	0	0	0	0	0	0	0	0	0	0	0	0	0	0
hsa-miR-1282	0	0	0	0	0	0	0	0	0	0	0	0	0	0	0	0	0	0	0	0
hsa-miR-10393-5p	0	0	0	0	0	0	0	1.06569	0	0	0	0	0	0	0	0	0	0	0	0
hsa-miR-10393-3p	0	0	0	0	0.345409	0	0	1.06569	0	0	0	0	0	0	0	0	0	0	0	0
hsa-miR-147b-3p	0.589379	0	0	0	0	0	0	0	0	0	0	0.666541	0.432345	0	0	0.609194	0.489631	0	0	0
hsa-miR-147b-5p	1.17876	0.841338	0	0	0	0	0	0	0	0	1.13377	0.666541	0.432345	0	0.520282	0.609194	1.46889	0	0.719983	0
hsa-miR-4716-5p	0	0	0	0	0	0	0	0	0	0	0	0	0	0	0	0	0	0	0	0
hsa-miR-4716-3p	0	0	0	0	0	0	0	0	0	0	0	0	0	0	0	0	0	0	0	0
hsa-miR-4712-5p	0	0	0	0	0	0	0	0	0	0	0	0	0	0	0	0	0	0	0	0
hsa-miR-4712-3p	0	0	0	0	0	0	0	0	0	0	0	0	0	0	0	0	0	0	0	0
hsa-miR-4713-5p	0	0	0	0	0	0	0	0	0	0	0	0	0	0	0	0	0	0.547659	0	0
hsa-miR-4713-3p	0	0	0	0	0	0	0	0	0	0	0	0	0	0	0	0	0	0.547659	0	0
hsa-miR-7973	0	0	0	0	0	0	0	0	0	0	0	0	0	0	0	0	0	0	0	0
hsa-miR-1266-5p	0	0	0	0	0	0	0	0	0	0	0	0	0	0	0	0	0	0	0	0
hsa-miR-1266-3p	0	0	0	0	0	0	0	0	0	0	0	0	0	0	0	0	0	0	0	0
hsa-miR-628-5p	1.17876	2.52401	3.09579	1.22299	6.90818	3.59021	4.91668	6.39415	2.23056	2.44098	6.23572	2.33289	2.59407	0.855594	2.08113	6.09194	5.87557	6.57191	4.3199	3.05927
hsa-miR-628-3p	1.17876	2.52401	3.09579	1.22299	6.90818	3.59021	4.91668	6.39415	2.23056	2.44098	6.23572	2.33289	2.59407	0.855594	1.56085	6.09194	5.87557	6.57191	4.3199	3.05927
hsa-miR-2116-5p	0.589379	0	0	0	0	0	0	0	0	0	0	0	0	0	0	0	0	0	0	0
hsa-miR-2116-3p	0.589379	0	0	0	0	0	0	0	0	0	0	0	0	0	0	0	0	0	0	0
hsa-miR-8067	0	0	0	0	0	0	0	0	0	0	0	0	0	0	0	0	0	0	0	0
hsa-miR-6085	0	0	0	0	0	0	0	0	0	0	0	0	0	0	0	0	0	0	0	0
hsa-miR-190a-5p	0	0	0	0	0.345409	0	0	0	0	0.40683	0	0	0	0	0.520282	0	0	0.547659	0	0
hsa-miR-190a-3p	0	0	0	0	0.345409	0	0	0	0	0.40683	0	0	0	0	0.520282	0	0.489631	0.547659	0	0
hsa-miR-422a	0	0	0	0	0	0	0	0	0	0	0	0	0	0	0	0	0	0	0	0
hsa-miR-1272	0.589379	0	0	0	0.345409	0.512887	0	1.06569	0	0	0	0	0	0	0	0	0	0	0	0
hsa-miR-4511	0	0	0	0	0	0	0	0	0	0	0	0	0	0	0	0	0	0	0	0
hsa-miR-4311	0	0	0	0	0	0	0	0	0	0	0	0	0	0	0	0	0	0	0	0
hsa-miR-4512	0	0	0	0	0	0	0	1.06569	0	0	0	0	0	0	0	0	0	0	0	0
hsa-miR-4312	0	0	0	0	0	0	0	0	0	0	0	0	0	0	0	0	0	0	0	0
hsa-miR-629-5p	0	0	0	0.305747	0	0	0	0	0	0	0	0	0	0	0	0	0.489631	0	0.719983	0
hsa-miR-629-3p	0	0	0	0.305747	0	0	0	0	0	0	0	0	0	0	0	0	0.489631	0	0.719983	0
hsa-miR-630	0	0	0	0	0	0	0	0	0	0	0	0	0	0	0	0	0	0	0	0
hsa-miR-12135	0	0	0	0	0	0	0	0	0	0	0	0	0	0	0	0	0	0	0	0
hsa-miR-6881-5p	3.53628	1.68268	0	0	0	4.61599	3.68751	2.13138	0	5.69562	6.23572	7.33195	3.02642	2.13898	6.24339	3.04597	3.91705	2.73829	4.3199	3.82409
hsa-miR-6881-3p	3.53628	1.68268	0	0	0	4.61599	3.68751	2.13138	0	5.69562	6.23572	7.33195	3.02642	2.13898	6.24339	3.04597	3.91705	2.73829	4.3199	3.82409
hsa-miR-4513	0	0	0	0	0	0	0	0	0	0	0	0	0	0	0	0	0	0	0	0
hsa-miR-6882-5p	0	0	0	0	0	0	0	0	0	0	0	0	0	0	0	0	0	0	0	0
hsa-miR-6882-3p	0	0	0	0	0	0	0	0	0	0	0	0	0	0	0	0	0	0	0	0
hsa-miR-631	0	0	0	0	0	0	0	0	0	0	0	0	0	0	0	0	0	0	0	0
hsa-miR-4313	0	0	0	0	0	0	0	0	0	0	0	0	0	0	0	0	0	0	0	0
hsa-miR-184	0	0	0	0	0	0	0	0	0	0	0	0	0	0	0	0	0	0	0	0
hsa-miR-5572	0	0	0	0	0	0	0	0	0	0	0	0	0	0	0	0	0	0	0	0
hsa-miR-549a-3p	0	0	0	0	0	0	0	0	0	0	0	0	0	0	0	0	0	0	0	0
hsa-miR-549a-5p	0	0	0	0	0	0	0	0	0	0	0	0	0	0	0	0	0	0	0	0
hsa-miR-4514	0	0	0	0	0	0	0	0	0	0	0	0	0	0	0	0	0	0	0	0
hsa-miR-4515	0	0	0	0	0	0	0	0	0	0	0	0	0	0	1.04056	0	0	0	0	0
hsa-miR-7706	0	0	0	0	0	0	0	0	0	0	0	0	0	0	0	0	0	0	1.43997	0
hsa-miR-1276	0	0	0	0	0	0	0	0	0	0	0	0	0	0	0	0	0	0	0	0
hsa-miR-548ap-5p	0	0	0	0	0	0	0	0	0	0	0	0	0	0	0	0	0	0	0	0
hsa-miR-548ap-3p	0	0	0	0	0	0	0	0	0	0	0	0	0	0	0	0	0	0	0	0
hsa-miR-11181-5p	0	0	0	0	0	0	0	0	0	0	0	0	0	0	0	0	0	0	0	0
hsa-miR-11181-3p	0	0	0	0	0	0	0	0	0	0	0	0	0	0	0	0	0	0	0	0
hsa-miR-1179	0	0	0	0	0.345409	0	0	0	0	0	0	0	0	0	0	0	0	0	0	0
hsa-miR-7-5p	0	0.841338	0	0.91724	4.14491	2.56444	4.30209	5.32846	4.46113	1.62732	1.70065	0.33327	0.864691	0.855594	1.56085	0	4.40668	1.09532	2.15995	3.05927
hsa-miR-7-2-3p	0	0	0	0	0	0	0	0	0	0	0	0	0	0	0	0	0	0	0	0
hsa-miR-3529-5p	0	0	0	0	0	0	0	0	0	0	0	0	0	0	0	0	0	0	0	0
hsa-miR-3529-3p	0	0	0	0	0	0	0	0	0	0	0	0	0	0	0	0	0	0	0	0
hsa-miR-6766-5p	0	0	0	0	0	0	0	0	0	0	0	0	0	0	0	0	0	0	0	0
hsa-miR-6766-3p	0	0	0	0	0	0	0	0	0	0	0	0	0	0	0	0	0	0	0	0
hsa-miR-5094	0	0	0	0	0	1.02577	0	1.06569	0	0	0.566884	0	0	0	0	0	0	0	0	0
hsa-miR-5009-5p	0	0	0	0	0	0	0	0	0	0	0	0	0	0	0	0	0	0	0	0
hsa-miR-5009-3p	0	0	0	0	0	0	0	0	0	0	0	0	0	0	0	0	0	0	0	0
hsa-miR-3174	0	0	0	0	0	0	0	0	0	0	0	0	0	0	0	0	0	0	0	0
hsa-miR-3175	0	0	0	0	0	0	0	0	0	0	0	0	0	0	0	0	0	0	0	0
hsa-miR-1469	0	0	0	0	0	0	0	0	0	0	0	0	0	0	0	0	0	0	0	0
hsa-miR-4714-5p	0	0	0	0	0	0	0	0	0	0	0	0	0	0	0	0	0	0	0.719983	0
hsa-miR-4714-3p	0	0	0	0	0	0	0	0	0	0	0	0	0	0	0	0	0	0	0.719983	0
hsa-miR-5587-5p	0	0	0	0	0	0	0	0	0	0	0	0	0	0	0	0	0	0	0	0
hsa-miR-5587-3p	0	0	0	0	0	0	0	0	0	0	0	0	0	0	0	0	0	0	0	0
hsa-miR-3176	0	0	0	0	0	0	0	0	0	0.40683	0	0	0	0	0	0	0	0.547659	0	0.764818
hsa-miR-662	0	0	0	0	0	0	0	0	0	0	0	0	0	0	0	0	0	0	0	0
hsa-miR-3177-3p	0	0	0	0	0	0	0	0	0	0	0	0.666541	0	0	0	0	0	0	0	0
hsa-miR-3177-5p	0	0	0	0	0	0	0	0	0	0	0	0.666541	0	0	0	0	0	0	0	0
hsa-miR-1225-5p	0	0	0	0	0	0	0	0	0	0.40683	0	0	0	0	0	0	0	0	0	0
hsa-miR-1225-3p	0	0	0	0	0	0	0	0	0	0.40683	0	0	0	0	0	0	0	0	0	0
hsa-miR-6511b-5p	0	0	0	0	0	0	0	1.06569	0	0.40683	0	0	0.432345	0	0.520282	0	0	0	0.719983	0
hsa-miR-6511b-3p	0	0	0	0	0	0	0	1.06569	0	0.40683	0	0	0.432345	0	0.520282	0	0	0	0.719983	0
hsa-miR-4516	0	0	0	0	0	0	0	0	0	0	0	0	0	0	0	0	0	0	0	0
hsa-miR-3180	1.17876	1.68268	1.85747	0	0	0	0	0	0	0	0	0	1.72938	0.427797	0	1.82758	1.46889	1.09532	1.43997	0.764818
hsa-miR-3677-3p	0	0.841338	0	0	0	0	0	1.06569	0	0	0	0	0	0	0	0	0	0	0	0
hsa-miR-3677-5p	0	0.841338	0	0	0	0	0	1.06569	0	0	0	0	0	0	0	0	0	0	0	0
hsa-miR-940	0.589379	0	0.619157	0	0.345409	1.02577	1.84375	0	0	0.40683	0	0	1.29704	0.427797	0.520282	0.609194	0.979262	0	0	0
hsa-miR-4717-5p	0	0	0	0	0	0	0	0	0	0	0	0	0	0	0	0	0	0	0	0
hsa-miR-4717-3p	0	0	0	0	0	0	0	0	0	0	0	0	0	0	0	0	0	0	0	0
hsa-miR-6767-5p	0	0	0	0	0	0	0	0	0	0	0	0	0	0	0	0	0	0	0	0
hsa-miR-6767-3p	0	0	0	0	0	0	0	0	0	0	0	0	0	0	0	0	0	0	0	0
hsa-miR-6768-5p	0	0	0	0	0	0	0	0	0	0	0	0	0	0	0	0	0	0	0	0
hsa-miR-6768-3p	0	0	0	0	0	0	0	0	0	0	0	0	0	0	0	0	0	0	0	0
hsa-miR-3178	0	0	0	0	0	0	0	0	0	0	0	0	0	0	0	0	0	0	0	0
hsa-miR-6126	0	0	0	0	0	0	0	0	0	0	0	0	0	0	0	0	0	0	0	0
hsa-miR-6769a-5p	0	0	0	0	0	0	0	0	0	0	0	0	0	0	0	0	0.489631	0	0.719983	0
hsa-miR-6769a-3p	0	0	0	0	0	0	0	0	0	0	0	0	0	0	0	0	0.489631	0	0	0
hsa-miR-8065	0	0	0	0	0	0	0	0	0	0	0	0	0	0	0	0	0	0	0	0
hsa-miR-4718	0	0	0	0	0	0	0	0	0	0	0	0	0	0	0	0	0	0	0	0
hsa-miR-193b-5p	3.53628	4.20669	2.47663	0	0	12.8222	23.3542	4.26277	12.2681	6.91611	7.36949	8.9983	6.05283	9.83933	5.20282	3.65516	5.38594	3.83361	18.7196	8.413
hsa-miR-193b-3p	3.53628	5.04803	3.09579	0	0	12.8222	23.3542	5.32846	12.2681	7.32294	6.80261	8.9983	6.48518	11.1227	7.28395	4.26436	6.3652	6.02425	18.7196	8.413
hsa-miR-365a-3p	2.35752	5.04803	0.619157	0.305747	0	4.1031	7.37502	0	1.11528	4.0683	2.83442	0.666541	1.29704	1.28339	0.520282	3.65516	2.93779	2.19064	2.87993	4.58891
hsa-miR-365a-5p	2.35752	5.04803	0.619157	0.305747	0	4.1031	7.37502	0	1.11528	4.0683	1.70065	0.666541	1.29704	1.28339	0.520282	3.65516	2.93779	2.19064	2.87993	4.58891
hsa-miR-3179	0	0	0	0	0	0	0	0	0	0	0	0	0	0	0	0	0	0	0	0
hsa-miR-3670	0	0	0	0	0	0	0	0	0	0	0	0	0	0	0	0	0	0	0	0
hsa-miR-3180-5p	0	0	0	0	0	0	0	0	0	0	0	0	0	0	0	0	0	0	0	0
hsa-miR-3180-3p	0	0	0	0	0	0	0	0	0	0	0	0	0	0	0	0	0	0	0	0
hsa-miR-6511a-5p	1.17876	0.841338	0.619157	0	0.690818	0	0	0	0	0	0	0.33327	0.864691	0	0	0	0	0.547659	4.3199	1.52964
hsa-miR-6511a-3p	1.17876	0.841338	0.619157	0	0.690818	0	0	0	0	0	0	0.33327	0.864691	0	0	0	0	0.547659	4.3199	1.52964
hsa-miR-6770-5p	0	0	0	0	0.345409	0	0	2.13138	0	0	0	0	0	0	0	0	0.489631	0	0	0
hsa-miR-6770-3p	0	0	0	0	0.345409	0	0	2.13138	0	0	0	0	0	0	0	0	0.489631	0	0	0
hsa-miR-1972	0	0	0	0	0	0	0	0	0	0	0	0	0	0	0	0	0	0	0	0
hsa-miR-6506-5p	0	0	0	0	0	0	0	0	0	0	0	0	0	0	0	0	0	0	0	0
hsa-miR-6506-3p	0	0	0	0	0.345409	0	0	0	0	0	0	0	0	0	0	0	0	0	0	0
hsa-miR-484	0	0.841338	0	0	0	0	0	0	0	0	0	0	0	0	0	0	0	0	0	0
hsa-miR-3680-5p	0	0	0	0	0	0	0	0	0	0	0	0	0	0	0	0	0	0	0	0
hsa-miR-3680-3p	0	0	0	0	0	0	0	0	0	0	0	0	0	0	0	0	0	0	0	0
hsa-miR-1273h-5p	0	0	0	0	0	0	0	0	0	0	0	0	0	0	0	0	0	0	0	0
hsa-miR-1273h-3p	0	0	0	0	0	0	0	0	0	0	0	0	0	0	0	0	0	0	0	0
hsa-miR-548w	0	0	0	0	0	0	0	0	0	0	0	0	0	0	0	0	0	0	0	0
hsa-miR-6862-5p	1.76814	0.841338	0	0	0	0	0.614585	1.06569	0	0.81366	0.566884	0.666541	0.432345	0	0	0	0	0	0	0
hsa-miR-6862-3p	0.589379	0.841338	0	0	0	0	0.614585	1.06569	0	0.81366	0.566884	0.666541	0.432345	0	0	0	0	0	0	0
hsa-miR-4721	4.12566	0.841338	2.47663	0	0	2.05155	0.614585	1.06569	0	2.44098	4.53507	1.33308	1.29704	0.855594	1.04056	2.43677	1.46889	1.64298	2.15995	0.764818
hsa-miR-4517	0.589379	0	0	0	0	0	0	0	0	0	0	0	0.432345	0.427797	0	0	0	0	0.719983	0
hsa-miR-4518	0	0	0	0	0	0	0	0	0	0	0	0	0	0	0	0	0	0	0	0
hsa-miR-4519	0	0	0	0	0	0	0	0	0	0	0	0	0	0	0	0	0	0	0	0.764818
hsa-miR-762	0	0	0	0	0	0	0	0	0	0	0	0	0	0	0	0	0	0	0	0
hsa-miR-9901	0	0	0	0	0	0	0	0	0	0	0	0	0	0	0	0	0	0	0	0
hsa-miR-6771-5p	0	0	0	0	0	0	0	0	0	0	0	0	0	0	0	0	0	0	0	0
hsa-miR-6771-3p	0	0	0	0	0	0	0	0	0	0	0	0	0	0	0	0	0	0	0	0
hsa-miR-3181	0	0	0	0	0	0	0	0	0	0	0	0	0	0	0	0	0	0	0	0
hsa-miR-3935	0	0	0	0	0	0	0	0	0	0	0	0	0	0	0	0	0	0	0	0
hsa-miR-138-5p	0	0	0	3.66896	7.599	9.23197	0.614585	57.5473	15.614	0	0	0.33327	0.864691	0	0.520282	0.609194	0.979262	4.38127	0.719983	4.58891
hsa-miR-138-2-3p	0	0	0	1.22299	0.690818	1.02577	0	0	0	0	0	0.33327	0.432345	0	0	0	0.489631	0	0	1.52964
hsa-miR-6863	0	0	0	0	0	0	0	0	0	0	0	0	0	0	0	0	0	0	0	0
hsa-miR-6772-5p	0	0	0	0	0	0	0	0	0	0	0	0	0	0	0	0	0	0	0	0
hsa-miR-6772-3p	0	0	0	0	0	0	0	0	0	0	0	0	0	0	0	0	0	0	0	0
hsa-miR-328-3p	0	0	0	0.611493	0	0	0	1.06569	0	0	0	0	0.864691	0	0	0	0	0.547659	0	0
hsa-miR-328-5p	0	0	0	0.611493	0	0	0	1.06569	0	0	0	0	0.864691	0	0	0	0	0.547659	0	0
hsa-miR-6773-5p	0	0	0	0	0	0	0	0	0	0.40683	0	0	0	0	0.520282	0	0	0	0	0
hsa-miR-6773-3p	0	0	0	0	0	0.512887	0	0	0	0.40683	0	0	0	0	0.520282	0	0	0	0	0.764818
hsa-miR-1538	0	0	0	0	0	0	0	0	0	0	0	0	0	0	0	0	0	0	0	0
hsa-miR-140-5p	2.9469	5.04803	1.23831	6.42068	9.67145	12.3093	9.21877	18.1168	39.0349	10.9844	7.36949	7.99849	6.48518	5.13356	2.08113	1.21839	3.42742	4.38127	10.0798	16.826
hsa-miR-140-3p	2.9469	5.04803	1.23831	6.42068	10.3623	12.3093	9.21877	17.0511	40.1502	10.9844	7.36949	8.66503	7.34987	5.13356	2.08113	1.21839	4.40668	4.38127	10.0798	16.826
hsa-miR-4719	0	0	0	0	0	0	0	0	0	0	0	0	0	0	0	0	0	0	0	0
hsa-miR-4720-5p	0	0	0	0	0	0	0	0	0	0	0	0	0	0	0	0	0	0	0	0
hsa-miR-4720-3p	0	0	0	0	0	0	0	0	0	0	0	0	0	0	0	0	0	0	0	0
hsa-miR-7854-3p	0	0	0	0	0	0	0	0	0	0	0	0	0	0	0	0	0	0	0	0
hsa-miR-6504-5p	0	0	0	0	0	0	0	0	0	0	0	0	0	0	0	0	0	0	0	0
hsa-miR-6504-3p	0	0	0	0	0	0	0	0	0	0	0	0	0	0	0	0	0	0	0	0
hsa-miR-8058	0	0	0	0	0	0	0	0	0	0	0	0	0	0	0	0	0	0	0	0
hsa-miR-3182	0	0	0	0	0	0	0	0	0	0	0	0	0	0	0	0	0	0	0	0
hsa-miR-12128	0	0	0	0	0	0	0	0	0	0	0	0	0	0	0	0	0	0	0	0
hsa-miR-5093	0	0	0	0	0	0	0	0	0	0	0	0	0	0	0	0	0	0	0	0
hsa-miR-1910-5p	0	0	0	0	0	0	0	0	0	0	0	0	0	0	0	0	0	0	0	0
hsa-miR-1910-3p	0	0	0	0	0	0	0	0	0	0	0	0	0	0	0	0	0	0	0	0
hsa-miR-6774-5p	0	0	0	0	0	0	0	0	0	0	0	0.33327	0	0	0	0	0	0	0	0
hsa-miR-6774-3p	0	0	0	0	0	0	0	0	0	0	0	0.33327	0	0	0	0	0	0	0	0
hsa-miR-6775-5p	0	0	0	0	0	0	0	0	0	0	0	0	0	0	0	0	0	0	0	0
hsa-miR-6775-3p	0	0	0	0.611493	0.345409	0	0	0	0	0	0	0	0	0	0	0	0	0	0	0
hsa-miR-11401	0	0	0	0	0	0	0	0	0	0	0	0	0	0	0	0	0	0	0	0
hsa-miR-5189-5p	0	0	0	0	0	0	0	0	0	0	0	0	0	0	0	0	0	0	0	0
hsa-miR-5189-3p	0	0	0	0	0	0	0	0	0	0	0	0	0	0	0	0	0	0	0	0
hsa-miR-4722-5p	0	0.841338	0	0	0	0.512887	0	0	0	1.22049	0	0.33327	0	0	0.520282	0.609194	0	0	0	0
hsa-miR-4722-3p	0	0.841338	0	0	0	0.512887	0	0	0	1.22049	0	0.33327	0	0	0.520282	0.609194	0	0	0	0
hsa-miR-3183	0	0	0	0	0	0	0	0	0	0	0	0	0	0	0	0	0	0	0	0
hsa-miR-22-5p	3.53628	3.36535	2.47663	1.22299	3.7995	20.5155	12.9063	0	0	15.4595	22.6754	8.9983	9.07925	6.41695	9.88536	12.7931	10.7719	17.5251	13.6797	18.3556
hsa-miR-22-3p	3.53628	4.20669	3.09579	1.22299	3.7995	20.5155	12.9063	0	0	15.4595	22.6754	8.9983	9.07925	6.41695	9.88536	12.7931	10.7719	15.8821	13.6797	18.3556
hsa-miR-132-5p	12.9663	26.9228	24.7663	8.25516	7.94441	8.71908	19.6667	3.19707	4.46113	28.4781	36.2806	14.3306	9.5116	25.24	14.0476	21.3218	21.0541	16.4298	16.5596	7.64818
hsa-miR-132-3p	12.9663	26.9228	24.7663	8.25516	7.94441	8.71908	19.0521	3.19707	4.46113	28.4781	36.2806	14.3306	9.5116	25.24	13.0071	21.3218	21.0541	16.4298	16.5596	7.64818
hsa-miR-212-3p	0	0	0	0	0	0	0	0	0	0	0	0	0	0	0	0	0	0	0	0
hsa-miR-212-5p	0	0	0	0	0	0	0	0	0	0	0	0	0	0	0	0	0	0	0	0
hsa-miR-6776-5p	0	0	0	0	0	0	0	0	0	0	0	0	0	0	0	0	0	0	0	0
hsa-miR-6776-3p	0	0	0	0	0	0	0	0	0	0	0	0	0	0	0	0	0	0	0	0
hsa-miR-1253	0	0	0	0	0	0	0	0	0	0	0	0	0	0	0	0	0	0	0	0
hsa-miR-6864-5p	0	0	0	0	0	0	0	0	0	0	0	0	0	0	0	0	0	0	0	0
hsa-miR-6864-3p	0	0	0	0	0	0	0	0	0	0	0	0	0	0	0	0	0	0	0	0
hsa-miR-6865-5p	0	0	0	0	0	0	0	0	0	0	0	0.33327	0	0	0	0	0	0	0	0
hsa-miR-6865-3p	0	0	0	0	0	0	0	0	0	0	0	0.33327	0	0	0	0	0	0	0	0
hsa-miR-4520-5p	0	0	0	0	0	0	0	0	0	0	0	0	0	0	0	0	0	0	0	0
hsa-miR-4520-3p	0	0	0	0	0	0	0	0	0	0	0	0	0	0	0	0	0	0	0	0
hsa-miR-4520-2-3p	0	0	0	0	0	0	0	0	0	0	0	0	0	0	0	0	0	0	0	0
hsa-miR-195-5p	0	0	0	0	0	0	0	0	0	0	0	0	0	0	0	0	0	0	0	0
hsa-miR-195-3p	0	0	0	0	0	0	0	0	0	0	0	0	0	0	0	0	0	0	0	0
hsa-miR-497-5p	0	0.841338	0.619157	0	0	0	0	0	2.23056	0	0	0.33327	0.432345	0	0	0	0	0	0	0
hsa-miR-497-3p	0	0.841338	1.23831	0	0	0	0	0	2.23056	0	0	0.33327	0.432345	0	0	0	0	0	0	0
hsa-miR-324-5p	69.5468	97.5952	71.2031	11.6184	16.5796	53.8532	39.948	33.0364	33.4585	63.0587	54.4208	66.6541	69.6076	71.4421	44.224	23.1494	32.8053	38.8838	59.7586	42.065
hsa-miR-324-3p	69.5468	97.5952	71.8223	11.6184	16.925	53.8532	39.948	33.0364	33.4585	63.0587	54.4208	66.6541	69.6076	71.4421	44.224	23.1494	32.8053	38.8838	59.7586	42.065
hsa-miR-4314	0	0	0	0	0	0	0	0	0	0	0	0	0	0	0	0	0	0	0	0
hsa-miR-6883-5p	0	0	0	0	0	0	0	0	0	0	0	0	0	0	0	0	0	0	0	0
hsa-miR-6883-3p	0	0	0	0	0	0	0	0	0	0	0	0	0	0	0	0	0	0	0	0
hsa-miR-4521	304.709	540.139	437.744	25.377	42.1399	1443.78	1502.05	621.298	848.73	545.559	792.504	475.91	480.768	385.873	382.928	294.85	413.248	358.717	1046.86	967.494
hsa-miR-744-5p	13.5557	9.25472	7.42989	0.305747	0.345409	7.69331	17.2084	4.26277	8.92226	13.4254	7.36949	4.99906	6.05283	4.27797	4.16226	5.48274	5.87557	3.83361	10.7997	12.2371
hsa-miR-744-3p	13.5557	9.25472	7.42989	0.611493	0.345409	7.69331	17.2084	4.26277	8.92226	13.4254	7.36949	4.99906	6.05283	3.85017	4.16226	5.48274	5.38594	3.83361	10.7997	14.5315
hsa-miR-1269b	0	0	0	0	0	0	0	0	0	0	0	0	0	0	0	0	0	0	0	0
hsa-miR-4731-5p	0	0	0	0	0	0	0	0	0	0	0	0	0	0	0	0	0	0	0	0
hsa-miR-4731-3p	0	0	0	0	0	0	0	0	0	0	0	0	0	0	0	0	0	0	0	0
hsa-miR-1288-3p	0	0	0	0	0	0	0	0	0	0	0	0	0	0	0	0	0	0	0	0
hsa-miR-1288-5p	0	0	0	0	0	0	0	0	0	0	0	0	0	0	0	0	0	0	0	0
hsa-miR-6777-5p	0.589379	1.68268	1.85747	0.305747	2.07245	1.53866	0.614585	1.06569	0	0	1.13377	1.33308	2.16173	0.855594	0.520282	0	0	0	0.719983	0
hsa-miR-6777-3p	0.589379	1.68268	1.85747	0.305747	2.07245	1.53866	0.614585	1.06569	0	0	1.13377	1.33308	2.16173	0.855594	0.520282	0	0	0	0.719983	0
hsa-miR-33b-5p	2.35752	6.7307	4.3341	4.89194	3.45409	3.59021	7.9896	3.19707	6.69169	6.10245	5.66884	4.99906	6.48518	8.12814	3.64198	3.04597	7.83409	2.19064	2.15995	1.52964
hsa-miR-33b-3p	2.35752	6.7307	4.3341	4.89194	3.10868	3.59021	7.9896	3.19707	6.69169	6.10245	5.66884	4.99906	6.48518	8.12814	3.64198	3.04597	7.83409	2.19064	2.15995	1.52964
hsa-miR-6778-5p	0	0	0	0	0	0	0	0	0	1.62732	0	0	0	0	0	0	0	0	0	0
hsa-miR-6778-3p	0	0	0	0	0	0	0	0	0	1.62732	0	0	0	0	0	0	0	0	0	0
hsa-miR-1180-3p	1.17876	1.68268	2.47663	3.66896	2.07245	6.15465	3.07292	11.7226	5.57641	1.62732	6.23572	0	0.432345	1.71119	1.56085	1.82758	2.93779	0.547659	4.3199	0.764818
hsa-miR-1180-5p	1.17876	1.68268	2.47663	3.66896	2.07245	6.15465	3.07292	11.7226	5.57641	1.62732	6.23572	0	0.432345	1.71119	1.56085	1.82758	2.93779	0.547659	4.3199	0.764818
hsa-miR-4522	0	0	0	0	0	0	0	0	0	0	0	0	0	0	0	0	0	0	0	0
hsa-miR-4723-5p	0	0	0.619157	0	0	1.53866	0	3.19707	0	0.81366	0	1.33308	0.432345	0.855594	1.04056	0	0	0	2.87993	0
hsa-miR-4723-3p	0	0	0.619157	0	0	1.53866	0	3.19707	0	0.81366	0	1.33308	0.432345	0.855594	1.04056	0	0	0	2.87993	0
hsa-miR-451a	0.589379	0.841338	0	0.305747	0.345409	0	0	0	0	0	0	1.66635	2.59407	0.855594	1.04056	0	0	0.547659	0	0
hsa-miR-451b	0	0	0	0	0	0	0	0	0	0	0	0	0	0	0	0	0	0	0	0
hsa-miR-144-5p	0	0	0	0	1.38164	0	0	0	0	0	0.566884	3.3327	0.864691	2.56678	1.56085	0	0	0.547659	0.719983	0
hsa-miR-144-3p	0	0	0	0	1.38164	0	0	0	0	0	0.566884	3.3327	0.864691	2.56678	1.56085	0	0	0.547659	0.719983	0
hsa-miR-4732-5p	0	0	0	0	0	0	0	0	0	0	0	0	0	0	0	0	0	0	0	0
hsa-miR-4732-3p	0	0	0	0	0	0	0	0	0	0	0	0	0	0	0	0	0	0	0	0
hsa-miR-4523	0	0	0	0	0	0	0	1.06569	0	0	0	0.33327	0	0.855594	0	0	0	0	0	0
hsa-miR-423-5p	14.7345	22.7161	13.6215	5.50344	11.7439	59.4949	57.771	111.898	104.837	52.4811	56.6884	19.3297	26.3731	15.8285	24.4533	15.839	25.4608	19.1681	46.0789	51.2428
hsa-miR-423-3p	14.7345	22.7161	14.2406	5.80918	11.7439	59.4949	57.771	111.898	104.837	52.4811	56.6884	19.3297	26.3731	17.5397	24.4533	15.839	25.9504	19.1681	46.0789	51.2428
hsa-miR-3184-5p	0	0	0	0	0	0	0	0	0	0	0	0	0	0	0	0	0	0	0	0
hsa-miR-3184-3p	0	0	0	0	0	0	0	0	0	0	0	0	0	0	0	0	0	0	0	0
hsa-miR-4733-5p	0	0.841338	0	0	0	0	0	0	0	0	0	0	0	0	0	0	0	0	0	0
hsa-miR-4733-3p	0	0.841338	0	0	0	0	0	0	0	0	0	0	0	0	0	0	0	0	0	0
hsa-miR-4724-5p	1.76814	0	0	0.305747	0	0	0	0	0	0	0	0	0	0	0	0	0	0	0	0
hsa-miR-4724-3p	0	0	0	0	0	0	0	0	0	0	0	0	0	0	0	0	0	0	0	0
hsa-miR-193a-5p	4.12566	4.20669	3.09579	1.83448	1.03623	3.07732	2.45834	2.13138	1.11528	4.88196	4.53507	6.33214	2.16173	6.41695	6.76367	6.09194	5.87557	4.92893	10.0798	11.4723
hsa-miR-193a-3p	4.71504	5.88937	9.90652	1.83448	1.03623	3.59021	4.91668	2.13138	1.11528	6.10245	5.10195	6.33214	2.16173	8.12814	6.76367	10.9655	8.32372	6.02425	10.7997	13.7667
hsa-miR-4725-5p	0	0	0.619157	0	0	0.512887	0.614585	0	1.11528	0.81366	0	0	0	0.427797	0	0	0	0	0	0.764818
hsa-miR-4725-3p	0	0	0.619157	0	0	0.512887	0.614585	0	1.11528	0.81366	0	0	0	0.427797	0	0	0	0	0	0.764818
hsa-miR-365b-5p	0	1.68268	0.619157	0	1.03623	7.69331	3.07292	0	1.11528	5.28879	2.26754	0.33327	2.16173	1.71119	2.08113	1.82758	1.95852	3.28595	5.03988	2.29445
hsa-miR-365b-3p	0	1.68268	0.619157	0	1.03623	7.69331	3.07292	0	1.11528	5.28879	2.26754	0.33327	2.16173	1.71119	2.08113	1.82758	1.46889	3.28595	5.03988	2.29445
hsa-miR-632	0	0	0	0	0	0	0	0	0	0	0	0	0	0	0	0	0	0	0	0
hsa-miR-2909	0	0	0	0	0	0	0	0	0	0	0	0	0	0	0	0	0	0	0	0
hsa-miR-378j	0	0	0	0	0	0	0	0	0	0	0	0	0	0	0	0	0	0	0	0
hsa-miR-4734	0.589379	0	0	0	0	0	0	0	0	0	0.566884	0	0	0	0	0	0	0	0	0.764818
hsa-miR-4726-5p	0.589379	0	0	0	0	0	0	0	1.11528	0.40683	0	0	0	0.427797	0	0	0	0	0	0
hsa-miR-4726-3p	0.589379	0	0	0	0	0	0	0	1.11528	0.40683	0	0	0	0.427797	0	0	0	0	0	0
hsa-miR-4727-5p	0	0	0	0	0	0	0	0	0	0	0	0	0	0	0	0	0	0	0	0
hsa-miR-4727-3p	0	0	0	0	0	0	0	0	0	0	0	0	0	0	0	0	0	0	0	0
hsa-miR-6779-5p	0.589379	0	0	0	0.345409	1.02577	0.614585	1.06569	0	0	1.13377	0	0	0.427797	2.08113	3.65516	0.979262	0	2.15995	0.764818
hsa-miR-6779-3p	0.589379	0	0	0	0.345409	1.02577	0.614585	1.06569	0	0	1.13377	0	0	0.427797	2.08113	3.65516	0.979262	0	2.15995	0.764818
hsa-miR-548bc	0	0	0	0	0	0	0	0	0	0	0	0	0	0	0	0	0	0	0	0
hsa-miR-4728-5p	0	0	0	0	0	0	0	0	0	0	0	0	0	0	0	0	0	0	0	0
hsa-miR-4728-3p	0	0	0	0	0	0	0	0	0	0	0	0	0	0	0	0	0	0	0	0
hsa-miR-6884-5p	0	0	0	0	0	0	0	0	0	0	0	0	0	0	0	0	0	0	0	0
hsa-miR-6884-3p	0	0	0	0	0	0	0	0	0	0	0	0	0	0	0	0	0	0	0	0
hsa-miR-6866-5p	0	0	0	0	0	0	0	0	0	0	0	0	0	0	0	0	0	0	0	0
hsa-miR-6866-3p	0	0	0	0	0	0	0	0	0	0	0	0	0	0	0	0	0	0	0	0
hsa-miR-6867-5p	0	0	0	0	0	0	0	0	0	0	0	0	0	0	0	0	0	0	0	0
hsa-miR-6867-3p	0	0	0	0	0	0	0	0	0	0	0	0	0	0	0	0	0	0	0	0
hsa-miR-6510-5p	0	0	0	0	0	0	0	0	0	0	0	0	0	0	0	0	0	0	0	0
hsa-miR-6510-3p	0	0	0	0	0	0	0	0	0	0	0	0	0	0	0	0	0	0	0	0
hsa-miR-548at-5p	0	0	0	0	0	0	0	0	0	0	0	0	0	0	0	0	0	0	0	0
hsa-miR-548at-3p	0	0	0	0	0	0	0	0	0	0	0	0	0	0	0	0	0	0	0	0
hsa-miR-5010-5p	0	0	0	0	0	0	0	0	0	0	0	0.33327	0	0	0	0	0	0	0	0
hsa-miR-5010-3p	0	0	0	0	0	0	0	0	0	0	0	0.33327	0	0	0	0	0	0	0	0
hsa-miR-6780a-5p	0.589379	0	0	0	0	0.512887	0	0	0	0	0.566884	0	1.72938	0	0.520282	0	0	0	0	0.764818
hsa-miR-6780a-3p	0.589379	0	0	0	0	0.512887	0	0	0	0	0.566884	0	1.72938	0	0.520282	0	0	0	0	0.764818
hsa-miR-6781-5p	0	0	0	0	0	0	0	0	0	0.40683	0	0	0	0	0	0	0	0	0	0
hsa-miR-6781-3p	0	0	0	0.305747	0	0	0	0	0	0	0	0	0	0	0	0	0	0	0	0
hsa-miR-2117	0	0	0	0	0	0	0	0	0	0	0	0	0	0	0	0	0	0	0	0
hsa-miR-6782-5p	0	0	0	0	0	0	0	0	0	0	0	0	0	0	0	0	0	0	0	0
hsa-miR-6782-3p	0	0	0	0	0	0	0	0	0	0	0	0	0	0	0	0	0	0	0	0
hsa-miR-6783-5p	0	0	0	0	0	0	0	0	0	0	0	0	0	0	0	0	0	0	0	0
hsa-miR-6783-3p	0	0	0	0	0	0	0	0	0	0	0	0	0	0	0	0	0	0	0	0
hsa-miR-6784-5p	0.589379	0	0	0	0	0	0	0	0	0	0	0	0	0	0	0	0	0	0	0
hsa-miR-6784-3p	0.589379	0	0	0	0	0	0	0	0	0	0	0	0	0	0	0	0	0	0	0
hsa-miR-4315	0	0	0	0	0	0	0	0	0	0	0	0	0	0	0	0	0	0	0	0
hsa-miR-5089-5p	0	0	0	0	0	0	0	0	0	0	0	0	0	0	0	0	0	0	0	0
hsa-miR-5089-3p	0	0	0	0	0	0	0	0	0	0	0	0	0	0	0	0	0	0	0	0
hsa-miR-10226	0	0	0	0	0	0	0	0	0	0	0	0	0	0	0	0	0	0	0	0
hsa-miR-152-3p	1.76814	0	0	0	0.690818	0	0.614585	1.06569	0	0	0	0	0.864691	0	0	0.609194	0	1.09532	0	0
hsa-miR-152-5p	1.76814	0	0	0	0.690818	0	0.614585	1.06569	0	0	0	0	0.864691	0	0	0.609194	0	1.09532	0	0
hsa-miR-1203	0	0	0	0	0	0	0	0	0	0	0	0	0	0	0	0	0	0	0	0
hsa-miR-10a-5p	1.17876	1.68268	1.23831	0	0	1.02577	0	0	0	0	1.13377	2.33289	0.432345	0	0	3.04597	3.91705	1.64298	2.87993	1.52964
hsa-miR-10a-3p	1.17876	1.68268	1.23831	0	1.03623	1.02577	0	0	0	0	1.13377	2.33289	0.432345	0	0	3.04597	3.91705	1.64298	2.87993	1.52964
hsa-miR-196a-1-3p	0	0	0	0	0	0	0	0	0	0	0	0	0	0	0	0	0	0	0	0
hsa-miR-3185	0	0	0	0	0	0	0	0	0	0	0	0	0	0	0	0	0	0	0	0
hsa-miR-6129	0	0	0	0	0	0	0	0	0	0	0	0	0	0	0	0	0	0	0	0
hsa-miR-6165	0	0	0	0	0	0	0	0	0	0	0	0	0	0	0	0	0	0	0	0
hsa-miR-8059	0	0	0	0	0	0	0	0	0	0	0	0	0	0	0	0	0	0	0	0
hsa-miR-3614-5p	0	0	0	0	0	0	0	0	0	0	0	0	0	0	0	0	0	0	0	0
hsa-miR-3614-3p	0	0	0	0	0	0	0	0	0	0	0	0	0	0	0.520282	0	0	0	0	0
hsa-miR-142-5p	0.589379	0.841338	3.09579	0.305747	0	1.53866	0.614585	1.06569	3.34585	0.40683	0.566884	0	0.864691	1.28339	0.520282	1.82758	1.46889	0	0	1.52964
hsa-miR-142-3p	0.589379	0.841338	3.09579	0.305747	0	1.53866	0.614585	0	3.34585	0.40683	0.566884	0	0.864691	1.28339	0.520282	1.82758	1.46889	0	0	1.52964
hsa-miR-4736	0	0	0	0	0	0	0	0	0	0	0	0	0	0	0	0	0	0	0	0
hsa-miR-454-5p	0	0	0.619157	0	0	0.512887	1.84375	1.06569	7.80698	2.03415	0	0	0.432345	0.855594	0.520282	0	0.489631	0	0	0.764818
hsa-miR-454-3p	0	0.841338	0	0	0	0.512887	0.614585	0	3.34585	1.62732	0	0	0.432345	0.427797	0	0	0.979262	0	0	0.764818
hsa-miR-301a-3p	0	1.68268	0	0	1.03623	0.512887	1.84375	1.06569	1.11528	0.40683	1.13377	0.33327	0.864691	0	0	0	0	0	0	0.764818
hsa-miR-301a-5p	1.17876	1.68268	0	0.91724	1.38164	0.512887	1.22917	2.13138	4.46113	0.81366	1.70065	0.33327	0.864691	0	0	0	0.489631	0	0	0.764818
hsa-miR-4729	0	0	0	0	0	0	0	0	0	0	0	0	0	0	0	0	0	0	0	0
hsa-miR-21-5p	365.415	2179.91	1388.77	238.788	404.474	1076.04	1942.09	1407.78	1134.24	2830.72	3390.53	418.588	559.887	1412.16	435.996	4100.48	4125.14	3959.57	1414.77	1435.56
hsa-miR-21-3p	364.826	2187.48	1396.82	233.896	399.293	1073.99	1939.63	1401.38	1119.74	2830.72	3392.23	418.921	559.455	1410.87	431.834	4102.31	4134.93	3964.5	1413.33	1434.8
hsa-miR-4737	0	0	0	0	0	0	0	0	0	0	0	0	0	0	0	0	0	0	0	0
hsa-miR-633	0	0	0	0	0	0	0	0	0	0	0	0	0	0	0	0	0	0	0	0
hsa-miR-3064-5p	0	0	0	0.611493	3.10868	0	3.07292	1.06569	1.11528	0	0	0	0	0.427797	0	0	0	0	1.43997	0.764818
hsa-miR-3064-3p	0	0	0	0.305747	0.345409	0	0.614585	1.06569	3.34585	0	0	0	0	0	0	0	0	0	0.719983	0.764818
hsa-miR-5047	0	0	0	0	0	0	0	0	0	0	0	0	0	0	0	0	0	0	0	0
hsa-miR-6080	0	0	0	0	0	0	0	0	0	0	0	0	0	0	0	0	0	0	0	0
hsa-miR-634	0	0	0	0	0	0	0	0	0	0	0	0	0	0	0	0	0	0	0	0
hsa-miR-548d-5p	0	0	0	0	0	0	0.614585	0	0	0	0	0	0.432345	0	0.520282	0	0	0	0	0
hsa-miR-548d-3p	0	0	0	0	0	0	0.614585	0	0	0	0	0	0.432345	0	0.520282	0	0	0	0	0
hsa-miR-548aa	0	0	0	0	0	0	0	0	0	0	0	0	0	0	0	0	0	0	0	0
hsa-miR-635	0	0	0	0	0	0	0	0	0	0	0	0	0	0	0	0	0	0	0	0
hsa-miR-4524b-5p	0	0	0	0	0	0	0	0	0	0	0	0	0	0	0	0	0	0	0	0
hsa-miR-4524b-3p	0	0	0	0	0	0	0	0	0	0	0	0	0	0	0	0	0	0	0	0
hsa-miR-4524a-5p	0	0	0	0	0	0	0	0	0	0	0	0	0	0	0	0	0	0	0	0
hsa-miR-4524a-3p	0	0	0	0	0	0	0	0	0	0	0	0	0	0	0	0	0	0	0	0
hsa-miR-3615	0	1.68268	0	0	0	1.02577	0	0	0	0	0.566884	0	0.432345	0	0.520282	0	1.46889	0	1.43997	1.52964
hsa-miR-3678-5p	0	0	0	0	0	0	0	0	0	0	0	0	0	0	0	0	0	0	0	0
hsa-miR-3678-3p	0	0	0	0	0	0	0	0	0	0	0	0	0	0	0	0	0	0	0	0
hsa-miR-6785-5p	0	0	0	0	0	0	0	0	0	0	0	0	0	0	0	0	0	0	0	0
hsa-miR-6785-3p	0	0	0	0	0	0	0	0	0	0	0	0	0	0	0	0	0	0	0	0
hsa-miR-4738-5p	0	0	0	0	0	0	0	0	0	0	0	0	0	0	0	0	0	0	0	0
hsa-miR-4738-3p	0	0	0	0	0	0	0	0	0	0	0	0	0	0	0	0	0	0	0	0
hsa-miR-6868-5p	0	0	0	0	0	0	0	0	0	0	0	0	0	0	0	0	0	0	0	0
hsa-miR-6868-3p	0	0	0	0	0	0	0	0	0	0	0	0	0	0	0	0	0	0	0	0
hsa-miR-636	4.12566	0.841338	0.619157	0	0	1.53866	1.22917	2.13138	4.46113	3.66147	1.70065	2.99943	2.16173	1.71119	1.04056	3.04597	1.95852	1.64298	2.87993	1.52964
hsa-miR-6516-5p	1.17876	0.841338	0.619157	0.91724	2.41786	0	1.84375	0	0	2.44098	0.566884	0.666541	0.864691	0.855594	1.56085	0.609194	0	0	1.43997	2.29445
hsa-miR-6516-3p	7.07255	5.04803	4.95326	2.44597	3.7995	3.07732	7.9896	2.13138	2.23056	8.54343	4.53507	6.33214	5.62049	6.84475	3.64198	4.26436	4.89631	4.92893	4.3199	6.88336
hsa-miR-4316	0	0	0	0	0	0	0	0	0	0	0	0	0	0	0	0	0	0	0	0
hsa-miR-4739	0	0	0	0	0	0	0	1.06569	2.23056	0	0	0.666541	0	0.855594	2.08113	0	0.489631	0.547659	0	0
hsa-miR-1268b	0	0	0	0	0	0	0	0	0	0	0	0	0	0	0	0	0	0	0	0
hsa-miR-4730	0	0	0	0	0	0	0	0	0	0	0	0	0	0	0	0	0.489631	0	0	0
hsa-miR-657	0	0	0	0	0	0	0	0	0	0	0	0	0	0	0	0	0	0	0	0
hsa-miR-3065-5p	0	0.841338	1.85747	0	0	0.512887	0	0	0	0.40683	0.566884	0	0	0.427797	1.04056	0	0.489631	1.09532	0.719983	2.29445
hsa-miR-3065-3p	0	0.841338	1.85747	0	0	0.512887	0	0	0	0.40683	0.566884	0	0	0.427797	1.04056	0	0.489631	1.64298	0.719983	2.29445
hsa-miR-338-5p	0	0	0	0	0	0	0	0	0	0	0	0	0	0	0	0	0	0	0	0
hsa-miR-338-3p	0	0	0	0	0	0	0	0	0	0	0	0	0	0	0	0	0	0	0	0
hsa-miR-1250-5p	0	0	0	0	0	0	0	0	0	0	0	0	0	0	0	0	0	0	0	0
hsa-miR-1250-3p	0	0	0	0	0	0	0	0	0	0	0	0	0	0	0	0	0	0	0	0
hsa-miR-4740-5p	0	0	0	0	0	0	0	0	0	0	0	0	0	0	0	0	0	0	0	0
hsa-miR-4740-3p	0	0	0	0	0	0	0	0	0	0	0	0	0	0	0	0	0	0	0	0
hsa-miR-3186-5p	0	0	0	0	0	0	0	0	0	0	0	0	0	0	0	0	0	0	0	0
hsa-miR-3186-3p	0	0	0	0	0	0	0	0	0	0	0	0	0	0	0	0	0	0	0	0
hsa-miR-6786-5p	0	0	0	0	0	0	0	0	0	0	0	0	0.432345	0	0	0	0	0	0	0
hsa-miR-6786-3p	0	0	0	0	0	0	0	0	0	0	0	0	0.432345	0	0	0	0	0	0	0
hsa-miR-6787-5p	0	0	0	0	0	0	0	0	0	0	0	0	0	0	0	0	0	0	0	0
hsa-miR-6787-3p	0	0	0	0.305747	0.345409	0	0	0	0	0	0	0	0	0	0	0	0	0	0	0
hsa-miR-4525	0	0	0	0	0	0	0	0	0	0	0	0	0	0	0	0	0	0	0	0
hsa-miR-8078	0	0	0	0	0	0	0	0	0	0	0	0	0	0	0	0	0	0	0	0
hsa-miR-6718-5p	0	0	0	0	0	0	0	0	0	0	0	0	0	0	0	0	0	0	0	0
hsa-miR-3976	0	0	0	0	0	0	0	0	0	0	0	0	0	0	0	0	0	0	0	0
hsa-miR-4317	0	0	0	0	0	0	0	0	0	0	0	0	0	0	0	0	0	0	0	0
hsa-miR-6788-5p	0	0	0	0	0	0	0	0	0	0	0	0	0	0	0	0	0	0	0	0
hsa-miR-6788-3p	0	0	0	0	0	0	0	0	0	0	0	0	0	0	0	0	0	0	0	0
hsa-miR-7153-5p	0	0	0	0	0	0	0	0	0	0	0	0	0	0	0	0	0	0	0	0
hsa-miR-7153-3p	0	0	0	0	0	0	0	0	0	0	0	0	0	0	0	0	0	0	0	0
hsa-miR-5190	0	0	0	0	0	0	0	0	0	0	0	0	0	0	0	0	0	0	0	0
hsa-miR-4526	0	0	0	0	0	0	0	0	0	0	0	0	0	0	0	0	0	0	0	0
hsa-miR-320c	0	0	0	0	0	0	0	0	0	0	0	0	0	0	0	0	0	0	0	0
hsa-miR-133a-3p	0	0	0	0	0	0	0	0	0	0	0	0	0	0	0	0	0	0	0	0
hsa-miR-133a-5p	0	0	0	0	0	0	0	0	0	0	0	0	0	0	0	0	0	0	0	0
hsa-miR-1-3p	0	0	0	0	0	0	0	0	0	0	0	0	0	0	0	0	0	0	0	0
hsa-miR-4741	0.589379	0	0.619157	0	0	0	0	0	0	0	0.566884	0	0.432345	0	0	0	0	0	0	0
hsa-miR-8057	0	0	0	0	0	0	0	0	0	0	0	0	0	0	0	0	0	0	0	0
hsa-miR-302f	0	0	0	0	0	0	0	0	0	0	0	0	0	0	0	0	0	0	0	0
hsa-miR-3975	0	0	0	0	0	0	0	0	0	0	0	0	0	0	0	0	0	0	0	0
hsa-miR-187-5p	8.25131	6.7307	3.09579	0	0.345409	7.69331	9.21877	95.9122	264.322	22.7825	10.7708	6.99868	15.1321	3.85017	14.5679	3.65516	5.87557	14.2391	5.75986	2.29445
hsa-miR-187-3p	8.25131	6.7307	3.09579	0	0.345409	7.69331	9.21877	98.0436	271.014	23.5962	10.7708	6.99868	15.1321	4.27797	15.0882	3.65516	5.87557	14.2391	5.75986	3.05927
hsa-miR-3929	2.9469	0.841338	1.23831	0	0	4.1031	6.76043	0	0	3.66147	2.26754	0.666541	1.72938	1.28339	0.520282	2.43677	2.93779	1.09532	2.87993	0
hsa-miR-4318	0	0	0	0	0	0	0	0	0	0	0	0	0	0	0	0	0	0	0	0
hsa-miR-924	0	0	0	0	0	0	0	0	0	0	0	0	0	0	0	0	0	0	0	0
hsa-miR-5583-5p	0	0	0	0	0	0	0	0	0	0	0	0	0	0	0	0	0	0	0.719983	0
hsa-miR-5583-3p	0	0	0	0	0	0	0	0	0	0	0	0	0	0	0	0	0	0	0.719983	0
hsa-miR-4319	0	0	0	0	0	0	0	0	0	0	0	0	0	0	0	0	0	0	0	0
hsa-miR-4527	0	0	0	0	0	0	0	0	0	0	0	0	0	0	0	0	0	0	0	0
hsa-miR-4743-5p	0	0	0	0	0	0	0	0	0	0	0	0	0	0	0	0	0	0	0	0
hsa-miR-4743-3p	0	0	0	0	0	0	0	0	0	0	0	0	0	0	0	0	0	0	0	0
hsa-miR-4744	0	0	0	0	0	0	0	0	0	0	0	0	0	0	0	0	0	0	0	0
hsa-miR-1539	0	0	0	0	0	0	0	0	0	0	0	0	0	0	0	0	0	0	0	0
hsa-miR-4320	0	0	0	0	0	0	0	0	0	0	0	0	0	0	0	0	0	0	0	0
hsa-miR-4528	0	0	0	0	0	0	0	0	0	0	0	0	0	0	0	0	0	0	0	0
hsa-miR-4529-5p	0	0	0	0	0	0	0	0	0	0	0	0	0	0	0	0	0	0	0	0
hsa-miR-4529-3p	0	0	0	0	0	0	0	0	0	0	0	0	0	0	0	0	0	0	0	0
hsa-miR-122-5p	0	0	0	0	0	0	0	0	0	0	0	0	0	0	0	0.609194	0.489631	0	0	0
hsa-miR-122-3p	0	0	0	0	0	0	0	0	0	0	0	0	0	0	0	0.609194	0.489631	0	0	0
hsa-miR-122b-5p	0	0	0	0	0	0	0	0	0	0	0	0	0	0	0	0	0	0	0	0
hsa-miR-122b-3p	0	0	0	0	0	0	0	0	0	0	0	0	0	0	0	0	0	0	0	0
hsa-miR-5011-5p	0	0	0	0	0	0	0	0	0	0	0	0	0	0	0	0	0	0	0	0
hsa-miR-5011-3p	0	0	0	0	0	0	0	0	0	0	0	0	0	0	0	0	0	0	0	0
hsa-miR-548av-5p	0	0	0	0	0	0	0	0	0	0	0	0	0	0	0	0	0	0	0	0
hsa-miR-548av-3p	0	0	0	0	0	0	0	0	0	0	0	0	0	0	0	0	0	0	0	0
hsa-miR-4745-5p	0	0	0	0	0	0	0	0	0	0.40683	1.13377	0	0	0.427797	0	0	0.489631	0.547659	0	0
hsa-miR-4745-3p	0	0	0	0	0	0	0	0	0	0.40683	1.13377	0	0	0.427797	0	0	0.489631	0.547659	0	0
hsa-miR-3187-3p	0	0	0.619157	0	0	0	0	0	0	0.40683	0	0	0	0	0	0	0	0	0	0
hsa-miR-3187-5p	0	0	0.619157	0	0	0	0	0	0	0.40683	0	0	0	0	0	0	0	0	0	0
hsa-miR-1909-5p	0	0	0	0	0	0.512887	0	0	0	1.22049	0	0.666541	0	0	0.520282	0	0.489631	0	0	0
hsa-miR-1909-3p	0	0	0	0	0	0.512887	0	0	0	1.22049	0	0.666541	0	0	0.520282	0	0.489631	0	0	0.764818
hsa-miR-1227-3p	0	0	0	0	0	0	0	0	0	0	0	0	0	0	0	0	0	0	0	0
hsa-miR-1227-5p	0	0	0	0	0	0	0	0	0	0	0	0	0	0	0	0	0	0	0	0
hsa-miR-6789-5p	0	0	0	0	0	0	0	0	0	0	0	0	0	0	0	0	0	0	0	0
hsa-miR-6789-3p	0.589379	0	0	0.305747	0	0	0	0	0	0.40683	0	0	0	0	0	0	0	0	0	0
hsa-miR-4321	0	0	0	0	0	0	0	0	0	0	0	0	0	0	0	0	0	0	0	0
hsa-miR-7108-5p	0	0	0	0	0	0	0	0	0	0	0	0	0	0	0	0	0	0	0	0
hsa-miR-7108-3p	0	0	0	0	0	0	0	0	0	0	0	0	0	0	0	0	0	0	0	0
hsa-miR-7850-5p	0	0	0	0	0	0	0	0	0	0	0	0	0	0	0	0	0	0	0	0
hsa-miR-637	0	0	0	0	0	0	0	0	0	0	0	0	0	0	0	0	0	0	0	0
hsa-miR-4746-5p	0	0	0	0	0	0	0	0	0	0	0	0	0	0	0	0	0	0	0	0
hsa-miR-4746-3p	0	0	0	0	0	0	0	0	0	0	0	0	0	0	0	0	0	0	0	0
hsa-miR-4747-5p	0	0	0	0	0	3.07732	1.22917	0	0	1.62732	0.566884	0.666541	0	0	0.520282	1.21839	0	0	0	0
hsa-miR-4747-3p	0	0	0	0	0	3.07732	1.22917	0	0	1.62732	0.566884	0.666541	0	0	0.520282	1.21839	0	0	0	0
hsa-miR-6885-5p	0	0	0	0.305747	0	0	0	0	0	0	0	0	0	0	0	0	0	0	0	0
hsa-miR-6885-3p	0	0	0	0.305747	0	0	0	0	0	0	0	0	0	0	0	0	0	0	0	0
hsa-miR-6790-5p	0	0	0	0	0	0	0	0	0	0	0.566884	0	0	0	0	0	0	0	0	0
hsa-miR-6790-3p	0	0	0	0	0	0	0	0	0	0	0.566884	0	0	0	0	0	0	0	0	0
hsa-miR-3940-3p	0	0	0	0	0	0.512887	0	0	1.11528	0.40683	0.566884	0	0	0	0	0	0	0	0	0
hsa-miR-3940-5p	0	0	0	0	0	0	0	0	1.11528	0.40683	0.566884	0	0	0	0	0	0	0	0	0
hsa-miR-6791-5p	0	0	0	0	0	0	0	0	0	0	0	0	0	0	0	0	0	0	0	0
hsa-miR-6791-3p	0	0	0	0	0	0	0	0	0	0	0	0	0	0	0	0	0	0	0	0
hsa-miR-6792-5p	0	0	0	0	0	2.56444	0	3.19707	0	0	0	0.33327	0	0.427797	0.520282	0.609194	0.979262	1.09532	0	0
hsa-miR-6792-3p	0	0	0	0	0	2.56444	0	3.19707	0	0	0	0.33327	0	0.427797	0.520282	0.609194	0.979262	1.09532	0	0
hsa-miR-4999-5p	0	0	0	0	0	0.512887	0	0	3.34585	0	0	0	0	0	0	0	0	1.09532	0	0
hsa-miR-4999-3p	0	0	0	0	0	0.512887	0	0	3.34585	0	0	0	0	0	0	0	0	1.09532	0	0
hsa-miR-5589-5p	0	0	0	0	0	0	0	0	0	0	0	0	0	0	0	0	0	0	0	0
hsa-miR-5589-3p	0	0	0	0	0	0	0	0	0	0	0	0	0	0	0	0	0	0	0	0
hsa-miR-4322	0	0	0	0	0	0	0	0	0	0	0	0	0	0	0	0	0	0	0	0
hsa-miR-1181	0	0.841338	0	0	0	0	0	0	0	0	0	0	0	0	0	0	0	0	0	0
hsa-miR-1238-3p	0	0	0	0	0	0	0	0	0	0	0	0	0	0	0	0	0	0	0	0
hsa-miR-1238-5p	0	0	0	0	0	0	0	0	0	0	0	0	0	0	0	0	0	0	0	0
hsa-miR-638	0	0	0	0	0	0	0	0	0	0	0	0	0	0	0	0	0	0	0	0
hsa-miR-4748	0	0	0	0	0	0	0	0	0	0	0	0	0	0	0	0	0	0	0	0
hsa-miR-6793-5p	0	0	0	0	0	0	0	0	0	0.40683	0	0	0.432345	0	0	0	0	0	1.43997	0
hsa-miR-6793-3p	0	0	0	0	0	0	0	0	0	0.40683	0	0	0.432345	0	0	0	0	0	1.43997	0
hsa-miR-6886-5p	0.589379	0	0	0	0	0	0.614585	0	0	0	0	0	0	0	0.520282	0	0	0.547659	0	0
hsa-miR-6886-3p	0.589379	0	0	0	0	0	0.614585	0	0	0	0	0	0	0	0.520282	0	0	0.547659	0	0
hsa-miR-7974	0	0	1.23831	0	0	0	1.22917	0	0	0	0	0	0.432345	0	0.520282	0	0	0	1.43997	0.764818
hsa-miR-10395-5p	130.842	210.334	251.378	26.9057	39.3766	86.678	165.938	72.467	91.4531	360.858	331.06	216.959	230.008	267.373	302.804	476.389	399.539	409.649	59.7586	107.839
hsa-miR-10395-3p	131.432	202.762	247.663	29.0459	40.0675	85.1393	163.48	69.2699	86.992	357.197	325.391	216.292	227.414	261.812	298.642	464.206	389.257	406.911	59.0386	106.31
hsa-miR-5684	0	0	0	0	0	0	0	0	0	0	0	0	0	0	0	0	0	0	0	0
hsa-miR-6794-5p	0	0	0	0	0	0	0	0	0	0	0	0	0	0.855594	0	0	0	0	0	0
hsa-miR-6794-3p	0	0	0	0	0	0	0	0	0	0	0	0	0	0.855594	0	0	0	0	0	0
hsa-miR-5695	0	0	0	0	0	0	0	0	0	0	0	0	0	0	0	0	0	0	0	0
hsa-miR-6515-5p	0	0	0	0	0	0	1.84375	2.13138	0	0	0.566884	0	0	0	0	0	0	0	0	0
hsa-miR-6515-3p	0	0.841338	0	0	0.345409	0	1.84375	2.13138	0	0	0.566884	0	0	0	0	0	0	0	0	0
hsa-miR-24-3p	58.3486	137.138	97.2077	22.6252	34.1955	379.537	464.626	44.759	42.3807	503.656	465.412	159.303	153.05	184.38	116.023	177.275	260.973	164.298	230.395	223.327
hsa-miR-24-2-5p	18.8601	70.6724	38.3878	17.7333	27.2873	115.913	168.396	15.9854	15.614	300.648	319.722	55.3229	45.8286	100.104	34.8589	117.574	150.317	103.508	88.5579	71.1281
hsa-miR-27a-5p	10.0194	21.8748	14.2406	3.9747	8.98064	36.9279	65.7606	2.13138	0	91.13	124.714	52.6567	40.2081	52.619	29.1358	105.391	107.229	71.7433	36.7191	22.1797
hsa-miR-27a-3p	8.25131	20.1921	14.2406	3.36321	8.28982	36.9279	63.9168	1.06569	0	89.9095	121.313	52.6567	40.2081	51.3356	28.0952	99.2986	101.843	69.5527	34.5592	22.1797
hsa-miR-23a-5p	0	0.841338	0.619157	0.305747	1.38164	1.02577	1.22917	0	0	9.76392	5.66884	0.999811	2.16173	2.56678	1.56085	4.26436	4.89631	5.47659	2.15995	0.764818
hsa-miR-23a-3p	0	0.841338	1.23831	0.305747	1.72705	1.02577	1.84375	0	0	9.76392	5.66884	0.999811	2.16173	2.56678	1.56085	4.26436	5.38594	5.47659	2.15995	0.764818
hsa-miR-181c-5p	0	0	0	0	0	0	0	0	0	0	0	0.33327	0	0	0	0	0	0	0	0
hsa-miR-181c-3p	0	0	0	0	0	0	0	0	0	0	0	0.33327	0	0	0	0	0	0	0	0
hsa-miR-181d-5p	0	0	0	0	0	0	0	0	0	0	0	0	0	0	0	0	0	0	0	0
hsa-miR-181d-3p	0	0	0	0	0	0	0	0	0	0	0	0	0	0	0	0	0	0	0	0
hsa-miR-1199-5p	0	0	0	0	0	0	0	0	0	0	0	0	0	0	0	0	0	0	0	0
hsa-miR-1199-3p	0	0	0	0	0	0	0	0	0	0	0	0	0	0	0	0	0	0	0	0
hsa-miR-639	0	0	0	0	0	0	0	0	0	0	0	0	0	0	0	0	0	0	0	0
hsa-miR-6795-5p	0	0	0	0	0	0	0	0	0	0	0	0	0	0	0	0	0	0	0	0
hsa-miR-6795-3p	0	0	0	0	0	0	0	0	0	0	0	0	0	0	0	0	0	0	0	0
hsa-miR-1470	0	0	0	0	0	0	0	0	0	0	0	0	0	0	0	0	0	0	0	0
hsa-miR-3188	0	0	0	0	0	0	0	0	0	0	0	0	0	0	0	0	0	0	0	0
hsa-miR-3189-3p	0	0	0	0	0	0	0	0	0	0	0	0	0	0	0	0	0	0	0	0
hsa-miR-3189-5p	0	0	0	0	0	0	0	0	0	0	0	0	0	0	0	0	0	0	0	0
hsa-miR-640	0	0	0	0	0.345409	0	0	0	0	0	0	0	0	0	0	0	0	0	0	0
hsa-miR-1270	0	0	0	0	0.345409	0.512887	0	0	0	0	0	0	0	0	0	0	0	0	0	0
hsa-miR-6887-5p	0	0	0	0	0	0	0.614585	0	0	0	0.566884	0	0	0	0	0.609194	0	0	0	0
hsa-miR-6887-3p	0	0	0	0	0	0	0.614585	0	0	0	0.566884	0	0	0	0	0.609194	0	0	0	0
hsa-miR-5196-5p	0	0	0	0	0	0	0	0	0	0	0	0	0	0	0	0	0	0	0	0
hsa-miR-5196-3p	0	0	0	0	0	0	0	0	0	0	0	0	0	0	0	0	0	0	0	0
hsa-miR-4530	0	0	0	0	0	0	0	0	0	0	0	0	0	0	0	0	0	0	0	0
hsa-miR-6719-3p	0	0	0	0	0	0	0	0	0	0	0	0	0	0	0	0	0	0	0	0
hsa-miR-641	0	0	0	0	0.345409	0.512887	1.84375	0	1.11528	0.81366	1.13377	0	0	0	0	0	0	0	0	1.52964
hsa-miR-6796-5p	0	0	0.619157	0	0	0	0	0	0	0	0	0	0	0	0	0	0	0	0	0
hsa-miR-6796-3p	0	0	0.619157	0	0	0	0	0	0	0	0	0	0	0	0	0	0	0	0	0
hsa-miR-6797-5p	2.35752	1.68268	1.85747	0.305747	0	1.53866	2.45834	0	1.11528	1.62732	2.26754	2.33289	0.432345	1.28339	0.520282	0.609194	0.489631	1.09532	3.59991	3.05927
hsa-miR-6797-3p	2.35752	1.68268	1.85747	0.305747	0	1.53866	2.45834	0	1.11528	1.62732	2.26754	2.33289	0.432345	1.28339	0.520282	0.609194	0.489631	1.09532	3.59991	3.05927
hsa-miR-4323	0	0	0	0	0	0	0	0	0	0	0	0	0	0	0	0	0	0	0	0
hsa-miR-8077	0	0	0	0	0	0	0	0	0	0	0	0	0	0	0	0	0	0	0	0
hsa-miR-4531	0	0	0	0	0	0	0	0	0	0	0	0	0	0	0	0	0	0	0	0
hsa-miR-8085	0	0	0	0	0	0	0	0	0	0	0	0	0	0	0	0	0	0	0	0
hsa-miR-6088	0	0	0	0	0	0	0	0	0	0	0	0	0	0	0	0	0	0	0	0
hsa-miR-330-5p	16.5026	21.8748	21.6705	19.5678	43.867	45.1341	23.3542	132.146	108.182	33.7669	39.115	21.6626	23.779	24.8122	26.0141	21.3218	46.0253	27.9306	83.518	71.1281
hsa-miR-330-3p	16.5026	21.8748	21.6705	19.5678	43.5215	45.1341	23.3542	132.146	108.182	33.7669	39.115	21.6626	23.779	24.8122	26.0141	21.3218	46.0253	27.9306	83.518	71.1281
hsa-miR-642a-5p	0	0	0	0	0	0	0	0	0	0	0	0	0	0	0	0	0	0	0	0
hsa-miR-642a-3p	0	0	0	0	0	0	0	0	0	0	0	0	0	0	0	0	0	0	0	0
hsa-miR-642b-3p	0	0	0	0	0	0	0	0	0	0	0	0	0	0	0	0	0	0	0	0
hsa-miR-642b-5p	0	0	0	0	0	0	0	0	0	0	0	0	0	0	0	0	0	0	0	0
hsa-miR-769-5p	25.3433	14.3027	15.4789	1.83448	2.76327	13.848	12.9063	25.5766	16.7292	10.9844	15.3059	20.6628	20.7526	12.4061	16.649	3.04597	10.2822	10.4055	16.5596	19.1204
hsa-miR-769-3p	25.3433	14.3027	15.4789	1.83448	2.76327	13.3351	12.9063	25.5766	14.4987	10.9844	15.3059	20.6628	20.7526	12.4061	16.649	3.04597	10.2822	10.4055	16.5596	19.1204
hsa-miR-320e	0	0	0	0	0	0	0	0	0	0	0	0	0	0	0	0	0	0	0	0
hsa-miR-3190-5p	0	0	0	0	0	0	0	0	0	0	0	0	0	0.427797	0.520282	0	0	0	0	0
hsa-miR-3190-3p	0	0	0	0	0	0	0	0	0	0	0	0	0	0.427797	0.520282	0	0	0	0	0
hsa-miR-3191-3p	0	0	0	0	0	0	0	0	0	0	0	0	0	0	0	0	0	0	0	0
hsa-miR-3191-5p	0	0	0	0	0	0	0	0	0	0	0	0	0	0	0	0	0	0	0	0
hsa-miR-6798-5p	1.76814	0	0.619157	0	0	0.512887	0	0	0	0	0	1.33308	0.432345	0	0	0	0	0	0	0
hsa-miR-6798-3p	1.76814	0	0.619157	0	0	0.512887	0	0	0	0	0	1.33308	0.432345	0	0	0	0	0	0	0
hsa-miR-4324	0	0	0	0	0	0	0	0	0	0	0	0	0	0	0	0	0	0	0	0
hsa-miR-150-5p	0	0	0	0	0	0	0	0	0	0	0	0	0	0	0	0	0	0	0	0
hsa-miR-150-3p	0	0	0	0	0	0	0	0	0	0	0	0	0	0	0	0	0	0	0	0
hsa-miR-5088-5p	0.589379	0.841338	3.09579	0.305747	0.690818	1.53866	1.22917	6.39415	2.23056	3.25464	1.13377	1.66635	3.02642	2.13898	2.60141	1.21839	0.979262	0	2.87993	1.52964
hsa-miR-5088-3p	0.589379	0.841338	3.09579	0.305747	0.690818	1.53866	1.22917	6.39415	2.23056	3.25464	1.13377	1.66635	3.02642	2.13898	2.60141	1.21839	0.979262	0	2.87993	1.52964
hsa-miR-6799-5p	0	0	0	0	0	0	0	0	0	0	0	0	0	0	0	0	0	0.547659	0	0
hsa-miR-6799-3p	0.589379	0	0	0.305747	0	0	0	1.06569	0	0	0	0	0	0	0	0	0	0.547659	0	0
hsa-miR-6800-5p	0	0	1.23831	0	0	0.512887	1.84375	0	0	0	0.566884	0.666541	1.29704	0.427797	2.08113	0.609194	0.979262	0.547659	0	0.764818
hsa-miR-6800-3p	0	0	1.23831	0	0	0.512887	1.84375	0	0	0	0.566884	0.666541	1.29704	0.427797	2.08113	0.609194	0.979262	0.547659	0	0.764818
hsa-miR-4749-5p	0	0	0	0	0	0	0	0	0	0	0	0.33327	0.432345	0	0	0	0	0	0	0
hsa-miR-4749-3p	0	0	0	0	0	0	0	0	0	0	0	0.33327	0.432345	0	0	0	0	0	0	0
hsa-miR-4750-5p	0	0	0	0	0	0	0	0	2.23056	2.03415	0.566884	0.33327	0.432345	0.855594	0	0	0	0	0	0
hsa-miR-4750-3p	0	0	0	0	0	0	0	0	2.23056	2.03415	0.566884	0.33327	0.432345	0.855594	0	0	0	0	0	0
hsa-miR-4751	0	0	0	0	0	0	0	0	0	0	0	0	0	0	0.520282	0	0	0	0	0
hsa-miR-8074	0	0	0	0	0	0	0	0	0	0	0	0	0	0	0	0	0	0	0	0
hsa-miR-99b-5p	2.9469	3.36535	1.85747	0	1.38164	0.512887	1.84375	1.06569	0	3.25464	5.10195	0	0.864691	0.855594	1.56085	1.21839	4.40668	1.09532	4.3199	2.29445
hsa-miR-99b-3p	1.17876	1.68268	1.85747	0	1.38164	0	1.84375	0	0	3.25464	4.53507	0	0.432345	0.427797	1.56085	0.609194	4.40668	1.09532	4.3199	1.52964
hsa-let-7e-5p	11.7876	10.9374	14.2406	5.80918	7.599	22.0542	28.2709	6.39415	15.614	51.6674	48.752	15.6637	14.2674	23.5288	14.0476	12.7931	25.9504	14.2391	20.1595	16.0612
hsa-let-7e-3p	11.7876	11.7787	14.2406	5.80918	7.599	22.0542	28.2709	6.39415	15.614	52.0743	48.752	15.6637	14.2674	23.5288	14.0476	12.7931	25.9504	14.2391	20.1595	16.826
hsa-miR-125a-5p	8.25131	21.0334	6.19157	7.64366	6.21736	22.567	20.2813	2.13138	12.2681	37.0215	41.9494	17.9966	13.4027	17.1119	11.9665	10.3563	19.5852	20.811	17.9996	21.4149
hsa-miR-125a-3p	8.25131	21.0334	6.19157	7.64366	6.21736	22.567	20.2813	2.13138	12.2681	37.0215	41.9494	17.9966	13.4027	16.6841	11.9665	10.3563	19.5852	20.811	17.9996	21.4149
hsa-miR-6801-5p	0	0	0	0	0	0	0	0	0	0	0	0	0	0	0	0	0	0	0	0
hsa-miR-6801-3p	0	0	0	0	0	0	0	0	0	0	0	0	0	0	0	0	0	0	0	0
hsa-miR-643	0	0	0	0	0	0	0	0	0	0	0	0	0	0	0	0	0	0	0	0
hsa-miR-512-5p	1071.49	3244.2	3219.62	394.413	567.162	10974.8	12377.7	121.489	100.375	32.1396	34.5799	1709.01	1683.12	1688.51	1791.33	10.9655	23.5023	32.8595	9002.67	7410.32
hsa-miR-512-3p	1071.49	3245.04	3220.86	395.025	567.162	10975.3	12377.7	121.489	100.375	32.1396	34.5799	1708.68	1683.12	1689.8	1791.33	10.9655	23.5023	32.8595	9002.67	7410.32
hsa-miR-1323	2494.84	3754.05	4091.39	449.753	537.457	12072.9	13298.4	121.489	129.373	44.3445	37.4143	2643.17	2656.33	2980.89	2665.41	23.1494	38.6808	44.908	10981.2	9420.26
hsa-miR-498-5p	72.4937	184.253	195.035	18.039	14.8526	650.341	593.074	8.52553	11.1528	2.44098	4.53507	102.981	103.763	103.955	91.0494	0	2.93779	2.73829	334.792	246.271
hsa-miR-498-3p	71.9043	190.142	200.607	18.039	14.8526	648.802	596.762	8.52553	11.1528	2.44098	4.53507	100.981	101.601	104.382	87.9277	0	2.93779	2.73829	333.352	243.212
hsa-miR-520e-3p	14.7345	21.0334	46.4368	2.14023	4.83573	156.944	153.032	2.13138	1.11528	0	0	14.6639	19.8879	29.0902	19.2504	0	0.979262	0.547659	138.237	127.725
hsa-miR-520e-5p	14.7345	21.0334	41.4836	2.14023	4.83573	156.431	152.417	2.13138	1.11528	0	0	14.6639	19.4555	28.2346	19.2504	0	0.979262	0.547659	138.237	126.96
hsa-miR-515-5p	2265.57	4222.68	4006.57	502.036	565.089	14236.2	13794.4	121.489	93.6837	41.9035	33.4461	3703.63	3287.55	3372.32	3377.67	18.885	43.5771	54.2182	10361.3	7889.1
hsa-miR-515-3p	2266.16	4257.17	4068.48	501.73	564.398	14228.5	13785.7	122.555	93.6837	41.9035	33.4461	3699.97	3280.64	3372.75	3378.19	19.4942	43.5771	54.7659	10356.2	7885.27
hsa-miR-519e-5p	409.619	738.695	687.265	106.4	123.656	3940.51	3477.93	29.8394	23.4209	4.47513	7.36949	982.814	913.546	831.209	815.282	12.1839	8.81336	11.5008	2496.9	1938.81
hsa-miR-519e-3p	409.029	737.853	687.884	106.4	123.311	3935.38	3477.93	29.8394	23.4209	4.47513	7.36949	982.481	913.113	831.637	815.282	12.1839	8.81336	11.5008	2494.74	1939.58
hsa-miR-520f-3p	1.17876	4.20669	6.19157	1.83448	0.690818	23.0799	12.2917	0	0	0	0	6.99868	8.21456	7.70034	1.56085	0	0	0	15.1196	11.4723
hsa-miR-520f-5p	1.76814	3.36535	4.3341	1.83448	1.38164	28.2088	12.9063	0	0	0	0	6.33214	7.78222	7.27255	1.56085	0	0	0	15.1196	11.4723
hsa-miR-519c-5p	11.1982	7.57204	11.1448	0.91724	1.38164	86.1651	92.1877	0	1.11528	0.40683	0	21.3293	21.1849	13.6895	15.0882	0.609194	0.489631	0.547659	48.9588	31.3575
hsa-miR-519c-3p	10.0194	5.88937	12.3831	2.44597	2.41786	84.1135	90.344	0	1.11528	0	0	20.996	20.3202	14.5451	14.5679	0	0	0.547659	46.7989	26.7686
hsa-miR-1283	1325.51	882.564	1892.76	125.356	137.127	4086.17	2922.96	26.6423	25.6515	694.866	553.279	1392.74	1277.58	1019.01	1320.48	82.8503	299.164	94.745	3106.73	2783.94
hsa-miR-520a-5p	31.8265	68.1484	62.5349	10.7011	8.28982	233.877	289.469	4.26277	0	0	0	50.3238	38.9111	41.4963	39.5414	0	0.979262	2.73829	150.476	132.313
hsa-miR-520a-3p	31.8265	72.3551	66.2498	11.0069	7.94441	233.877	289.469	4.26277	0	0	0	50.3238	39.3434	41.4963	40.0617	0	0.979262	2.73829	150.476	132.313
hsa-miR-526b-5p	6.48317	10.9374	10.5257	4.28045	3.10868	31.2861	28.8855	0	0	0	0	8.33176	4.7558	5.98916	6.24339	1.21839	0	1.09532	20.8795	12.2371
hsa-miR-526b-3p	5.89379	14.3027	15.4789	4.5862	3.10868	31.799	30.7292	0	0	0	0	8.33176	4.32345	5.56136	6.24339	1.21839	0	1.09532	20.1595	12.2371
hsa-miR-519b-5p	11.1982	17.6681	14.8598	2.44597	2.41786	124.119	105.094	2.13138	0	0	0	20.3295	13.4027	26.0956	23.4127	1.21839	0	0.547659	53.9987	39.7705
hsa-miR-519b-3p	10.0194	27.7642	31.577	2.14023	1.72705	122.067	105.709	3.19707	0	0	0	20.3295	14.6997	31.2292	22.8924	0.609194	0	1.09532	53.9987	39.7705
hsa-miR-525-5p	1226.5	1878.71	1640.77	160.211	194.12	6844.99	6351.12	45.8247	40.1502	13.4254	10.7708	1913.31	1787.32	1362.11	1502.05	12.7931	19.5852	28.4783	5166.6	4062.71
hsa-miR-525-3p	40.0778	79.0858	69.3456	6.11493	5.52655	239.518	199.125	1.06569	0	0	1.70065	64.6544	66.5812	52.619	49.9471	0	1.46889	1.64298	188.636	159.847
hsa-miR-523-5p	94.3007	182.57	137.453	22.931	38.6858	948.842	1050.94	12.7883	6.69169	2.44098	2.83442	123.31	126.677	135.184	161.287	0	1.95852	2.73829	762.462	628.68
hsa-miR-523-3p	96.6582	191.825	158.504	24.7655	39.722	951.406	1055.86	12.7883	6.69169	2.03415	2.83442	123.31	125.812	136.467	161.287	0	2.93779	2.73829	761.022	626.386
hsa-miR-518f-5p	15.3239	27.7642	29.1004	4.5862	4.83573	111.297	85.4273	1.06569	1.11528	1.62732	0	30.3276	20.3202	26.5234	23.4127	0	0	0	49.6788	45.1242
hsa-miR-518f-3p	9.43007	28.6055	24.7663	3.9747	4.49032	102.065	80.5106	1.06569	1.11528	1.62732	0	26.6616	19.4555	24.3844	21.3316	0	0	0	45.3589	43.5946
hsa-miR-520b-3p	30.0583	37.8602	39.0069	3.05747	2.41786	172.33	138.282	2.13138	1.11528	0	0.566884	36.993	26.3731	30.8014	33.2981	0	0	0	126.717	118.547
hsa-miR-520b-5p	31.8265	34.4949	32.8153	3.05747	1.72705	169.766	137.667	2.13138	1.11528	0	0.566884	37.9928	25.9407	29.518	34.3386	0	0	0	128.157	117.782
hsa-miR-518b	37.7203	55.5283	43.341	7.03217	12.0893	249.776	215.105	4.26277	0	0	0.566884	70.9866	70.0399	53.0468	59.8324	0	0.979262	1.09532	180.716	156.023
hsa-miR-526a-5p	0.589379	2.52401	1.23831	0.91724	1.03623	4.61599	6.14585	0	0	0	0	0.666541	0.864691	0.427797	1.04056	0	0	0	1.43997	4.58891
hsa-miR-526a-3p	0	2.52401	0.619157	0.305747	0.690818	4.61599	4.91668	0	0	0	0	0.666541	0.432345	0	1.04056	0	0	0	1.43997	3.82409
hsa-miR-520c-5p	1.17876	0.841338	3.09579	0	0	4.1031	1.84375	0	0	0	0	1.66635	1.29704	0	0	0	0	0	2.87993	2.29445
hsa-miR-520c-3p	1.17876	5.88937	7.42989	0.611493	1.03623	4.61599	1.84375	0	0	0	0.566884	1.66635	0	0.427797	0	0	0	0	0.719983	0.764818
hsa-miR-518c-5p	64.8317	68.1484	60.0583	10.3954	11.0531	433.903	334.949	2.13138	6.69169	0	0	105.313	91.6572	60.3194	82.7249	1.82758	0.979262	0.547659	279.353	235.564
hsa-miR-518c-3p	67.1892	74.0377	63.1541	10.0896	11.0531	432.364	334.334	2.13138	6.69169	0	0	105.313	91.2249	68.0197	84.2857	1.82758	0.979262	0.547659	281.513	234.034
hsa-miR-524-5p	399.01	551.918	403.691	41.8873	68.0456	2096.68	1880.63	19.1824	10.0375	6.50928	3.96819	551.896	547.782	354.216	473.457	2.43677	1.46889	2.73829	1411.89	1134.99
hsa-miR-524-3p	398.42	550.235	400.595	41.8873	69.0818	2088.48	1873.25	19.1824	10.0375	6.50928	3.96819	549.23	544.323	352.932	472.936	2.43677	1.46889	2.73829	1409.73	1133.46
hsa-miR-517-5p	85.46	135.455	133.119	15.2873	14.5072	947.303	765.773	3.19707	3.34585	4.0683	1.70065	203.628	196.285	180.958	144.118	0	0	6.57191	388.791	279.923
hsa-miR-517a-3p	21.807	90.8645	100.923	5.80918	4.83573	273.369	197.896	1.06569	2.23056	0.81366	1.13377	59.3221	49.7197	54.3302	43.7037	0	0	4.92893	92.1578	83.3651
hsa-miR-519d-3p	107.856	160.696	164.077	15.8988	27.9781	1269.91	1008.53	10.6569	5.57641	1.62732	3.4013	283.28	236.493	231.866	222.16	0	2.44815	3.28595	526.307	405.353
hsa-miR-519d-5p	107.856	156.489	154.789	15.8988	27.9781	1270.93	1009.15	10.6569	5.57641	1.62732	3.4013	283.28	236.493	228.444	222.16	0	2.44815	3.28595	526.307	405.353
hsa-miR-521	93.7113	148.917	151.694	8.5609	15.8888	760.099	633.022	1.06569	1.11528	184.294	136.052	242.288	200.176	193.364	164.409	34.724	91.561	29.5736	313.193	257.744
hsa-miR-520d-5p	2486.59	3326.65	3189.9	277.312	358.535	10570.1	10077.3	89.5181	82.5309	18.3074	26.0767	3136.74	2702.59	2082.52	3015.04	19.4942	31.3364	25.74	8200.6	6330.4
hsa-miR-520d-3p	2486	3329.17	3202.9	277.618	358.535	10569.6	10073	89.5181	82.5309	17.9005	26.0767	3136.74	2701.73	2082.52	3013.99	19.4942	30.8467	25.74	8199.16	6327.34
hsa-miR-517b-3p	42.4353	95.0712	104.638	6.72642	6.21736	373.382	277.792	2.13138	0	2.03415	0.566884	88.6499	87.7661	77.0034	55.6702	0	0	1.64298	160.556	117.782
hsa-miR-520g-3p	38.3097	76.5618	74.9181	13.7586	9.32604	905.246	459.709	2.13138	3.34585	1.22049	0.566884	103.98	73.0664	84.276	84.2857	1.21839	2.44815	1.09532	403.19	315.105
hsa-miR-520g-5p	37.1309	64.783	60.0583	14.3701	9.67145	909.862	459.095	3.19707	3.34585	0.81366	0	103.98	73.931	76.1478	83.7654	1.21839	2.44815	1.09532	399.59	315.105
hsa-miR-516b-5p	1342.02	2104.19	2103.9	180.39	262.511	6280.31	6313.01	26.6423	26.7668	15.4595	15.3059	1737.34	1548.23	1436.54	1676.87	10.3563	10.2822	13.1438	4931.88	3730.02
hsa-miR-516b-3p	1332.59	2110.08	2126.19	180.696	261.82	6274.66	6288.43	26.6423	24.5362	16.68	15.3059	1731.67	1547.36	1438.68	1675.31	10.9655	10.2822	13.1438	4916.04	3717.78
hsa-miR-518e-5p	53.6335	93.3885	63.7732	6.42068	10.0169	347.738	342.938	1.06569	1.11528	2.03415	0	97.3149	77.8222	60.3194	87.4074	0	0	0	282.233	204.206
hsa-miR-518e-3p	54.2229	97.5952	74.2989	6.42068	10.0169	345.686	342.938	1.06569	1.11528	2.03415	0	96.9817	77.8222	62.4583	87.9277	0	0	0	282.233	201.912
hsa-miR-518a-5p	542.818	862.371	637.113	77.6596	110.531	3258.37	2986.27	18.1168	15.614	4.47513	11.3377	918.826	797.245	655.813	885	5.48274	7.34446	10.9532	2065.63	1514.34
hsa-miR-518a-3p	543.408	875.833	645.162	78.2711	110.531	3252.73	2985.04	18.1168	15.614	4.0683	10.7708	920.159	798.109	652.818	884.48	5.48274	7.34446	10.9532	2062.75	1512.04
hsa-miR-518d-5p	113.75	302.04	239.614	36.6896	62.1736	1055.01	1059.54	8.52553	5.57641	2.03415	0.566884	143.973	182.45	170.263	174.295	2.43677	1.46889	2.19064	675.344	559.082
hsa-miR-518d-3p	114.929	315.502	245.186	37.9126	62.8644	1055.01	1057.7	8.52553	5.57641	2.03415	0.566884	143.64	180.288	172.402	175.335	2.43677	1.46889	2.19064	681.104	561.376
hsa-miR-517c-3p	25.9327	57.211	89.7778	5.19769	9.32604	325.683	304.834	0	1.11528	1.22049	0	60.9885	61.393	68.8753	47.3457	0	0.489631	0	145.437	91.0133
hsa-miR-520h	18.8601	36.1775	37.7686	1.22299	4.49032	98.4744	184.375	0	1.11528	0	0	32.6605	36.7494	23.9566	27.575	0	0.979262	0	65.5184	55.8317
hsa-miR-522-5p	41.2566	80.7684	57.5816	5.50344	11.3985	248.75	216.948	2.13138	0	97.6392	74.2618	91.6493	64.4195	57.3248	80.6437	17.0574	60.2246	17.5251	123.837	91.7781
hsa-miR-522-3p	41.2566	89.1818	72.4414	7.33792	11.3985	243.621	213.261	2.13138	0	100.894	78.7968	90.9828	63.1224	60.3194	80.1235	17.6666	65.1209	18.0727	121.677	89.4837
hsa-miR-519a-5p	11.1982	15.9854	19.1939	2.14023	1.72705	28.2088	40.5626	0	0	15.4595	6.80261	11.9977	13.4027	11.9783	11.9665	0.609194	6.3652	2.19064	22.3195	15.2964
hsa-miR-519a-3p	57.7592	125.359	146.121	6.72642	12.4347	442.622	402.553	0	0	130.592	85.5995	163.969	157.806	128.339	132.672	21.931	67.0794	24.097	177.116	113.958
hsa-miR-527	343.608	430.765	434.649	20.1793	39.722	1446.34	1344.1	3.19707	2.23056	631.807	488.654	574.558	463.474	356.783	535.37	83.4595	278.6	154.44	826.54	632.504
hsa-miR-516a-5p	4823.48	4088.06	4036.29	237.565	390.658	11109.7	10030	37.2992	41.2654	3988.97	3524.32	4616.13	3758.81	2715.23	4254.35	571.424	1771.48	564.089	8073.89	6737.28
hsa-miR-516a-3p	4817	4104.89	4076.53	235.731	388.931	11096.3	10007.3	37.2992	41.2654	3991.82	3526.02	4611.13	3756.22	2718.65	4249.66	573.251	1771.48	563.541	8057.33	6726.57
hsa-miR-519a-2-5p	52.4548	60.5763	58.2008	2.75172	10.3623	414.413	358.917	0	0	102.521	70.2936	150.638	144.403	105.238	120.705	13.4023	46.5149	18.6204	158.396	97.8967
hsa-miR-371a-5p	8.84069	19.3508	27.8621	4.89194	17.6159	30.7732	58.3855	1.06569	2.23056	79.7387	99.7715	9.66484	16.4291	7.27255	15.6085	17.0574	56.3075	31.7642	38.8791	50.478
hsa-miR-371a-3p	8.84069	20.1921	30.3387	3.66896	17.6159	30.7732	57.771	1.06569	2.23056	80.1455	103.173	9.66484	16.4291	7.27255	15.6085	17.0574	56.3075	33.9549	38.8791	51.2428
hsa-miR-371b-5p	0	0	0	0	0	0	0	0	0	0	0	0	0	0	0	0	0	0	0	0
hsa-miR-371b-3p	0	0	0	0	0	0	0	0	0	0	0	0	0	0	0	0	0	0	0	0
hsa-miR-372-3p	175.046	944.823	679.835	138.197	290.144	580.076	1460.25	9.59122	25.6515	1256.29	1253.95	168.968	184.179	143.74	169.092	328.965	964.083	323.119	509.028	572.849
hsa-miR-372-5p	175.635	927.996	654.449	140.338	294.634	586.743	1478.08	10.6569	25.6515	1249.38	1259.05	169.301	188.935	141.173	172.213	328.965	954.291	328.048	516.228	585.85
hsa-miR-373-5p	225.732	641.941	524.426	70.9332	115.021	315.426	782.981	11.7226	18.9598	713.58	730.146	110.979	130.136	92.4041	148.801	246.723	676.67	268.353	305.993	378.585
hsa-miR-373-3p	227.5	670.546	549.193	73.9907	116.403	316.964	783.596	11.7226	18.9598	718.462	744.885	110.646	130.136	92.4041	148.801	249.769	685.483	269.996	305.993	379.35
hsa-miR-935	0	0.841338	0	0	0	0	0	1.06569	2.23056	0	0	0.33327	0	0.427797	0	0	1.46889	1.64298	1.43997	0
hsa-miR-4752	0	0	0	0	0	0	0	0	0	0	0	0	0	0	0	0	0	0	0	0
hsa-miR-8061	0	0	0	0	0	0	0	0	0	0	0	0	0	0	0	0	0	0	0	0
hsa-miR-7975	0	0	0	0	0	0	0	0	0	0	0	0	0	0	0	0	0	0	0	0
hsa-miR-6804-5p	0	0	0	0	0	0	0	0	0	0	0	0	0	0	0	0	0	0.547659	0.719983	0
hsa-miR-6804-3p	0	0	0	0	0	0	0	0	0	0	0	0	0	0	0	0	0	0.547659	0.719983	0
hsa-miR-6802-5p	0	0	0	0	0	0	0	0	0	0	0	0	0	0	0	0	0	1.64298	0	0
hsa-miR-6802-3p	0	0	0	0	0	0	0	0	0	0	0	0	0	0	0	0	0	1.64298	0	0
hsa-miR-6803-5p	0.589379	0.841338	0	0	0	0	0	0	0	0	0	0	0	0	0	0	0	0	0	0
hsa-miR-6803-3p	0.589379	0.841338	0	0	0	0	0	0	0	0	0	0	0	0	0	0	0	0	0	0
hsa-miR-6805-5p	21.2177	17.6681	19.813	4.89194	7.25359	50.263	27.6563	18.1168	57.9947	12.6117	15.3059	33.327	24.6437	22.6732	21.8519	8.52871	16.1578	7.66722	32.3992	22.9445
hsa-miR-6805-3p	21.2177	17.6681	19.813	4.89194	7.599	50.263	27.6563	18.1168	57.9947	12.6117	15.3059	33.327	24.6437	22.6732	21.8519	8.52871	16.1578	7.66722	32.3992	22.9445
hsa-miR-6806-5p	0	0	0	0	0	0	0	0	0	0	0	0	0	0	0	0	0	0	0	0
hsa-miR-6806-3p	0	0	0	0	0	0	0	0	0	0	0	0	0	0	0	0	0	0	0	0
hsa-miR-4754	0	0	0	0	0	0	0	0	0	0	0	0	0	0	0	0	0	0	0	0
hsa-miR-10394-5p	0	0	0	0	0	0	0	0	0	0	0	0	0	0	0	0	0	0	0	0
hsa-miR-10394-3p	0	0	0	2.14023	1.72705	0	0	0	0	0	0	0	0	0	0	0	0	0	0	0
hsa-miR-6807-5p	0	0	0	0	0	0	0	0	1.11528	0.81366	0	0	0	0.427797	0	0	0	0	0	0
hsa-miR-6807-3p	0.589379	0	0	0.305747	0.345409	0	0	0	1.11528	0.81366	0	0	0	0.427797	0	0	0	0	0	0
hsa-miR-7158-5p	0	0	0	0	0	0	0	0	0	0	0	0	0	0	0	0	0	0	0	0
hsa-miR-7158-3p	0	0	0	0	0	0	0	0	0	0	0	0	0	0	0	0	0	0	0	0
hsa-miR-7515	0	0	0	0	0	0	0	0	0	0	0	0	0	0	0	0	0	0	0	0
hsa-miR-4261	0	0	0	0	0	0	0	0	0	0	0	0	0	0	0	0	0	0	0	0
hsa-miR-4429	0	0	0	0	0	0	0	0	0	0	0	0	0	0	0	0	0	0	0	0
hsa-miR-548s	0	0	0	0	0	0	0	0	0	0	0	0	0	0	0	0	0	0	0	0
hsa-miR-4262	0	0	0	0	0	0	0	0	0	0	0	0	0	0	0	0	0	0	0	0
hsa-miR-3681-5p	0	0	0	0	0	0	0	0	0	0	0	0	0	0	0	0	0	0	0	0
hsa-miR-3681-3p	0	0	0	0	0	0	0	0	0	0	0	0	0	0	0	0	0	0	0	0
hsa-miR-3125	0	0	0	0	0	0	0	0	0	0	0	0	0	0	0	0	0	0	0	0
hsa-miR-4757-5p	0	0	0	0	0	0	0	0	0	0	0	0	0	0	0	0	0	0	0	0
hsa-miR-4757-3p	0	0	0	0	0	0	0	0	0	0	0	0	0	0	0	0	0	0	0	0
hsa-miR-1301-3p	0	0	0	0	0	0	0	0	1.11528	0.40683	0	0	0	0	0	1.21839	0	0	0	0
hsa-miR-1301-5p	0	0	0	0	0	0	0	0	1.11528	0.40683	0	0	0	0	0	1.21839	0	0	0	0
hsa-miR-4263	0	0	0	0	0	0	0	0	0	0	0	0	0	0	0	0	0	0	0	0
hsa-miR-558	0	0	0	0	0	0	0	0	0	0	0	0	0	0	0	0	0	0	0	0
hsa-miR-4765	0	0	0	0	0	0	0	0	0	0	0	0	0	0	0	0	0	0	0	0
hsa-miR-4430	0	0	0	0	0	0	0	0	0	0	0	0	0	0	0	0	0	0	0	0
hsa-miR-548ad-3p	0	0	0	0	0	0	0	0	0	0	0	0	0	0	0	0	0	0	0	0
hsa-miR-548ad-5p	0	0	0	0	0	0	0	0	0	0	0	0	0	0	0	0	0	0	0	0
hsa-miR-559	0	0	0	0	0	0	0	1.06569	0	0	0	0	0	0	0	0	0	0	0	0
hsa-miR-548ba	0	0	0	0	0	0	0	0	0	0	0	0	0	0	0	0	0	0	0	0
hsa-miR-8485	0	0	0	0	0	0	0	0	0	0	0	0	0	0	0	0	0	0	0	0
hsa-miR-4431	0	0	0	0	0	0	0	0	0	0	0	0	0	0	0	0	0	0	0	0
hsa-miR-3682-3p	0	0	0	0	0.345409	0	0.614585	0	0	0	0	0	0	0	0	0	0	0	0	0
hsa-miR-3682-5p	0	0	0	0	0.345409	0	0.614585	0	0	0	0	0	0	0	0	0	0	0	0	0
hsa-miR-217-5p	0	0	0	0	0	0	0	0	0	0	0	0	0	0	0	0	0	0	0	0
hsa-miR-217-3p	0	0	0	0	0	0	0	0	0	0	0	0	0	0	0	0	0	0	0	0
hsa-miR-216a-5p	0	0	0	0	0	0	0	0	0	0	0	0	0	0	0	0	0	0	0	0
hsa-miR-216a-3p	0	0	0	0	0	0	0	0	0	0	0	0	0	0	0	0	0	0	0	0
hsa-miR-216b-5p	0	0	0	0	0	0	0	0	0	0	0	0	0	0	0	0	0	0	0	0
hsa-miR-216b-3p	0	0	0	0	0	0	0	0	0	0	0	0	0	0	0	0	0	0	0	0
hsa-miR-4432	0	0	0	0	0	0	0	0	0	0	0	0	0	0	0	0	0	0	0	0
hsa-miR-5192	0	0	0	0	0	0	0	0	0	0	0	0	0	0	0	0	0	0	0	0
hsa-miR-4433b-5p	0	0	0	0	0	0	0	0	0	0	0	0	0	0	0	0	0	0	0	0
hsa-miR-4433b-3p	0	0	0	0	0	0	0	0	0	0	0	0	0	0	0	0	0	0	0	0
hsa-miR-4433a-3p	0	0	0	0	0	0	0	0	0	0	0	0	0	0	0	0	0	0	0	0
hsa-miR-4433a-5p	0	0	0	0	0	0	0	0	0	0	0	0	0	0	0	0	0	0	0	0
hsa-miR-4434	0	0	0	0	0	0	0	0	0	0	0	0	0	0	0	0	0	0	0	0
hsa-miR-4778-5p	0	0	0	0	0	0	0	0	0	0	0	0	0	0	0	0	0	0	0	0
hsa-miR-4778-3p	0	0	0	0	0	0	0	0	0	0	0	0	0	0	0	0	0	0	0	0
hsa-miR-3126-5p	0	0	0	0	0	0	0	0	0	0	0	0	0	0	0	0	0	0	0	0
hsa-miR-3126-3p	0	0	0	0	0	0	0	0	0	0	0	0	0	0	0	0	0	0	0	0
hsa-miR-1285-3p	0	0	0.619157	0	0	1.02577	0	0	0	0	0	0	0	0	0	0	0.489631	0	0.719983	0
hsa-miR-5000-5p	0	0	0	0	0	0	0	0	0	0	0	0	0	0	0	0	0	0	0	0
hsa-miR-5000-3p	0	0	0	0	0	0	0	0	0	0	0	0	0	0	0	0	0	0	0	0
hsa-miR-4264	0	0	0	0	0	0	0	0	0	0	0	0	0	0	0	0	0	0	0	0
hsa-miR-8080	0	0	0	0	0	0	0	0	0	0	0	0	0	0	0	0	0	0	0	0
hsa-miR-6071	0	0	0	0	0	0	0	0	0	0	0	0	0	0	0	0	0	0	0	0
hsa-miR-4779	0	0	0	0	0	0	1.22917	0	0	0	0	0	0	0	0	0	0	0	0	0
hsa-miR-4771	0	0	0	0	0	0	0	0	0	0	0	0	0	0	0	0	0	0	0	0
hsa-miR-4435	0	0	0	0	0	0	0	0	0	0	0.566884	0	0	0	0	0	0	0	0	0
hsa-miR-4780	0	0	0	0	0	0	0	0	0	0	0	0	0	0	0	0	0	0	0	0
hsa-miR-4436a	0	0	0	0	0	0	0	0	0	0	0	0	0	0	0	0	0	0	0	0
hsa-miR-3127-5p	0	1.68268	0	0.305747	0.690818	0	0	0	0	0	0	0	0	0.427797	0	0	0	1.64298	0	0
hsa-miR-3127-3p	0	1.68268	0	0.305747	0.690818	0	0	0	0	0	0	0	0	0.427797	0	0	0	1.64298	0	0
hsa-miR-5696	0	0	0	0	0	0	0	0	0	0	0	0	0	0	0	0	0	0	0	0
hsa-miR-4772-5p	0	0	0	0	0	0	0	0	0	0	0	0	0	0	0	0	0	0	0	0
hsa-miR-4772-3p	0	0	0	0	0	0	0	0	0	0	0	0	0	0	0	0	0	0	0	0
hsa-miR-4265	0	0	0	0	0	0	0	0	0	0	0	0	0	0	0	0	0	0	0	0
hsa-miR-4266	0	0	0	0	0	0	0	0	0	0	0	0	0	0	0	0	0	0	0	0
hsa-miR-4267	0	0	0	0	0	0	0	0	0	0	0	0	0	0	0	0	0	0	0	0
hsa-miR-4436b-5p	0	0	0	0	0	0	0	0	0	0	0	0	0	0	0	0	0	0	0	0
hsa-miR-4436b-3p	0	0	0	0	0	0	0	0	0	0	0	0	0	0	0	0	0	0	0	0
hsa-miR-4782-5p	0	0	0	0	0	0	0	0	0	0	0	0	0	0	0	0	0	0	0	0
hsa-miR-4782-3p	0	0	0	0	0	0	0	0	0	0	0	0	0	0	0	0	0	0	0	0
hsa-miR-4783-5p	0	0	0	0	0	0	0	1.06569	0	0	0	0	0	0	0	0	0	0	0	0
hsa-miR-4783-3p	0	0	0	0	0	0	0	1.06569	0	0	0	0	0	0	0	0	0	0	0	0
hsa-miR-4784	0	0	0	0	0	0	0	0	0	0	0	0	0	0	0	0	0	0	0	0
hsa-miR-663b	0	0	0	0.305747	0.345409	1.53866	0	0	0	0	0	0	0.432345	0	0.520282	0	0	0	0	0
hsa-miR-9986	0	0	0	0	0	0	0	0	0	0	0	0	0	0	0	0	0	0	0	0
hsa-miR-3679-5p	0	0	0	0	0	0	2.45834	0	0	0	1.13377	0.33327	0	0.427797	1.04056	0.609194	2.44815	0.547659	0	0
hsa-miR-3679-3p	0	0	0	0	0	0	1.84375	0	0	0	1.13377	0.33327	0	0.427797	1.04056	0.609194	2.44815	0.547659	0	0
hsa-miR-5590-5p	0	0	0	0	0	0	0	0	0	0	0	0	0	0	0	0	0	0	0	0
hsa-miR-5590-3p	0	0	0	0	0	0	0	0	0	0	0	0	0	0	0	0	0	0	0	0
hsa-miR-128-3p	0.589379	0	1.23831	0	0.345409	3.07732	4.91668	2.13138	1.11528	0	1.70065	0	0.432345	0	0	0	0.979262	2.73829	0	0.764818
hsa-miR-128-1-5p	0	0	0.619157	0	0.345409	3.07732	4.91668	2.13138	1.11528	0	1.70065	0	0.432345	0	0	0	0.979262	1.09532	0	0.764818
hsa-miR-7157-5p	0	0	0	0	0	0	0	0	0	0	0	0	0	0	0	0	0	0	0	0
hsa-miR-7157-3p	0	0	0	0	0	0	0	0	0	0	0	0	0	0	0	0	0	0	0	0
hsa-miR-9899	0	0	0	0	0	0	0	0	0	0	0	0	0	0	0	0	0	0	0	0
hsa-miR-4773	0	0	0	0	0	0	0	0	0	0	0	0	0	0	0	0	0	0	0	0
hsa-miR-6888-5p	0	0	0	0	0	0	0	0	0	0	0	0	0	0	0	0	0	0	0	0
hsa-miR-6888-3p	0	0	0	0	0	0	0	0	0	0	0	0	0	0	0	0	0	0	0	0.764818
hsa-miR-4785	0	0	0	0	0	0	0	0	0	0	0	0	0	0	0	0	0	0	0	0
hsa-miR-4774-5p	0	0	0	0	0	0	0	0	0	0	0	0	0	0	0	0	0	0	0	0
hsa-miR-4774-3p	0	0	0	0	0	0	0	0	0	0	0	0	0	0	0	0	0	0	0	0
hsa-miR-933	0	0	0	0	0	0	0	0	0	0	0	0	0	0	0	0	0	0	0	0
hsa-miR-10b-5p	0	0	0	0	0.345409	0	0	0	0	0	0	0	0	0	0	0	0	0	0	0
hsa-miR-10b-3p	0	0	0	0	0.345409	0	0	0	0	0	0	0	0	0	0	0	0	0	0	0
hsa-miR-7704	0	0	0	0	0	0	0	0	0	0	0	0	0	0	0	0	0	0	0	0
hsa-miR-1246	0	0	0	0	0	0	0	0	0	0	0	0	0	0	0	0	0	0	0	0
hsa-miR-4444	0.589379	0	0.619157	1.22299	2.41786	0	0	0	1.11528	0	0	0.33327	0	0	0	0	0	0	0	0
hsa-miR-3128	0	0	0	0	0	0	0	0	0	0	0	0	0	0	0	0	0	0	0	0
hsa-miR-6512-5p	0	0	0	0	0	0	0	0	0	0	0	0	0	0	0	0	0	0	0	0
hsa-miR-6512-3p	0	0	0	0	0	0	0	0	0	0	0	0	0	0	0	0	0	0	0	0
hsa-miR-1258	0	0	0	0	0	0	0	0	0	0	0	0	0	0	0	0	0	0	0	0
hsa-miR-4437	0	0	0	0	0	0	0	0	0	0	0	0	0	0	0	0	0	0	0	0
hsa-miR-548ae-3p	0	0	0	0	0	0	0	0	0	0	0	0	0	0	0	0	0	0	0	0
hsa-miR-561-3p	0	0	0	0	0	0	0	0	0	0	0	0.666541	0	0	0	0	0	0	0	0
hsa-miR-561-5p	0	0	0	0	0	0	0	0	0	0	0	0.666541	0	0	0	0	0	0	0	0
hsa-miR-1245a	0	0	0	0	0	0	0	0	0	0	0	0	0	0	0	0	0	0	0	0
hsa-miR-1245b-5p	0	0	0	0	0	0	0	0	0	0	0	0	0	0	0	0	0	0	0	0
hsa-miR-1245b-3p	0	0	0	0	0	0	0	0	0	0	0	0	0	0	0	0	0	0	0	0
hsa-miR-3606-5p	0	0	0	0	0	0	0	0	0	0	0	0	0	0	0	0	0	0	0	0
hsa-miR-3606-3p	0	0	0	0	0	0	0	0	0	0	0	0	0	0	0	0	0	0	0	0
hsa-miR-3129-5p	0	0	0	0	0	0	0	0	0	0	0	0	0	0	0	0	0	0	0	0
hsa-miR-3129-3p	0	0	0	0	0	0	0	0	0	0	0	0	0	0	0	0	0	0	0	0
hsa-miR-3130-3p	0	0	0	0	0	0	0	0	0	0	0	0	0	0	0	0	0	0	0	0
hsa-miR-3130-5p	0	0	0	0	0	0	0	0	0	0	0	0	0	0	0	0	0	0	0	0
hsa-miR-2355-5p	0	0	0	0	0	0	0	0	0	0	0	0	0	0	0	0	0	0	0	0
hsa-miR-2355-3p	0	0	0	0	0	0	0	0	0	0	0	0	0	0	0	0	0	0	0	0
hsa-miR-7845-5p	0	0	0	0	0	0	0	0	0	0	0	0	0	0	0	0	0	0	0	0
hsa-miR-4775	0	0	0	0	0	0	0.614585	0	0	0	0	0	0	0	0	0	0.979262	0	0.719983	0
hsa-miR-4776-5p	0	0	0	0	0	0	0	0	0	0	0	0	0	0	0	0	0	0	0	0
hsa-miR-4776-3p	0	0	0	0	0	0	0	0	0	0	0	0	0	0	0	0	0	0	0	0
hsa-miR-4438	0	0	0	0	0	0	0	0	0	0	0	0	0	0	0	0	0	0	0	0
hsa-miR-6809-5p	0	0	0	0	0	0	0	0	0	0	0	0	0	0	0	0	0	0	0	0
hsa-miR-6809-3p	0	0	0	0	0	0	0	0	0	0	0	0	0	0	0	0	0	0	0	0
hsa-miR-6513-5p	0	0	0	0	0	0	0	0	0	0	0	0	0	0	0	0	0	0	0	0.764818
hsa-miR-6513-3p	0	0	0	0.611493	0	0	0	0	0	0	0	0	0	0	0	0	0	0	0	0.764818
hsa-miR-6810-5p	0	0	0	0	0	0.512887	0	0	0	0	0	0	0	0	0	0	0	0	0	0
hsa-miR-6810-3p	0	0	0	0	0	0.512887	0	0	0	0	0	0	0	0	0	0	0	0	0	0
hsa-miR-26b-5p	9.43007	26.9228	14.8598	4.89194	10.0169	26.1573	33.1876	6.39415	6.69169	18.7142	16.4396	13.3308	15.5644	17.9675	10.4056	13.4023	23.9919	20.811	23.7594	16.826
hsa-miR-26b-3p	9.43007	26.0815	14.8598	4.89194	9.67145	26.1573	33.1876	6.39415	6.69169	18.3074	16.4396	13.3308	15.5644	17.9675	10.4056	13.4023	24.4815	20.811	23.7594	16.826
hsa-miR-9500	0	0	0	0	0	0	0	0	0	0	0	0	0	0	0	0	0	0	0	0
hsa-miR-375-3p	0.589379	0	0	0	0	0	0.614585	0	0	0	0	0	0	0	0	0	0	0	0	0
hsa-miR-375-5p	0	0	0	0	0	0	0	0	0	0	0	0	0	0	0	0	0	0	0	0
hsa-miR-3131	0	0.841338	0	0	0	0	0	0	0	0	0	0	0	0	0	0	0	0	0	0
hsa-miR-153-3p	0	0	0	0	0	0	0	0	0	0	0	0	0	0	0	0	0	0	0	0
hsa-miR-3132	0	0	0	0	0	0	0	0	0	0	0	0	0	0	0	0	0	0	0	0
hsa-miR-4268	0	0	0	0	0	0	0	0	0	0	0	0	0	0	0	0	0	0	0	0
hsa-miR-4439	0	0	0	0	0	0	0	0	0	0	0	0	0	0	0	0	0	0	0	0
hsa-miR-5702	0	0	0	0	0	0	0	0	0	0	0	0	0	0	0	0	0	0	0	0
hsa-miR-5703	0	0	0	0	0	0	0	0	0	0	0	0	0	0	0	0	0	0	0	0
hsa-miR-4777-5p	0	0	0	0	0	0	0	0	0	0	0	0	0	0	0	0	0	0	0	0
hsa-miR-4777-3p	0	0	0.619157	0	0	0	0	0	0	0	0	0	0	0	0	0	0	0	0	0
hsa-miR-1471	0	0	0	0	0	0	0	0	0	0	0	0	0	0	0	0	0	0	0	0
hsa-miR-562	0	0	0	0	0	0	0	0	0	0	0	0	0	0	0	0	0	0	0	0
hsa-miR-5001-5p	0	0	0	0	0	0	0	0	0	0	0	0	0	0	0	0	0	0	0	0
hsa-miR-5001-3p	0	0	0	0	0	0	0	0	0	0	0	0	0	0	0	0	0	0	0	0
hsa-miR-6811-5p	0	0	0	0	0	0	0	0	0	0	0	0	0	0	0	0	0	0	0	0
hsa-miR-6811-3p	0	0	0	0	0	0	0	0	0	0	0	0	0	0	0	0	0	0	0	0
hsa-miR-4440	0	0	0	0	0	0	0	0	0	0	0	0	0	0	0	0	0	0	0	0
hsa-miR-4441	0	0	0	0	0	0	0	0	0	0	0	0	0	0	0	0	0	0	0	0
hsa-miR-4269	0	0	0	0	0	0	0	0	0	0	0	0	0	0	0	0	0	0	0	0
hsa-miR-2467-5p	0	0	0	0	0	0	0	0	0	0	0	0	0	0	0	0	0	0	0.719983	0
hsa-miR-2467-3p	0	0	0	0	0	0	0	0	0	0	0	0	0	0	0	0	0	0	0.719983	0
hsa-miR-4786-5p	0	0	0	0	0	0	0	0	0	0	0	0	0	0	0	0	0.489631	0	0	0
hsa-miR-4786-3p	0	0	0	0	0	0	0	0	0	0	0	0	0	0	0	0	0.489631	0	0	0
hsa-miR-149-5p	3.53628	9.25472	5.57242	0	0.690818	8.2062	3.68751	0	1.11528	13.0186	15.3059	12.331	4.32345	11.5505	17.6896	13.4023	19.5852	10.4055	15.8396	20.6501
hsa-miR-149-3p	3.53628	9.25472	5.57242	0	0.690818	8.2062	3.68751	0	1.11528	13.0186	15.3059	12.331	4.32345	11.5505	17.6896	13.4023	19.5852	10.4055	15.8396	20.6501
hsa-miR-3133	0	0	0	0	0	0	0	0	0	0	0	0	0	0	0	0	0	0	0	0
hsa-miR-6869-5p	0	0	0	0	1.03623	0	0	0	0	0.40683	0.566884	0.33327	0	0	0	0	0	0	0.719983	2.29445
hsa-miR-6869-3p	0	0	0	0	0.690818	0	0	0	0	0.40683	0.566884	0.33327	0	0	0	0	0	0	0.719983	2.29445
hsa-miR-1292-5p	6.48317	6.7307	3.71494	1.83448	2.07245	10.7706	7.37502	13.854	14.4987	5.28879	11.3377	2.99943	3.89111	1.71119	5.20282	4.26436	3.91705	1.09532	14.3997	10.7074
hsa-miR-1292-3p	6.48317	6.7307	3.71494	1.83448	2.07245	10.7706	7.37502	15.9854	14.4987	5.28879	11.3377	2.99943	3.89111	1.71119	5.20282	4.26436	3.91705	1.09532	14.3997	10.7074
hsa-miR-103a-2-5p	4.12566	6.7307	8.04905	1.83448	4.83573	26.1573	17.823	21.3138	23.4209	6.91611	2.83442	5.33233	8.21456	5.13356	4.16226	4.87355	8.81336	8.21488	10.0798	15.2964
hsa-miR-103a-3p	7.07255	10.9374	10.5257	2.75172	8.63523	28.7217	23.3542	21.3138	28.9973	7.32294	5.66884	6.66541	10.3763	6.41695	4.68254	4.87355	12.2408	10.4055	15.8396	18.3556
hsa-miR-103b	0	0	0	0	0	0	0	0	0	0	0	0	0	0	0	0	0	0	0	0
hsa-miR-8062	0	0	0	0	0	0	0	0	0	0	0	0	0	0	0	0	0	0	0	0
hsa-miR-6870-5p	0	0	0	0	0	0	0	0	0	0	0	0	0	0	0	0	0.979262	0	0	0
hsa-miR-6870-3p	0	0	0	0	0	0	0	0	0	0	0	0	0	0	0	0	0.979262	0	0	0
hsa-miR-3192-5p	0	0	0	0	0	0	0	0	0	0	0	0	0	0	0	0	0	0	0	0
hsa-miR-3192-3p	0	0	0	0	0	0	0	0	0	0	0	0	0	0	0	0	0	0	0	0
hsa-miR-663a	11.1982	3.36535	0.619157	6.11493	20.7245	17.9511	22.7396	7.45984	15.614	2.44098	3.4013	6.33214	9.07925	0.855594	7.28395	4.26436	4.40668	2.19064	36.7191	40.5353
hsa-miR-3193	0	0	0	0	0	0	0	0	0	0	0	0	0	0	0	0	0	0	0	0
hsa-miR-1825	0	0	0	0	0	0	0	0	0	0	0	0	0	0	0	0	0	0	0	0
hsa-miR-4755-5p	0	0	0	0	0	0	0	0	0	0	0	0	0	0	0	0	0	0	0	0
hsa-miR-4755-3p	0	0	0	0	0	0	0	0	0	0	0	0	0	0	0	0	0	0	0	0
hsa-miR-644a	0	0	0	0	0	0	0	0	0	0	0	0	0	0	0	0	0	0	0	0
hsa-miR-499a-5p	1.17876	0	0	2.75172	1.38164	0	0	0	0	0	0	0	0	0	0	0	0	0	0	0
hsa-miR-499a-3p	1.17876	0	0	2.75172	1.38164	0	0	0	0	0	0	0	0	0	0	0	0	0	0	0
hsa-miR-499b-5p	0	0	0	0	0	0	0	0	0	0	0	0	0	0	0	0	0	0	0	0
hsa-miR-499b-3p	0	0	0	0	0	0	0	0	0	0	0	0	0	0	0	0	0	0	0	0
hsa-miR-1289	0	0	0	0	0	0	0.614585	0	0	0	0	0	0	0	0	0	0	0	0	0
hsa-miR-548o-3p	0	0	0	0	0	0	0	0	0	0	0	0	0	0	0	0	0	0	0	0
hsa-miR-548o-5p	0	0	0	0	0	0	0	0	0	0	0	0	0	0	0	0	0	0	0	0
hsa-miR-6871-5p	0	0	0.619157	0	0	2.56444	1.22917	3.19707	4.46113	0.40683	0	0	0.432345	0.427797	0.520282	0	0.489631	0.547659	0.719983	0
hsa-miR-6871-3p	0	0	0.619157	0	0	2.56444	1.22917	3.19707	4.46113	0.40683	0	0	0.432345	0.427797	0.520282	0	0.489631	0.547659	0.719983	0
hsa-miR-3646	0	0	0	0	0	0	0	0	0	0	0	0	0	0	0	0	0	0	0	0
hsa-miR-6812-5p	0	0	0.619157	0	0	0	0	0	0	0.81366	0	0	0	0	0	0	1.95852	0	0	0
hsa-miR-6812-3p	0	0	0.619157	0	0	0	0	0	0	0.81366	0	0	0	0	0	0	1.95852	0	0	0
hsa-miR-3617-5p	0	0	0	0	0	0	0	0	0	0	0	0	0	0	0	0	0	0	0	0
hsa-miR-3617-3p	0	0	0	0	0	0	0	0	0	0	0	0	0	0	0	0	0	0	0	0
hsa-miR-3616-5p	0	0	0	0	0	0	0	0	0	0	0	0	0	0	0	0	0	0	0	0
hsa-miR-3616-3p	0	0	0	0	0	0	0	0	0	0	0	0	0	0	0	0	0	0	0	0
hsa-miR-12122	0	0	0	0	0	0	0	0	0	0	0	0	0	0	0	0	0	0	0	0
hsa-miR-645	0	0	0	0	0	0	0	0	0	0	0	0	0	0	0	0	0	0	0	0
hsa-miR-3194-5p	0	0	0	0	0	0	0	0	0	0	0	0	0	0	0	0	0.979262	0	0	0
hsa-miR-3194-3p	0	0	0	0	0	0	0	0	0	0	0	0	0	0	0	0	0.979262	0	0	0
hsa-miR-4756-5p	0	0	0	0	0	0	0	0	0	0	0	0	0	0	0	0	0	0	0	0
hsa-miR-4756-3p	0	0	0	0	0	0	0	0	0	0	0	0	0	0	0	0	0	0	0	0
hsa-miR-4325	0	0	0	0	0	0	0	0	0	0	0	0	0	0	0	0	0	0	0	0
hsa-miR-296-5p	0	0	0	2.14023	0.690818	1.53866	1.22917	7.45984	14.4987	0.81366	1.13377	0.999811	0.864691	0.427797	0	0	0	0	0	0.764818
hsa-miR-296-3p	0	0	0	2.14023	0.690818	1.53866	1.22917	7.45984	16.7292	1.22049	1.13377	0.999811	0.864691	0.427797	0	0	0.489631	0	0	0.764818
hsa-miR-298	0	0	0	0	0	0	0	0	0	0	0	0	0	0	0	0	0	0	0	0
hsa-miR-646	0	0	0	0	0	0	0	0	0	0	0	0	0	0	0	0	0	0	0	0
hsa-miR-4533	0	0	0	0	0	0	0	0	0	0	0	0	0	0	0	0	0	0	0	0
hsa-miR-548ag	0	0	0	0	0	0	0	0	0	0	0	0	0	0	0	0	0	0	0	0
hsa-miR-1257	0	0	0	0	0	0	0	0	0	0	0	0	0	0	0	0	0	0	0	0
hsa-miR-3195	0	0	0	0	0	0	0	0	0	0	0	0	0	0	0	0	0	0	0	0
hsa-miR-4758-5p	0.589379	0.841338	1.23831	0	0	0	0	2.13138	0	2.84781	2.26754	0	0.432345	0	1.04056	1.21839	1.95852	0	0	1.52964
hsa-miR-4758-3p	0.589379	0.841338	1.23831	0	0	0	0	2.13138	0	2.84781	2.26754	0	0.432345	0	1.04056	1.82758	1.95852	0	0	1.52964
hsa-miR-1-5p	0	0	0	0	0	0	0	0	0	0	0	0	0	0	0	0	0	0	0	0
hsa-miR-124-5p	0	0	0	0	0	0	0	27.708	45.7266	0	0	0	0	0	0	0	0	0	0	0
hsa-miR-124-3p	0	0	0	0	0	0	0	27.708	44.6113	0	0	0	0	0	0	0	0	0	0	0
hsa-miR-3196	0	0	0	0	0	0	0	0	0	0	0	0	0	0	0	0	0	0	0	0
hsa-miR-4326	0	0	0	0	0	0	0	0	0	0	0	0	0	0	0	0	0	0	0.719983	0
hsa-miR-941	0	0	0	0	0	0.512887	0	0	0	0	0	0.33327	0.432345	0	0	0	0	0	0	1.52964
hsa-miR-1914-5p	0	0	0	0	0.345409	0	0.614585	0	0	0.81366	1.13377	0	0	0	0	0	0.489631	1.09532	1.43997	2.29445
hsa-miR-1914-3p	0	0	0	0	0.345409	0	0.614585	0	0	0.81366	1.13377	0	0	0	0	0	0.489631	1.09532	1.43997	2.29445
hsa-miR-647	0	0	0	0	0	0	0	0	0	0	0	0	0	0	0	0	0	0	0	0
hsa-miR-6813-5p	0	0	0	0	0	0	0	0	0	0	0	0	0	0	0.520282	1.82758	0	0	0	0
hsa-miR-6813-3p	0	0	0	0	0	0	0	0	0	0	0	0	0	0	0.520282	1.82758	0	0	0	0
hsa-miR-8069	0	0	0	0	0	0	0	0	0	0	0	0	0	0	0	0	0	0	0	0
hsa-miR-6724-5p	2.35752	1.68268	4.3341	0.611493	0.345409	1.02577	2.45834	0	2.23056	5.28879	6.23572	0.999811	0.432345	2.13898	3.12169	2.43677	0.979262	3.28595	3.59991	5.35372
hsa-miR-10401-5p	4.71504	1.68268	5.57242	0.91724	1.38164	6.15465	4.30209	2.13138	2.23056	5.69562	13.0383	3.66597	4.32345	4.70577	11.9665	6.70113	5.87557	8.76254	10.0798	12.2371
hsa-miR-10401-3p	8.84069	12.6201	10.5257	0	1.38164	24.6186	29.5001	20.2481	20.0751	10.9844	19.8409	5.6656	5.18814	13.2617	8.32451	17.6666	11.7511	24.097	20.8795	22.9445
hsa-miR-3648	0.589379	0	0	0	0.690818	0	0.614585	2.13138	1.11528	0	0	0.33327	0	0	0	0	0.489631	0	0	1.52964
hsa-miR-10396b-5p	0.589379	0.841338	0	0.611493	1.03623	3.07732	2.45834	1.06569	1.11528	0.40683	1.70065	1.33308	1.72938	0	1.56085	0.609194	0.489631	1.09532	2.15995	5.35372
hsa-miR-10396b-3p	1.17876	0.841338	0	0.611493	2.41786	3.07732	2.45834	1.06569	3.34585	0.40683	2.83442	1.33308	3.45876	0	3.64198	0.609194	0.489631	1.09532	3.59991	8.413
hsa-miR-10396a-5p	0	4.20669	0.619157	0	1.03623	3.07732	1.84375	0	0	1.22049	0.566884	0	1.29704	0.427797	1.04056	1.21839	0	0.547659	0	2.29445
hsa-miR-10396a-3p	0	3.36535	0.619157	0	0	3.07732	1.84375	0	0	1.22049	0.566884	0	1.29704	0.427797	1.04056	1.21839	0	0.547659	0	2.29445
hsa-miR-99a-5p	0	0.841338	0	8.5609	13.471	0	0	0	0	0	0.566884	0.666541	0	1.71119	0	0	0	1.09532	0.719983	0
hsa-miR-99a-3p	0	0.841338	0	8.86665	13.471	0	0	0	0	0	0.566884	0.666541	0	1.71119	0	0	0	1.09532	0.719983	0
hsa-let-7c-5p	0	0	0	6.11493	8.98064	0	0	0	0	0.40683	0	1.99962	0.432345	1.71119	0	0.609194	0	0.547659	0	0
hsa-let-7c-3p	0	0	0	6.11493	8.98064	0	0	0	0	0.40683	0	1.66635	0.432345	1.71119	0	0.609194	0	0.547659	0	0
hsa-miR-125b-2-3p	0	0	0	2.75172	3.45409	0	0	0	0	0	0	0.33327	0.864691	0.427797	0	0	0	0	0	0.764818
hsa-miR-548x-5p	0	0	0	0	0	0	0	0	0	0	0	0	0	0	0	0	0	0	0	0
hsa-miR-6130	0	0	0	0	0	0	0	0	0	0	0	0	0	0	0	0	0	0	0	0
hsa-miR-155-5p	0	0	0	0	0	0.512887	1.22917	0	1.11528	0	0.566884	0	0	0	0	0	0	0	0	0
hsa-miR-155-3p	0	0	0	0	0	0.512887	1.22917	0	0	0	0.566884	0	0	0	0	0	0	0	0	0
hsa-miR-4759	0	0	0	0	0	0	0	0	0	0	0	0	0	0	0	0	0	0	0	0
hsa-miR-4327	0	0	0	0	0	0	0	0	0	0	0	0	0	0	0	0	0	0	0	0
hsa-miR-6501-5p	0	0	0	0	0.345409	0	0	0	0	0	0	0	0	0	0	0	0	0	0.719983	0
hsa-miR-6501-3p	0	0	0	0.305747	0	0	0	1.06569	0	0	0	0	0	0	0	0	0	0	0.719983	0
hsa-miR-802	0	0	0	0	0	0	0	0	0	0	0	0	0	0	0	0	0	0	0	0
hsa-miR-6508-5p	0	0	0	0	0	0	0	0	0	0	0	0	0	0	0	0	0	0	0	0
hsa-miR-6508-3p	0	0	0	0	0	0	0	0	0	0	0	0	0	0	0	0	0	0	0	0
hsa-miR-4760-5p	0	0	0	0	0	0	0	0	0	0	0	0	0	0	0	0	0	0	0	0
hsa-miR-4760-3p	0	0	0	0	0	0	0	0	0	0	0	0	0	0	0	0	0	0	0	0
hsa-miR-3197	0	0	0	0	0	0	0	0	0	0	0	0	0	0	0	0	0	0	0	0
hsa-miR-6814-5p	0	0	0	0	0	0	0	0	0	0.40683	0	0	0	0	0	0	0	0	0	0
hsa-miR-6814-3p	0	0	0	0	0	0	0	0	0	0.40683	0	0	0	0	0	0	0	0	0	0
hsa-miR-5692b	0	0	0	0	0	0	0	0	0	0	0	0	0	0	0	0	0	0	0	0
hsa-miR-6070	0	0	0	0	0	0	0	0	0	0	0	0	0	0	0	0	0	0	0	0
hsa-miR-6815-5p	0	0	0	0	0	0	0	1.06569	0	0	0	0	0	0	0	0	0	0	0	0
hsa-miR-6815-3p	0	0	0	0	0	0	0	1.06569	0	0	0	0	0	0	0	0	0	0	0	0
hsa-miR-648	0	0	0	0	0	0	0	0	0	0	0	0	0	0	0	0	0	0	0	0
hsa-miR-4761-5p	0	0	0	0.611493	0	0	0	1.06569	0	2.44098	1.13377	0	0	0	0	0	0	0	0	0
hsa-miR-4761-3p	0	0	0	0	0	0	0	1.06569	0	2.44098	1.13377	0	0	0	0	0	0	0	0	0
hsa-miR-185-5p	2.9469	3.36535	2.47663	0.305747	1.03623	3.07732	3.07292	4.26277	4.46113	6.50928	3.96819	1.33308	3.89111	3.42237	3.64198	2.43677	4.40668	1.09532	5.03988	2.29445
hsa-miR-185-3p	2.9469	3.36535	2.47663	0.305747	1.03623	3.07732	3.07292	4.26277	4.46113	6.50928	3.96819	1.33308	3.89111	3.42237	3.64198	2.43677	4.40668	1.09532	5.03988	2.29445
hsa-miR-3618	20.6283	27.7642	32.1962	6.72642	6.90818	25.6444	26.4271	65.0072	80.3003	30.9191	40.8156	11.3312	19.0232	18.8231	8.32451	28.6321	55.3283	15.3344	26.6394	32.1223
hsa-miR-1306-3p	0	0	0	0	0.345409	0.512887	0	0	0	0	1.13377	0	0	0	0	0.609194	0	0	0	0
hsa-miR-1306-5p	0	0	0	0	0.345409	0.512887	0	0	0	0	1.13377	0	0	0	0	0.609194	0	0	0	0
hsa-miR-6816-5p	0.589379	0	0.619157	0	0	0	0	0	0	0.81366	0.566884	0	0	0.427797	0	0	0.489631	0	0	0
hsa-miR-6816-3p	0.589379	0	0.619157	0	0	0	0	0	0	0.81366	0.566884	0	0	0.427797	0	0	0.489631	0	0	0
hsa-miR-1286	0	0	0	0	0	0	0	0	0	0	0	0	0	0	0	0	0	0	0	0
hsa-miR-649	0	0	0	0	0	0	0	0	0	0	0	0	0	0	0	0	0	0	0	0
hsa-miR-301b-3p	0	0	0	0.305747	0	0	0.614585	1.06569	0	0	0.566884	0	0.432345	0.427797	0	0.609194	0	0	0	0
hsa-miR-301b-5p	0	0	0	0.611493	0	0	0.614585	0	0	0	0.566884	0	0.432345	0.427797	0	0.609194	0	0	0	0
hsa-miR-130b-5p	0	0	0	0	0	0	0.614585	0	0	0.40683	0	0.33327	0	0	1.04056	0	0	0	0	0
hsa-miR-130b-3p	0	0	0	0	0	0	0.614585	0	0	0.40683	0	0.33327	0	0	1.04056	0	0	0	0	0
hsa-miR-650	0	0	0	0	0	0	0	0	0	0	0	0	0	0	0	0	0	0	0	0
hsa-miR-5571-5p	0	0	0	0	0	0	0	0	0	0	0	0	0	0	0	0	0	0	0	0
hsa-miR-5571-3p	0	0	0	0	0	0	0	0	0	0	0	0	0	0	0	0	0	0	0	0
hsa-miR-6817-5p	0	0	0	0	0	0	0	0	0	0	0	0	0	0	0	0	0	0	0	0
hsa-miR-6817-3p	0	0	0	0	0	0	0	0	0	0	0	0	0	0	0	0	0	0	0	0
hsa-miR-548j-5p	0	0	0	0	0	0	0	0	0	0	0	0	0	0	0	0	0	0	0	0
hsa-miR-548j-3p	0	0	0	0	0	0	0	0	0	0	0	0	0	0	0	0	0	0	0	0
hsa-miR-3199	0	0	0	0	0	0	0	0	0	0	0	0	0	0	0	0	0	0	0	0
hsa-miR-5739	0	0	0	0	0	0	0	0	0	0	0	0	0	0	0	0	0	0	0	0
hsa-miR-6818-5p	0	0	0	0	0	0	0	0	1.11528	0	0	0	0	0	0	0	0	0	0	0
hsa-miR-6818-3p	0	0	0	0	0	0	0	0	1.11528	0	0	0	0	0	0	0	0	0	0	0
hsa-miR-3200-5p	0	0	0	0.305747	0.345409	0	0	4.26277	7.80698	0	0	0	0.432345	0.855594	0	0	0.489631	0	0	0
hsa-miR-3200-3p	0	0	0	0.305747	0.345409	0	0	4.26277	7.80698	0	0	0	0.432345	0.855594	0	0	0.489631	0	0	0
hsa-miR-3928-3p	0	0	0	0	0	0	0	0	0	0	0	0	0	0.427797	0	0	0	0	0	0
hsa-miR-3928-5p	0	0	0	0	0	0	0	0	0	0	0	0	0	0.427797	0	0	0	0	0	0
hsa-miR-7109-5p	0	0	0	0	0	0	0	0	0	0	0	0	0	0	0	0	0.489631	0	0	0
hsa-miR-7109-3p	0	0	0	0	0	0	0	0	0	0	0	0	0	0	0	0	0.489631	0	0	0
hsa-miR-4764-5p	0	0	0	0	0	0	0	0	0	0	0	0	0	0	0	0	0	0	0	0
hsa-miR-4764-3p	0	0	0	0	0	0	0	0	0	0	0	0	0	0	0	0	0	0	0	0
hsa-miR-3909	0	0	0.619157	0	0.345409	1.53866	0	0	0	0	0	0	1.29704	0	0	0	0	0	2.87993	0.764818
hsa-miR-6069	0	0	0	0	0	0	0	0	0	0	0	0	0	0	0	0	0	0	0	0
hsa-miR-6819-5p	0	0	0	0	0	0	0	0	0	0	0	0	0	0	0	0	0	0	0	0
hsa-miR-6819-3p	0	0	0	0	0	0	0	0	0	0	0	0	0	0	0	0	0	0	0	0
hsa-miR-658	0	0	0	0	0	0	0	0	0	0	0	0	0	0	0	0	0	0	0	0
hsa-miR-659-3p	0	0	0	0	0	0	0	0	0	0.40683	0	0	0	0	0	0	0	0	0	0
hsa-miR-659-5p	0	0	0	0	0	0	0	0	0	0.40683	0	0	0	0	0	0	0	0	0	0
hsa-miR-6820-5p	0	0	0	0	0	1.53866	0	0	1.11528	0.40683	0	1.33308	0.864691	0	0	0	0.489631	0	0.719983	0
hsa-miR-6820-3p	0	0	0	0	0	1.53866	0	0	0	0.40683	0	1.33308	0.864691	0	0	0	0.489631	0	0.719983	0
hsa-miR-4534	0	0	0	0	0	0	0	0	0	0	0	0	0	0	0	0	0	0	0	0
hsa-miR-4766-5p	0	0	1.23831	0	0	0.512887	0.614585	0	0	0	1.13377	0.33327	0	0	0	0	0	0.547659	0.719983	0
hsa-miR-4766-3p	0	0	1.23831	0	0	0.512887	0.614585	0	0	0	1.13377	0.33327	0	0	0	0	0	0.547659	0.719983	0
hsa-miR-1281	0	0	0	0	0	0	0	0	0	0	0	0	0	0	0	0	0.489631	0	0	0.764818
hsa-miR-6889-5p	0	4.20669	0	0	0	1.02577	0	1.06569	0	0.40683	0	0.33327	0.864691	0	0	0.609194	0	0.547659	0.719983	0.764818
hsa-miR-6889-3p	0	4.20669	0	0.91724	0	1.02577	0	1.06569	0	0.40683	0	0.33327	0.864691	0	0	0.609194	0	0.547659	0.719983	0.764818
hsa-miR-33a-5p	0	2.52401	0.619157	0	0.690818	2.05155	0.614585	0	2.23056	0	0.566884	1.33308	1.29704	0	0.520282	0.609194	1.95852	0	0	0
hsa-miR-33a-3p	0	2.52401	0.619157	0	0.690818	2.05155	1.22917	0	2.23056	0	0.566884	1.33308	1.29704	0	0.520282	0.609194	1.95852	0	0	0
hsa-miR-378i	0	0	0	0	0	0	0	0	0	0	0	0	0	0	0	0	0	0	0	0
hsa-miR-1249-3p	0	0	0	0	0	0	0	0	0	0.81366	0	0	0	0	0	0.609194	0.979262	0	0	2.29445
hsa-miR-1249-5p	0	0	0	0	0	0	0	0	0	0.81366	0	0	0	0	0	0.609194	0.979262	0	0	2.29445
hsa-miR-4762-5p	0	0	0	0	0	0	0.614585	0	0	0	0	0	0	0	0	0	0	0	0	0
hsa-miR-4762-3p	0	0	0	0	0	0	0	0	0	0	0	0	0	0	0	0	0	0	0	0
hsa-miR-3619-5p	0	0	0	0	0	0	0	0	1.11528	1.22049	0	0	0	0	0	0	0	0	0	0
hsa-miR-3619-3p	0	0	0	0	0	0	0	0	1.11528	1.22049	0	0	0	0	0	0	0	0	0	0
hsa-let-7a-3p	28.8796	15.9854	24.1471	17.1218	16.925	56.4176	53.4689	100.175	92.5684	78.9251	101.472	30.9941	33.2906	35.5071	29.6561	35.9424	51.4112	51.4799	55.4387	48.1835
hsa-miR-4763-5p	0.589379	1.68268	0	0	0	0.512887	0.614585	2.13138	0	0	0.566884	0.33327	0	0.855594	0.520282	0	0	0	0	2.29445
hsa-miR-4763-3p	0.589379	1.68268	0	0	0	0.512887	0.614585	2.13138	0	0	0.566884	0.33327	0	0.855594	0.520282	0	0	0	0	2.29445
hsa-let-7b-5p	1.17876	2.52401	2.47663	0.91724	1.03623	7.18042	1.84375	5.32846	1.11528	11.7981	15.3059	2.99943	0.864691	2.56678	3.12169	0	9.30299	3.28595	2.87993	4.58891
hsa-let-7b-3p	1.17876	2.52401	2.47663	0.611493	1.03623	7.18042	1.84375	5.32846	1.11528	11.7981	15.3059	2.99943	0.864691	2.56678	3.64198	0	9.30299	3.28595	2.87993	4.58891
hsa-miR-3201	0	0	0	0	0	0	0	0	0	0	0	0	0	0	0	0	0	0	0	0
hsa-miR-4535	0	0	0	0	0	0	0	0	0	0	0	0	0	0	0	0	0	0	0	0
hsa-miR-3667-5p	0	0	0	0	0	0	0	0	0	0	0	0	0	0	0	0	0	0	0	0
hsa-miR-3667-3p	0	0	0	0	0	0	0	0	0	0	0	0	0	0	0	0	0	0	0	0
hsa-miR-6821-5p	6.48317	6.7307	7.42989	0.91724	2.07245	13.848	4.91668	4.26277	6.69169	20.7483	23.2422	16.9968	9.07925	8.55594	4.16226	2.43677	6.3652	10.4055	9.35978	6.88336
hsa-miR-6821-3p	6.48317	6.7307	7.42989	0.91724	1.38164	13.848	4.91668	4.26277	6.69169	20.7483	23.2422	16.9968	9.07925	8.55594	4.16226	2.43677	6.3652	10.4055	8.63979	6.88336
hsa-miR-12114	0	0	0	0	0	0	0	0	0	0	0	0	0	0	0	0	0	1.09532	0	0
hsa-miR-4790-5p	0	0	0	0	0	0	0	0	0	0	0	0	0	0	0	0	0	0	0	0
hsa-miR-4790-3p	0	0	0	0	0	0	0	0	0	0	0	0	0	0	0	0	0	0	0	0
hsa-miR-12127	0	0	0	0.305747	0	0	0	0	0	0	0	0	0	0	0	0	0	0	0	0
hsa-miR-378b	0	0	0	0	0	0	0	0	0	0	0	0	0	0	0	0	0	0	0	0
hsa-miR-885-5p	0	0	0	0	0	0	0	0	0	0	0	0	0	0	0	0	0	0	0	0
hsa-miR-885-3p	0	0	0	0	0	0	0	0	0	0	0	0	0	0	0	0	0	0	0	0
hsa-miR-4270	0	0	0	0	0	0	0	0	0	0	0	0	0	0	0	0	0	0	0	0
hsa-miR-3134	0	0	0	0	0	0	0	0	0	0	0	0	0	0	0	0	0	0	0	0
hsa-miR-563	0	0	0	0	0	0	0	0	0	0	0	0	0	0	0	0	0	0	0	0
hsa-miR-3714	0	0	0	0	0	0	0	0	0	0	0	0	0	0	0	0	0	0	0	0
hsa-miR-4791	0	0	0	0	0	0	0	0	0	0	0	0	0	0	0	0	0	0	0	0
hsa-miR-3135a	0	0	0	0	0	0	0	0	0	0	0	0	0	0	0	0	0	0	0	0
hsa-miR-4442	0	0	0	0.305747	0	0	0	0	0	0	0	0	0	0	0	0	0	0	0	0
hsa-miR-466	0	0	0	0	0	0	0	0	0	0	0	0.33327	0	0	0	0	0	0	0	0
hsa-miR-548ay-5p	0	0	0	0	0	0	0	0	0	0	0	0	0	0	0	0	0	0	0	0
hsa-miR-548ay-3p	0	0	0	0	0	0	0	0	0	0	0	0	0	0	0	0	0	0	0	0
hsa-miR-128-2-5p	0	0	0	0	0	0	0	0	0	0	0	0	0	0	0	0	0	0	0	0
hsa-miR-26a-1-3p	167.973	256.608	190.081	11.9241	12.0893	353.379	440.043	136.408	124.912	224.163	222.785	88.3166	83.4426	67.1641	91.0494	109.655	150.317	94.745	339.112	227.916
hsa-miR-6822-5p	0	0	0	0	0	0	0	0	0	0	0	0	0	0	0	0	0	0	0	0
hsa-miR-6822-3p	0	0	0	0	0	0	0	0	0	0	0	0	0	0	0	0	0	0	0	0
hsa-miR-138-1-3p	0	0	0	2.44597	6.90818	8.2062	0.614585	57.5473	15.614	0	0	0	0.432345	0	0.520282	0.609194	0.489631	4.38127	0.719983	3.05927
hsa-miR-564	0	0	0	0	0	0	0	0	0	0	0	0	0	0	0	0	0.489631	0	0	0
hsa-miR-1226-5p	1.76814	0.841338	2.47663	0	0	0.512887	1.22917	0	5.57641	6.10245	2.26754	1.66635	0.432345	1.71119	1.04056	1.82758	1.95852	2.73829	0.719983	3.82409
hsa-miR-1226-3p	1.76814	0.841338	2.47663	0	0	0.512887	1.22917	0	5.57641	6.10245	2.26754	1.66635	0.432345	1.71119	1.04056	1.82758	1.95852	2.73829	0.719983	3.82409
hsa-miR-4443	0	0	0	0	0	0	0	0	0	0	0	0	0	0	0	0	0	0	0	0
hsa-miR-2115-5p	0	0	0	0	0	0	0	0	0	0	0	0	0	0	0	0	0	0	0	0
hsa-miR-2115-3p	0	0	0	0	0	0	0	0	0	0	0	0	0	0	0	0	0	0	0	0
hsa-miR-6823-5p	0	0	0	0	0	0.512887	0	0	0	0	0	0	0	0	0	0	0	0	0	0
hsa-miR-6823-3p	0	0	0	0	0	0.512887	0	0	0	0	0	0	0	0	0	0	0	0	0	0
hsa-miR-711	0	0	0	0	0	0	0	0	0	0	0	0	0	0	0	0	0	0	0	0
hsa-miR-6824-5p	5.30441	0.841338	3.09579	0	1.72705	6.15465	4.30209	0	4.46113	1.62732	1.13377	4.33251	5.62049	2.13898	0	2.43677	3.91705	2.73829	1.43997	2.29445
hsa-miR-6824-3p	5.30441	0.841338	3.09579	0	1.72705	6.15465	4.30209	0	4.46113	1.62732	1.13377	4.33251	5.62049	2.13898	0	2.43677	3.91705	2.73829	1.43997	2.29445
hsa-miR-4793-5p	0	0	0	0	0	0	0	0	0	0	0	0	0	0	0	0	0	0	0	0
hsa-miR-4793-3p	0	0	0	0	0	0	0	0	0	0	0	0	0	0	0	0	0	0	0	0
hsa-miR-425-5p	5.30441	27.7642	14.2406	7.64366	7.599	26.1573	20.2813	10.6569	17.8445	18.7142	11.9046	10.6647	20.3202	8.55594	8.32451	4.87355	8.32372	8.76254	23.0395	21.4149
hsa-miR-425-3p	5.30441	26.9228	14.2406	7.33792	7.599	26.1573	20.2813	9.59122	14.4987	18.7142	11.3377	10.6647	19.8879	8.55594	8.32451	4.87355	8.32372	8.76254	23.0395	21.4149
hsa-miR-191-5p	4.12566	21.0334	16.7173	7.94941	8.28982	43.0825	31.9584	19.1824	23.4209	17.0869	23.2422	20.3295	11.241	11.9783	8.8448	8.52871	9.30299	13.1438	38.1591	25.239
hsa-miR-191-3p	4.12566	21.0334	17.3364	7.64366	8.63523	43.0825	31.9584	19.1824	23.4209	17.0869	23.2422	20.3295	11.241	11.9783	8.8448	8.52871	9.30299	13.1438	38.1591	25.239
hsa-miR-6890-5p	0	0	0.619157	0	0	0	0.614585	1.06569	0	0.40683	0	0.33327	0	0.427797	0.520282	0	0.489631	0	0	2.29445
hsa-miR-6890-3p	0	0	0.619157	0	0	0	0.614585	1.06569	0	0.40683	0	0.33327	0	0.427797	0.520282	0	0.489631	0	0	2.29445
hsa-miR-4271	0	0	0	0	0	0	0	0	0	0	0	0	0	0	0	0	0	0	0	0
hsa-miR-5193	0	0	0	0	0	0	0	0	0	0	0	0	0	0	0	0	0	0	0	0
hsa-miR-5787	0	0	0	0	0	0	0	0	0	0	0	0	0	0	0	0	0	0	0	0
hsa-miR-6872-5p	0	0	0	0	0	0	0	0	0	0	0	0	0	0	0	0	0	0	0	0
hsa-miR-6872-3p	0	0	0	0	0	0	0	0	0	0	0	0	0	0	0	0	0	0	0	0
hsa-miR-4787-5p	0	0	0	0	0	0	0	0	0	0	0	0	0	0	0	0	0	0	0	0
hsa-miR-4787-3p	0	0	0	0	0	0	0	0	0	0	0	0	0	0	0	0	0	0	0	0
hsa-let-7g-5p	0.589379	2.52401	3.71494	0	3.45409	4.61599	3.68751	4.26277	6.69169	2.03415	3.4013	0.33327	0.432345	1.71119	0.520282	3.65516	1.46889	2.19064	0	0.764818
hsa-let-7g-3p	0	1.68268	0.619157	0	1.72705	0	1.22917	2.13138	3.34585	0.81366	2.83442	0.666541	0	1.71119	0	1.21839	0.979262	1.64298	0	1.52964
hsa-miR-135a-3p	0	0	0	0	0	0	0	1.06569	3.34585	0	0	0	0	0	0	0	0	0	0	0
hsa-miR-8064	0	0	0	0	0	0	0	0	0	0	0	0	0	0	0	0	0	0	0	0
hsa-miR-3938	0	0	0	0	0	0	0	0	0	0	0	0	0	0	0	0	0	0	0	0
hsa-miR-548bb-5p	0	0	0	0	0	0	0	0	0	0	0	0	0	0	0	0	0	0	0	0
hsa-miR-548bb-3p	0	0	0	0	0	0	0	0	0	0	0	0	0	0	0	0	0	0	0	0
hsa-miR-4272	0	0	0	0	0	0	0	0	0	0	0	0	0	0	0	0	0	0	0	0
hsa-miR-3136-5p	0	0	0	0	0	0	0	0	0	0	0	0	0	0	0	0	0	0	0	0.764818
hsa-miR-3136-3p	0	0	0	0	0	0	0	0	0	0	0	0	0	0	0	0	0	0	0	0.764818
hsa-miR-1284	0	0	0	0	0	0	0	0	0	0.40683	0	0	0	0	0	0	0	1.09532	0	0
hsa-miR-1324	0	0	0	0	0	0	0	0	0	0	0	0	0	0	0	0	0	0	0	0
hsa-miR-4273	0	0	0	0	0	0	0	0	0	0	0	0	0	0	0	0	0	0	0	0
hsa-miR-3923	0	0	0	0	0	0	0	0	0	0	0	0	0	0	0	0	0	0	0	0
hsa-miR-5688	0	0	0	0	0	0	0	0	0	0	0	0	0	0	0	0	0	0	0	0
hsa-miR-4795-5p	0	0	0	0	0	0	0	0	0	0	0	0	0	0	0	0	0	0	0	0
hsa-miR-4795-3p	0	0	0	0	0	0	0	0	0	0	0	0	0	0	0	0	0	0	0	0
hsa-miR-8060	0	0	0	0	0	0	0	0	0	0	0	0	0	0	0	0	0	0	0	0
hsa-miR-3921	0	0	0	0	0	0	0	0	0	0	0	0	0	0	0	0	0	0	0	0
hsa-miR-548ab	0	0	0	0	0	0	0	0	0	0	0	0	0	0	0	0	0	0	0	0
hsa-miR-4445-5p	0	0	0	0	0	0	0	0	0	0	0	0	0	0	0	0	0	0	0	0
hsa-miR-4445-3p	0	0	0	0	0	0	0	0	0	0	0	0	0	0	0	0	0	0	0	0
hsa-miR-567	0	0	0	0	0	0	0	0	0	0	0	0	0	0	0	0	0	0	0	0
hsa-miR-9900	0	0	0	0	0	0	0	0	0	0	0	0	0	0	0	0	0	0	0	0
hsa-miR-8076	0	0	0	0	0	0	0	0	0	0	0	0	0	0	0	0	0	0	0	0
hsa-miR-4446-5p	0	0	0	0	0	0	0	0	0	0	0	0	0	0	0	0	0	0	0	0
hsa-miR-4446-3p	0	0	0	0	0	0	0	0	0	0	0	0	0	0	0	0	0	0	0	0
hsa-miR-568	0	0	0	0	0	0	0	0	0	0	0	0	0	0	0	0	0	0	0	0
hsa-miR-4796-5p	0	0	0	0	0	0	0	0	0	0	0	0	0	0	0	0	0	0	0	0
hsa-miR-4796-3p	0	0	0	0	0	0	0	0	0	0	0	0	0	0	0	0	0	0	0	0
hsa-miR-4447	0	0	0	0	0	0	0	0	0	0	0	0	0	0	0	0	0	0	0	0
hsa-miR-6529-5p	0	0	0	0	0	0	0	0	0	0	0	0	0	0	0	0	0	0	0	0
hsa-miR-6529-3p	0	0	0	0	0	0	0	0	0	0	0	0	0	0	0	0	0	0	0	0
hsa-miR-198	0	0	0	0	0	0	0	0	0	0	0	0	0	0	0	0	0	0	0	0
hsa-miR-5682	0	0	0	0	0	0	0	0	0	0	0	0	0	0	0	0	0	0	0	0
hsa-miR-7110-5p	0	0	0	0	0	0	0	0	0	0	0	0	0	0	0	0	0	0	0	0
hsa-miR-7110-3p	0	0	0	0	0	0	0	0	0	0	0	0	0	0	0	0	0	0	0	0
hsa-miR-5002-5p	0	0	0	0	0	0	0	0	0	0	0	0	0	0	0	0	0	0	0	0
hsa-miR-5002-3p	0	0	0	0	0	0	0	0	0	0	0	0	0	0	0	0	0	0	0	0
hsa-miR-6083	0	0	0	0	0	0	0	0	0	0	0	0	0	0	0	0	0	0	0	0
hsa-miR-544b	0	0	0	0	0	0	0	0	0	0	0	0	0	0	0	0	0	0	0	0
hsa-miR-5092	0	0	0	0	0	0	0	0	0	0	0	0	0	0	0	0	0	0	0	0
hsa-miR-548i	0	0	0	0	0	0	0	0	0	0	0	0	0	0	0	0	0	0	0	0
hsa-miR-6825-5p	0	0	0	0	0	0	1.84375	0	0	0.81366	0	0	0.864691	0.427797	1.04056	0	0	0	0	0
hsa-miR-6825-3p	0	0	0	0	0	0	1.84375	0	0	0.81366	0	0	0.864691	0.427797	1.04056	0	0	0	0	0
hsa-miR-7976	0	0	0	0	0	0	0	0	0	0	0	0	0	0	0	0	0	0	0	0
hsa-miR-12124	0	0	0	0	0	0	0	0	0	0	0	0	0	0	0	0	0	0	0	0
hsa-miR-6826-5p	0	0	0	0	0	0	0	0	0	0	0	0	0	0	0	0	0	0	0	0
hsa-miR-6826-3p	0	0	0	0	0	0	0	0	0	0	0	0	0	0	0	0	0	0	0	0
hsa-miR-5704	0	0	0	0	0	0	0	0	0	0	0	0	0	0	0	0	0	0	0	0
hsa-miR-6827-5p	0	0	0	0	0	0	0	0	0	0	0	0	0	0.855594	0.520282	0	0	1.09532	1.43997	0
hsa-miR-6827-3p	0	0	0	0	0	0	0	0	0	0	0	0	0	0.855594	0.520282	0	0	1.09532	1.43997	0
hsa-miR-4788	0	0	0	0	0	0	0	0	0	0	0	0	0	0	0	0	0	0	0	0
hsa-miR-5186	0	0	0	0	0	0	0	0	0	0	0	0	0	0	0	0	0	0	0	0
hsa-miR-3919	0	0	0	0	0	0	0	0	0	0	0	0	0	0	0	0	0	0	0	0
hsa-miR-15b-5p	0	0.841338	1.85747	0	0.345409	1.53866	0.614585	0	2.23056	0	1.70065	0.33327	0.864691	0.427797	0	0	0.489631	1.64298	0.719983	0.764818
hsa-miR-15b-3p	0	0.841338	1.85747	0	0.345409	1.53866	0.614585	0	2.23056	0	1.70065	0.33327	0.864691	0.427797	0	0	0.489631	1.64298	0.719983	0.764818
hsa-miR-16-2-3p	1.17876	5.04803	4.3341	0.91724	2.41786	14.3608	15.9792	52.2189	32.3432	8.54343	6.80261	5.6656	1.29704	4.27797	0.520282	1.21839	4.89631	4.92893	10.7997	5.35372
hsa-miR-1263	0	0	0	0	0	0	0	0	0	0	0	0	0	0	0	0	0	0	0	0
hsa-miR-551b-5p	0	0	0	0	0	0	0	0	0	0	0	0	0	0	0	0	0	0	0	0
hsa-miR-551b-3p	0	0	0	0	0	0	0	0	0	0	0	0	0	0	0	0	0	0	0	0
hsa-miR-6828-5p	0	0	0	0	0	0	0	0	0	0	0	0	0	0	0	0	0	0	0	0
hsa-miR-6828-3p	0	0	0	0	0	0	0	0	0	0	0	0	0	0	0	0	0	0	0	0
hsa-miR-569	0	0	0	0	0	0	0	0	0	0	0	0	0	0	0	0	0	0	0	0
hsa-miR-4789-5p	0	0	0	0	0	0	0	0	0	0	0	0	0	0	0	0	0	0	0	0
hsa-miR-4789-3p	0	0	0	0	0	0	0	0	0	0	0	0	0	0	0	0	0	0	0	0
hsa-miR-7977	0	0	0	0	0	0	0	0	0	0	0	0	0	0	0	0	0	0	0	0
hsa-miR-4448	0	0	0	0	0	0	0	0	0	0	0	0	0	0	0	0	0	0	0	0
hsa-miR-1224-5p	0	0	0	0	0	0	0	0	0	0	0	0	0	0	0	0	0	0	0	0
hsa-miR-1224-3p	0	0	0	0	0	0	0	0	0	0	0	0	0	0	0	0	0	0	0	0
hsa-miR-5588-5p	0	0	0	0	0	0	0	0	0	0	0	0	0	0	0	0	0	0	0	0
hsa-miR-5588-3p	0	0	0	0	0	0	0	0	0	0	0	0	0	0	0	0	0	0	0	0
hsa-miR-548aq-5p	0	0	0	0	0	0	0	0	0	0	0	0	0	0	0	0	0	0	0	0
hsa-miR-548aq-3p	0	0	0	0	0	0	0	0	0	0	0	0	0	0	0	0	0	0	0	0
hsa-miR-1248	353.628	239.781	316.389	61.4551	117.439	272.343	290.084	306.919	316.74	338.076	336.162	209.96	236.925	214.754	225.802	220.528	182.632	203.181	224.635	260.038
hsa-miR-28-5p	1.17876	4.20669	3.09579	0	0.345409	5.12887	3.68751	5.32846	12.2681	1.22049	2.26754	2.33289	2.59407	0.855594	0.520282	8.52871	3.91705	7.66722	7.91981	8.413
hsa-miR-28-3p	1.17876	4.20669	3.71494	0	0.345409	5.12887	3.68751	6.39415	12.2681	1.22049	2.26754	2.33289	3.45876	0.855594	1.04056	8.52871	4.89631	8.76254	7.91981	8.413
hsa-miR-944	0.589379	1.68268	0	0	0	1.53866	1.84375	0	0	2.03415	2.26754	0	0	0.427797	0	0	0.489631	0	0.719983	0
hsa-miR-3137	0	0	0	0	0	0	0	0	0	0	0	0	0	0	0	0	0	0	0	0
hsa-miR-570-3p	0	0	0	0	0	0	0	0	0	0	0	0	0	0	0	0	0	0	0	0
hsa-miR-570-5p	0	0	0	0	0	0	0	0	0	0	0	0	0	0	0	0	0	0	0	0
hsa-miR-6829-5p	0	0	0	0	0	0	0	0	0	0	0	0	0	0	0	0	0	0	0	0
hsa-miR-6829-3p	0	0	0	0	0.345409	0	0	0	0	0	0	0	0	0	0	0	0	0	0	0
hsa-miR-4797-5p	0	0	0	0	0	0	0	0	0	0	0	0	0	0	0	0	0	0	0	0
hsa-miR-4797-3p	0	0	0	0	0	0	0	0	0	0	0	0	0	0	0	0	0	0	0	0
hsa-miR-922	0	0	0	0	0	0	0	0	0	0	0	0	0	0	0	0	0	0	0	0
hsa-miR-571	0	0	0	0	0	0	0	0	0	0	0	0	0	0	0	0	0	0	0	0
hsa-miR-943	0	0	0	0	0	0	0	0	0	0	0	0	0	0	0	0	0	0	0	0
hsa-miR-4800-5p	0	0	0	0	0	0	0	0	0	0	0	0	0	0	0	0	0	0	0	0
hsa-miR-4800-3p	0	0	0	0	0	0	0	0	0	0	0	0	0	0	0	0	0	0	0	0
hsa-miR-378d	0	0	0	0	0	0	0	0	0	0	0	0	0	0	0	0	0	0	0	0
hsa-miR-4798-5p	0	0	0	0	0	0	0	0	0	0	0	0	0	0	0	0	0	0	0	0
hsa-miR-4798-3p	0	0	0	0	0	0	0	0	0	0	0	0	0	0	0	0	0	0	0	0
hsa-miR-4274	0	0	0	0	0	0	0	0	0	0	0	0	0	0	0	0	0	0	0	0
hsa-miR-95-3p	0	0	0	0	0	0	0	0	0	0	0	0	0	0	0	0	0	0	0	0
hsa-miR-95-5p	0	0	0	0	0	0	0	0	0	0	0	0	0	0	0	0	0	0	0	0
hsa-miR-3138	0.589379	1.68268	0	0	0.345409	1.02577	4.30209	3.19707	2.23056	4.47513	5.10195	0.999811	1.72938	2.99458	2.60141	3.65516	3.91705	2.19064	7.91981	1.52964
hsa-miR-572	0	0	0	0	0	0	0	0	0	0	0	0	0	0	0	0	0	0	0	0
hsa-miR-12113	0	0	0	0	0	0	0	0	0	0	0	0	0	0	0	0	0	0	0	0
hsa-miR-5091	0	0	0	0	0	0	0	0	0	0	0	0	0	0	0	0	0	0	0	0
hsa-miR-218-5p	0	0.841338	0	2.75172	1.03623	0	0	33.0364	24.5362	0	0	0	0	0	0	0.609194	2.44815	0.547659	2.15995	0.764818
hsa-miR-218-1-3p	0	0.841338	0	2.14023	0.690818	0	0	31.9707	18.9598	0	0	0	0	0	0	0.609194	1.95852	0.547659	2.15995	0.764818
hsa-miR-7978	0	0	0	0	0	0	0	0	0	0	0	0	0	0	0	0	0	0	0	0
hsa-miR-12115	0	0	0	0	0	0	0	0	0	0	0	0	0	0	0	0	0	0	0	0
hsa-miR-573	0	0.841338	0	0	0.345409	2.05155	0.614585	0	0	0	0.566884	0.666541	0.432345	0	0	0	0.489631	0	0	1.52964
hsa-miR-4275	0	0	0	0	0	0	0	0	0	0	0	0	0	0	0	0	0	0	0	0
hsa-miR-4801	0	0	0	0	0	0	0	0	0	0	0	0	0	0	0	0	0	0	0	0
hsa-miR-574-5p	12.377	11.7787	16.7173	2.44597	7.25359	25.1315	17.823	11.7226	16.7292	21.562	15.3059	16.3302	19.8879	14.5451	13.0071	25.5861	25.9504	27.3829	12.9597	22.9445
hsa-miR-574-3p	12.377	11.7787	17.3364	2.44597	7.25359	25.1315	17.823	11.7226	16.7292	21.562	15.8727	16.3302	19.8879	14.5451	13.0071	25.5861	25.9504	26.8353	12.9597	22.9445
hsa-miR-5591-5p	0	0	0	0	0	0	0	0	0	0	0	0	0	0	0	0	0	0	0	0
hsa-miR-5591-3p	0	0	0	0	0	0	0	0	0	0	0	0	0	0	0	0	0	0	0	0
hsa-miR-4802-5p	1.76814	1.68268	0.619157	0	0.345409	5.64176	4.30209	6.39415	7.80698	3.66147	1.70065	3.66597	3.45876	3.42237	4.68254	2.43677	1.46889	3.28595	6.47985	1.52964
hsa-miR-4802-3p	1.76814	1.68268	0.619157	0	0.345409	3.59021	4.30209	6.39415	6.69169	3.66147	1.70065	3.66597	3.45876	3.42237	4.68254	2.43677	1.46889	3.28595	6.47985	1.52964
hsa-miR-8053	0	0	0	0	0	0	0	0	0	0	0	0	0	0	0	0	0	0	0	0
hsa-miR-4449	1.17876	0	0.619157	0	0	0	0	0	1.11528	0.81366	0.566884	0	0.432345	0	0	0	0	1.09532	0	0.764818
hsa-miR-1269a	0	0	1.23831	0	0	0	0	1.06569	0	0	0	0.33327	0	0.427797	0	0	0	0	1.43997	0
hsa-miR-4450	0	0	0	0	0	0	0	0	0	0	0	0	0	0	0	0	0	0	0	0
hsa-miR-548ah-5p	0	0	0	0	0	0.512887	0	0	0	0	0	0	0	0	0	0	0	0	0	0.764818
hsa-miR-548ah-3p	0	0	0	0	0	0.512887	0	0	0	0	0	0	0	0	0	0	0	0	0	0.764818
hsa-miR-575	0	0	0	0	0	0	0	0	0	0	0	0	0	0	0	0	0	0	0	0
hsa-miR-4451	0	0	0	0	0	0	0	0	0	0	0	0	0	0	0	0	0	0	0	0
hsa-miR-4452	0	0	0	0	0	0	0	0	0	0	0	0	0	0	0	0	0	0	0	0
hsa-miR-5705	0	0	0	0	0	0	0	0	0	0	0	0	0	0	0	0	0	0	0	0
hsa-miR-3684	0	0	0	0	0	0	0	0	0	0	0	0	0	0	0	0	0	0	0	0
hsa-miR-8066	0	0	0	0	0	0	0	0	0	0	0	0	0	0	0	0	0	0	0	0
hsa-miR-1255a	0	0	0	0	0	0	0.614585	0	0	0	0	0	0	0	0	0	0	0	0	0
hsa-miR-576-5p	0	0	0.619157	0	0	0.512887	0	0	0	0	0	0	0.864691	0	0	0	0	0	0	0.764818
hsa-miR-576-3p	0	0	0.619157	0	0	0.512887	0	0	0	0.40683	0	0	0.864691	0	0	0	0	0	0	0.764818
hsa-miR-297	0	0	0	0	0	0	0	0	0	0	0	0	0	0	0	0	0	0	0	0
hsa-miR-367-5p	0.589379	0	0.619157	4.28045	22.797	0	0	468.904	423.807	0	0	0	0	0	1.04056	0	0	0.547659	0	0.764818
hsa-miR-367-3p	0.589379	0	0.619157	4.28045	20.0337	0	0	428.408	419.346	0	0	0	0	0	1.04056	0	0	0.547659	0	0
hsa-miR-302d-5p	1.17876	0	0	6.72642	35.2317	0	0	687.371	547.604	0.40683	0.566884	0	0.432345	0	0	0	0.489631	0	0	0
hsa-miR-302d-3p	1.17876	0	0	6.42068	34.5409	0	0	659.663	533.105	0.40683	0.566884	0	0.432345	0	0	0	0.489631	0	0	0
hsa-miR-302a-5p	4.12566	5.04803	3.09579	118.324	370.969	5.12887	5.53126	14865.3	12988.6	2.03415	1.70065	4.33251	6.05283	4.70577	6.24339	4.87355	3.91705	1.09532	5.03988	5.35372
hsa-miR-302a-3p	3.53628	5.04803	3.09579	113.432	355.426	4.61599	4.91668	12816	11010.1	2.03415	1.70065	3.99924	5.62049	4.27797	4.68254	4.26436	3.42742	1.09532	5.03988	4.58891
hsa-miR-302c-5p	0.589379	0	0	13.4528	45.9394	0	0.614585	1073.15	1062.86	1.22049	0	0	0	0.427797	0	0.609194	0.489631	0.547659	0	0
hsa-miR-302c-3p	0.589379	0	0	13.4528	46.2848	0	0.614585	1083.81	1079.59	1.22049	0	0	0	0.427797	0	0.609194	0.489631	0.547659	0	0
hsa-miR-302b-5p	1.76814	0.841338	0.619157	34.5494	121.929	3.07732	0.614585	3700.08	3164.06	0.81366	2.26754	0	0.432345	0.855594	0	0.609194	2.44815	1.09532	0	2.29445
hsa-miR-302b-3p	1.76814	0.841338	0.619157	34.5494	122.275	3.07732	0.614585	3667.04	3141.75	0.81366	1.70065	0	0.432345	0.855594	0	0.609194	2.44815	1.09532	0	2.29445
hsa-miR-1243	0	0	0	0	0	0	0	0	0	0	0	0	0	0	0	0	0	0	0	0
hsa-miR-8082	0	0	0	0	0	0	0	0	0	0	0	0	0	0	0	0	0	0	0	0
hsa-miR-577	0	0	0	0	0	0	0	0	0	0	0	0	0	0	0	0	0	0	0	0
hsa-miR-2054	0	0	0	0	0	0	0	0	0	0	0	0	0	0	0	0	0	0	0	0
hsa-miR-3139	1.17876	0	0	0	0	1.02577	1.22917	0	0	1.62732	2.83442	0	0	0.427797	0	0.609194	0.979262	1.64298	0.719983	0
hsa-miR-7849-3p	0	0	0	0	0	0	0	0	0	0	0	0	0	0	0	0	0	0	0	0
hsa-miR-548g-3p	0	0	0	0	0	0	0	0	0	0	0	0	0	0	0	0	0	0	0	0
hsa-miR-548g-5p	0	0	0	0	0	0	0	0	0	0	0	0	0	0	0	0	0	0	0	0
hsa-miR-4799-5p	0	0	0	0	0	0	0	0	0	0	0	0	0	0	0	0	0	0	0	0
hsa-miR-4799-3p	0	0	0	0	0	0	0	0	0	0	0	0	0	0	0	0	0	0	0	0
hsa-miR-3140-3p	0	0	0	0	0	0	0	0	0	0	0	0	0	0	0	0	0	0	0	0
hsa-miR-3140-5p	0	0	0	0	0	0	0	0	0	0	0	0	0	0	0	0	0	0	0	0
hsa-miR-4453	0	0	0	0	0	0	0	0	0	0	0	0	0	0	0	0	0	0	0	0
hsa-miR-3688-3p	0	0	0	0	0	0	0	0	0	0	0	0	0	0	0	0	0	0	0	0
hsa-miR-3688-5p	0	0	0	0	0	0	0	0	0	0	0	0	0	0	0	0	0	0	0	0
hsa-miR-4454	0	0	0	0	0	0	0	0	0	0	0	0	0	0	0	0	0	0	0	0
hsa-miR-578	0	0	0	0	0	0	0	0	0	0	0	0	0	0	0	0	0	0	0	0
hsa-miR-6082	0	0	0	0	0	0	0	0	0	0	0	0	0	0	0	0	0	0	0	0
hsa-miR-548t-5p	0	0	0	0	0	0	0	0	0	0	0	0	0	0	0	0	0	0	0	0
hsa-miR-548t-3p	0	0	0	0	0	0	0	0	0	0	0	0	0	0	0	0	0	0	0	0
hsa-miR-4276	0	0	0	0	0	0	0	0	0	0	0	0	0	0	0	0	0	0	0	0
hsa-miR-1305	0	1.68268	0	0	0	0	0	0	0	2.03415	0	0	0	0	0	0	1.46889	0	0	0
hsa-miR-3945	0	0	0	0	0	0	0	0	0	0	0	0	0	0	0	0	0	0	0	0
hsa-miR-4455	0	0	0	0	0	0	0	0	0	0	0	0	0	0	0	0	0	0	0	0
hsa-miR-4635	0	0	0	0	0	0	0	0	0	0	0	0	0	0	0	0	0	0	0	0
hsa-miR-4457	0	0	0	0	0	0	0	0	0	0	0	0	0	0	0	0	0	0	0	0
hsa-miR-6075	0	0	0	0	0	0	0	0	0	0	0	0	0	0	0	0	0	0	0	0
hsa-miR-4277	0	0	0	0	0	0	0	0	0	0	0	0	0	0	0	0	0	0	0	0
hsa-miR-4278	0	0	0	0	0	0	0	0	0	0	0	0	0	0	0	0	0	0	0	0
hsa-miR-4458	0	0	0	0	0	0	0	0	0	0	0	0	0	0	0	0	0	0	0	0
hsa-miR-4636	0	0	0	0	0	0	0	0	0	0	0	0	0	0	0	0	0	0	0	0
hsa-miR-10397-5p	0	0	0	0	0	0	0	0	0	0	0	0.33327	0	0	0	0	0	0	0	0
hsa-miR-10397-3p	0	0	0	0.305747	0.345409	0	0	0	0	0	0	0	0	0	0	0	0	0	0	0
hsa-miR-6131	0	0	0	0	0	0	0	0	0	0	0	0	0	0	0	0	0	0	0	0
hsa-miR-4637	0	0	0	0	0	0	0	0	0	0	0	0	0	0	0	0	0	0	0	0
hsa-miR-887-3p	0	0	0	0	0.345409	0	0	1.06569	1.11528	0	0	0	0	0	0	0	0	0	0	0
hsa-miR-887-5p	0	0	0	0	0.345409	0	0	1.06569	1.11528	0	0	0	0	0	0	0	0	0	0	0
hsa-miR-10522-5p	0	0	0	0	0	0	0	1.06569	1.11528	0	0	0	0	0.427797	0	0	0.489631	0	0	0
hsa-miR-4279	0	0	0	0	0	0	0	0	0	0	0	0	0	0	0	0	0	0	0	0
hsa-miR-579-3p	0	0	0	0	0	0	0	0	0	0	0	0	0	0	0	0	0	0	0	0
hsa-miR-579-5p	0	0	0	0	0	0	0	0	0	0	0	0	0	0	0	0	0	0	0	0
hsa-miR-580-3p	0	0	0	0	0.690818	0	0	0	0	0	0	0	0	0	0	0	0.979262	0	0.719983	0
hsa-miR-580-5p	0	0	0	0	0.690818	0	0	0	0	0	0	0	0	0	0	0	0.979262	0	0.719983	0
hsa-miR-3650	0	0	0	0	0	0	0	0	0	0	0	0	0	0	0	0	0	0	0	0
hsa-miR-581	0	0	0	0	0	0.512887	0	0	0	0	0.566884	0.666541	0	0	0	0	0	0	0	0.764818
hsa-miR-449a	0	1.68268	0	0.305747	0.345409	0	0	1.06569	0	0	0	0.666541	0	0.427797	0.520282	0	0	0.547659	0	0
hsa-miR-449b-5p	0	0	0	0	0	0	0	0	0	0	0	0	0	0	0	0	0	0	0	0
hsa-miR-449b-3p	0	0	0	0	0	0	0	0	0	0	0	0	0	0	0	0	0	0	0	0
hsa-miR-449c-5p	0	0	0	0	0	0	0	0	0	0	0	0	0	0	0	0	0	0	0	0
hsa-miR-449c-3p	0	0	0	0	0	0	0	0	0	0	0	0	0	0	0	0	0	0	0	0
hsa-miR-5687	0	0	0	0	0	0	0	0	0	0	0	0	0	0	0	0	0	0	0	0
hsa-miR-548ae-5p	0	0	0	0	0	0	0	0	0	0	0	0	0	0	0	0	0	0	0	0
hsa-miR-582-5p	0	0	0	0	0.690818	0	0	0	0	0	0	0	0	0	0	0	0	0	0	0
hsa-miR-582-3p	0	0	0	0	0.690818	0	0	0	0	0	0	0	0	0	0	1.21839	0	0.547659	0	0
hsa-miR-4803	0	0	0	0	0	0	0	0	0	0	0	0	0	0	0	0	0	0	0	0
hsa-miR-4804-5p	0	0	0	0	0	0	0	0	0	0	0	0	0	0	0	0	0	0	0	0
hsa-miR-4804-3p	0	0	0	0	0	0	0	0	0	0	0	0	0	0	0	0	0	0	0	0
hsa-miR-3977	0	0	0	0	0	0	0	0	0	0	0	0	0	0	0	0	0	0	0	0
hsa-miR-4280	0	0	0	0	0	0	0	0	0	0	0	0	0	0	0	0	0	0	0	0
hsa-miR-3660	0	0	0.619157	0	0	0	0	0	0	0	0	0	0	0	0	2.43677	0	0	0	0
hsa-miR-2277-5p	0	0	0	0	0.345409	0.512887	0	0	0	0	0	0	0	0	0	0	0	0	0.719983	0
hsa-miR-2277-3p	0	0	0	0	0.345409	0.512887	0	0	0	0	0	0	0	0	0	0	0	0	0.719983	0
hsa-miR-583	0	0	0	0	0	0	0	0	0	0	0	0	0	0	0	0	0	0	0	0
hsa-miR-548p	0	0	0	0	0	0	0	0	0	0	0	0	0	0	0	0	0	0	0	0
hsa-miR-12130	0	0	0	0	0	0	0	0	0	0	0	0	0	0	0	0	0	0	0	0
hsa-miR-5706	0	0	0	0	0	0	0	0	0	0	0	0	0	0	0	0	0	0	0	0
hsa-miR-4633-5p	0	0	0	0	0	0	0	0	0	0	0	0	0	0	0	0	0	0	0	0
hsa-miR-4633-3p	0	0	0	0	0	0	0	0	0	0	0	0	0	0	0	0	0	0	0	0
hsa-miR-4460	0	0	0	0	0	0	0	0	0	0	0	0	0	0	0	0	0	0	0	0
hsa-miR-6830-5p	0	0	0	0	0	0	0	0	0	0	0	0	0	0	0	0	0	0	0	0
hsa-miR-6830-3p	0	0	0	0	0	0	0	0	0	0	0	0	0	0	0	0	0	0	0	0
hsa-miR-3936	0	0	0	0	0	0	0	0	0	0	0	0	0	0	0	0	0	0	0	0
hsa-miR-3661	0	0	0	0.305747	0	0	0	0	0	0	0	0	0	0	0	0	0	0	0	0
hsa-miR-5692c	0	0	0	0	0	0	0	0	0	0	0	0	0	0	0	0	0	0	0	0
hsa-miR-874-3p	0.589379	0	0	0	0	0	0	1.06569	0	0	0	0	0	0	0	0	0	0	0	0
hsa-miR-874-5p	0.589379	0	0	0	0	0	0	1.06569	0	0	0	0	0	0	0	0	0	0	0	0
[truncated: 653 more rows]
