# Supplementary material for: The microRNA cluster C19MC confers differentiation potential into trophoblast lineages upon human pluripotent stem cells
Source: Nat Commun. 2022 Jun 2;13:3071. doi: 10.1038/s41467-022-30775-w (PMC9163035; doi:10.1038/s41467-022-30775-w)
Supplement: Supplementary file 10 — Supplementary Data 4 [file 41467_2022_30775_MOESM10_ESM.xlsx]

## Sheet: Supplementary Data 4
Description			Usage	Sequences
	gRNA
		gRNA_deletion_pair1	Deletion of the C19MC DMR	TGGGGATTGGTCCGCTAACT	CTAGGGTATAAAAGAGCTCC
		gRNA_deletion_pair2	Deletion of the C19MC DMR	CCCACCTGCACTTACGTTAC	ACACTTAGACCACGTTGGGA
		gRNA_demethylation	Demethylation of the C19MC DMR	AGAGGGGTCCAGGCTGGGCA
	Bisulfite PCR primer			Forward	Reverse
		ELF5	Sanger sequence	TGATGGATATTGAATTTGAATTTAAAGGTA	CAATAAAAATAAAAACACCTATAACCTTAT
		C19MC	COBRA, Sanger sequence	AGGGAAATTTGTTAATTAGGGGTT	CCAATACCAAACTCACTTCCTAC
	Genome PCR primer			Forward	Reverse
		PCR primer 1	PCR	CCAGTCTCAAGTCCCAAGAAAAAGAC	GGGGGAGTCTTACAACCTAAATGTGAG
		PCR primer 2	PCR	GATAGGATCTCACTCTATCGCCCAAG	ACGGCAGCCTATAAACCTACTCACAG
		PCR primer 3	PCR, Sanger sequence	CTCCTCCCTCTACCATACCCCAAT	CTGGACTTCCTGGTTGGATGAG
	Probe			Oligo sequences	Note
		Probe 1	RNA-FISH	AXTTTCCTTGACCAGGXTAAAATGGACACAAAAAXAAAGATGCATTXA	X: Amino-allyl-modiﬁed nucleotides. X is labeled with a fluorescent dye (Alex448 or Cy3).
		Probe 2	RNA-FISH	GAXGATAAGCATGCXCTGCAAATGTATXACCAAGATCAGCATCAACXT
