# Supplementary material for: The microRNA cluster C19MC confers differentiation potential into trophoblast lineages upon human pluripotent stem cells
Source: Nat Commun. 2022 Jun 2;13:3071. doi: 10.1038/s41467-022-30775-w (PMC9163035; doi:10.1038/s41467-022-30775-w)
Supplement: Supplementary file 12 — Source Data [file 41467_2022_30775_MOESM12_ESM.xlsx]

## Sheet: Fig. 2a
		Cumulative cell number
	Day	hTS#1	hTS#2	hTS#3	hTSLnaïve#1	hTSLnaïve#2	hTSLprimed#1	hTSLprimed#2
	0	20000	20000	20000	20000	20000	20000	20000
	3	4053000	1.0164e+07	9048000	3752500	3476500	223500	790500
	6	79590000	129276000	265200000	63935000	1.921e+07	1480000	11836500
	9	1220940000	2683044000	3712800000	584630000	4.7022e+08	10710000	130747500
	12	18583425000	61654320000	7.86185e+10	1.43606e+10	5.34888e+09	81830000	1969110000
	15	299848500000	1176215040000	2339064000000	256542750000	81417930000	562520000	18194962500
	18	3.47968e+12	21929806080000	36898734600000	4061805750000	962047680000	1879640000	185907150000
	21	6.88976e+13	692778707712000	849548044800000	57663252000000	9785635200000	7573440000	1164091500000
	24	1208881691325000	1.30046e+16	1.47838e+16	1309824432000000	95626713600000	2.1395e+10	6431605537500
	27	1.6062e+16	4.05449e+17	4.9387e+17	2.8526e+16	1689570432000000	1.02317e+11	32332641412500
	30	3.00743e+17	9.92337e+18	1.02491e+19	9.43132e+17	2.00048e+16	2.87548e+11	7.68156e+13
	33	4.18197e+18	2.28917e+20	3.13443e+20	2.83152e+19	2.70886e+17	4.69544e+11	350690713015500
	36	7.94796e+19	5.82679e+21	9.1682e+21	3.41187e+20	3.24558e+18	1.44782e+12	622427036452650
	39	1.00018e+21	8.45118e+22	1.63617e+23	6.81531e+21	2.67268e+19	1.88969e+12	2.15822e+15
	42	1.55362e+22	1.99033e+24	4.7858e+24	1.70172e+23	4.78086e+20	2.4566e+12	3.55566e+15
	45	2.67213e+23	5.29666e+25	1.0332e+26	2.77583e+24	7.44187e+21	1.15906e+12	5361011672700340
	48	4.23586e+24	1.62872e+27	3.10554e+27	7.81781e+25	1.47064e+23		4881887441082194
	51	7.95742e+25	2.99658e+28	5.96576e+28	1.48148e+27	3.75233e+24
	54	1.31746e+27	5.70418e+29	1.4072e+30	2.76282e+28	6.90502e+25
	57	1.34921e+28	1.00377e+31	3.10952e+31	5.67974e+29	9.13849e+26
	60	4.4524e+29	4.06844e+32	1.11529e+33	2.55412e+31	2.7927e+28
	63	7.70265e+30	7.70224e+33	2.11496e+34	4.54026e+32	4.91271e+29
	66	1.04264e+32	2.17017e+35	6.28551e+35	1.08128e+34	1.27387e+31
	69	2.86111e+33	5.59252e+36	2.18112e+37	2.51827e+35	3.60146e+32
	72	5.08562e+34	1.44007e+38	5.05476e+38	7.44507e+36	7.41901e+33
	75	8.05975e+35	3.81689e+39	1.30431e+40	1.49722e+38	1.79812e+35
	78	1.61916e+37	1.20977e+41	5.4455e+41	4.20205e+39	4.53784e+36
	81	2.17124e+38	1.73602e+42	1.10795e+43	7.38803e+40	1.22522e+38
	84	4.38656e+39	5.88555e+43	3.53338e+44	1.78935e+42	3.73691e+39
	87	9.12662e+40	1.06702e+45	7.75701e+45	4.21658e+43	5.96374e+40
	90	2.02232e+42	3.09436e+46	2.79603e+47	1.06721e+45	2.29361e+42
	93	3.99425e+43	7.68174e+47	6.50453e+48	3.23271e+46	3.99661e+43
	96	7.86432e+44	1.95331e+49	2.09158e+50	6.04518e+47	1.13075e+45
	99	2.0054e+46	5.75357e+50	6.11189e+51	1.42344e+49	2.96821e+46
	102	3.39424e+47	1.45048e+52	1.81829e+53	3.99087e+50	9.48132e+47

## Sheet: Fig. 2e
	Cell	Cell type	N	S	T	*Fusion index	Mean
	ST-hTS#1	ST-hTS	2182	180	2196	0.911658	0.952029
	ST-hTS#2	ST-hTS	4196	129	4205	0.967182
	ST-hTS#3	ST-hTS	4695	99	4703	0.977249
	ST-hTSLnaïve#1	ST-hTSLnaïve	1732	353	1746	0.789805	0.876227
	ST-hTSLnaïve#2	ST-hTSLnaïve	3292	122	3293	0.962648
	ST-hTSLprimed#1	ST-hTSLprimed	606	497	614	0.177524	0.162836
	ST-hTSLprimed#2	ST-hTSLprimed	419	355	432	0.148148
	*The fusion index is defined as (N-S)/T.
	N is the number of nuclei in the syncytia.
	S is the number of syncytia.
	T is the total number of nuclei counted.

## Sheet: Fig. 2f
	Cell	Cell type	hCG (mIU/ml)	Mean
	ST-hTS#1	ST-hTS	216000	196308
	ST-hTS#2	ST-hTS	153554
	ST-hTS#3	ST-hTS	219370
	ST-hTSLnaïve#1	ST-hTSLnaïve	172858	156999
	ST-hTSLnaïve#2	ST-hTSLnaïve	141140
	ST-hTSLprimed#1	ST-hTSLprimed	4666	3456.73
	ST-hTSLprimed#2	ST-hTSLprimed	2247.46

## Sheet: Fig. 3g
				No. of FISH signals per nucleus				% of nuclei for each cell				% of nuclei for each cell type
	Cell	Cell type	RNA-FISH	0	1	2	>2	0	1	2	>2	0	1	2	>2
	hTS#1	hTS	C19MC	73	787	95	4	7.6121	82.0647	9.90615	0.417101	7.04195	78.4997	13.9562	0.502088
	hTS#2	hTS	C19MC	41	452	201	6	5.85714	64.5714	28.7143	0.857143
	hTS#3	hTS	C19MC	33	383	14	1	7.65661	88.8631	3.24826	0.232019
	hTSLnaïve#1	hTSLnaïve	C19MC	53	206	573	13	6.27219	24.3787	67.8107	1.53846	5.13324	22.1751	70.6386	2.05311
	hTSLnaïve#2	hTSLnaïve	C19MC	28	140	515	18	3.99429	19.9715	73.4665	2.56776
	hTSLprimed#1	hTSLprimed	C19MC	553	3	0	0	99.4604	0.539568	0	0	98.5887	1.41134	0	0
	hTSLprimed#2	hTSLprimed	C19MC	428	10	0	0	97.7169	2.28311	0	0

## Sheet: Fig. 4f
				No. of FISH signals per nucleus				% of nuclei for each cell				% of nuclei for each cell type
	Cell	Cell type	RNA-FISH	0	1	2	>2	0	1	2	>2	0	1	2	>2
	hTSΔm/+#1	hTSΔm/+	C19MC	46	283	44	12	11.9481	73.5065	11.4286	3.11688	7.15619	84.5681	6.97659	1.29916
	hTSΔm/+#2	hTSΔm/+	C19MC	28	526	54	4	4.57516	85.9477	8.82353	0.653595
	hTSΔm/+#3	hTSΔm/+	C19MC	26	289	14	2	7.85498	87.3112	4.22961	0.60423
	hTSΔm/+#4	hTSΔm/+	C19MC	31	668	25	6	4.24658	91.5068	3.42466	0.821918
	hTS+/Δp#1	hTS+/Δp, hTSΔm/Δp	C19MC	100	2	0	0	98.0392	1.96078	0	0	97.891	2.10896	0	0
	hTSΔm/Δp#1	hTS+/Δp, hTSΔm/Δp	C19MC	211	5	0	0	97.6852	2.31481	0	0
	hTSΔm/Δp#2	hTS+/Δp, hTSΔm/Δp	C19MC	382	8	0	0	97.9487	2.05128	0	0

## Sheet: Fig. 4g
		Cumulative cell number
	Day	hTS#1	hTS#2	hTS#3	hTSΔm/+#1	hTSΔm/+#2	hTSΔm/+#3	hTSΔm/+#4	hTS+/Δp#1	hTSΔm/Δp#1	hTSΔm/Δp#2
	0	20000	20000	20000	20000	20000	20000	20000	100000	100000	100000
	3	10070000	7725000	7210000	2306500	4900000	2.2e+06	466000	188100	435000	611650
	6	205675000	386250000	294700000	61712000	134995000	116600000	23100000	170050	282500	1833000
	9	3576750000	5203125000	6049050000	1109472000	3.28055e+09	1075360000	435864000	71535	482500	4472000
	12	48374000000	108150000000	103047000000	10291008000	91091000000	19021860000	5673096000	133950	422500	6.357e+06

## Sheet: Fig. 4i
	Cell	Cell type	N	S	T	*Fusion index	Mean
	ST-hTSΔm/+#1	ST-hTSΔm/+	1628	169	1652	0.883172	0.866435
	ST-hTSΔm/+#2	ST-hTSΔm/+	4023	119	4031	0.968494
	ST-hTSΔm/+#3	ST-hTSΔm/+	3633	229	3663	0.929293
	ST-hTSΔm/+#4	ST-hTSΔm/+	982	289	1012	0.684783
	ST-hTS+/Δp#1	ST-hTS+/Δp, ST-hTSΔm/Δp	571	152	1180	0.355085	0.291451
	ST-hTSΔm/Δp#1	ST-hTS+/Δp, ST-hTSΔm/Δp	450	225	934	0.240899
	ST-hTSΔm/Δp#2	ST-hTS+/Δp, ST-hTSΔm/Δp	767	453	1128	0.278369
	*The fusion index is defined as (N-S)/T.
	N is the number of nuclei in the syncytia.
	S is the number of syncytia.
	T is the total number of nuclei counted.

## Sheet: Fig. 4j
	Cell	Cell type	hCG (mIU/ml)	Mean
	ST-hTSΔm/+#1	ST-hTSΔm/+	105744	202635
	ST-hTSΔm/+#2	ST-hTSΔm/+	222809
	ST-hTSΔm/+#3	ST-hTSΔm/+	341750
	ST-hTSΔm/+#4	ST-hTSΔm/+	140235
	ST-hTS+/Δp#1	ST-hTS+/Δp, ST-hTSΔm/Δp	2166.66	1409.57
	ST-hTSΔm/Δp#1	ST-hTS+/Δp, ST-hTSΔm/Δp	1928.42
	ST-hTSΔm/Δp#2	ST-hTS+/Δp, ST-hTSΔm/Δp	133.626

## Sheet: Fig. 5c
			No. of FISH signals per nucleus				% of nuclei for each cell
	Cell	RNA-FISH	0	1	2	>2	0	1	2	>2
	hTSLempty (bulk)	C19MC	948	16	2	0	98.1366	1.65631	0.207039	0
	hTSLC19MC (bulk)	C19MC	294	321	296	80	29.667	32.3915	29.8688	8.07265
	hTSLC19MC (clone 1)	C19MC	46	219	368	44	6.79468	32.3486	54.3575	6.49926
	hTSLC19MC (clone 2)	C19MC	47	169	402	39	7.15373	25.723	61.1872	5.93607

## Sheet: Fig. 5f
		Cumulative cell number
	Day	hTS#1	hTS#2	hTS#3	hTSLempty (bulk)	hTSLC19MC (clone 1)	hTSLC19MC (clone 2)
	0	20000	20000	20000	20000	20000	20000
	3	4275200	1.2087e+07	1.166e+07	42770	3531150	5386500
	6	86679680	239020425	346885000	79560	4.11269e+07	83561905
	9	1.01974e+09	5079622185	7.04491e+09	82680	575564682	7.72104e+08
	12	2.1644e+10	103375397070	179866810200	127140	6.62156e+09	13860206640

[truncated: 5 more sheets: Fig. 5j, Fig. 5k, SupFig. 3c, SupFig. 4c, SupFig. 5i]
